# Supplementary material for: Accounting for immunoprecipitation efficiencies in the statistical analysis of ChIP-seq data
Source: BMC Bioinformatics. 2013 May 30;14:169. doi: 10.1186/1471-2105-14-169 (PMC3717085; doi:10.1186/1471-2105-14-169)
Supplement: Additional file 1 — Enriched and differentially bound regions. Excel file listing the enriched regions and the differentially bound regions identified by the joint and individual analyses (corresponding to Tables 1, 3, 4 and 5 of the main manuscript). [file 1471-2105-14-169-S1.zip]

Archive with 2 entries (2 files):
- DifferentiallyBoundRegions (Tables 4-5).xlsx
- EnrichedRegions (Tables 1-3).xlsx
