# Supplementary material for: Accounting for immunoprecipitation efficiencies in the statistical analysis of ChIP-seq data
Source: BMC Bioinformatics. 2013 May 30;14:169. doi: 10.1186/1471-2105-14-169 (PMC3717085; doi:10.1186/1471-2105-14-169)
Supplement: Additional file 1 — Enriched and differentially bound regions. Excel file listing the enriched regions and the differentially bound regions identified by the joint and individual analyses (corresponding to Tables 1, 3, 4 and 5 of the main manuscript). [file 1471-2105-14-169-S1.zip › DifferentiallyBoundRegions (Tables 4-5).xlsx]

## Sheet: diffbound_CBPT0
Description: Regions detected as bound only by CBP at T0, at a 5% FDR (Table 4).
Chromosome	Start	Stop	CBPT0
chr1	110256000	110257000	13
chr5	119980000	119981000	14
chr5	177982000	177983000	15
chr6	43850000	43851000	14
chr8	73181000	73182000	14
chr8	134618000	134619000	17
chr11	118869000	118870000	14
chr13	23172000	23173000	13
chr17	65652000	65653000	20

## Sheet: diffbound_sp_CBPT0
Description: Regions detected as bound only by CBP at T0, at a 5% FDR, using the assumption of same probability of enrichment between CBP and p300 (Table 5).
Chromosome	Start	Stop	CBPT0
chr1	110256000	110257000	13
chr5	119980000	119981000	14
chr5	177982000	177983000	15
chr6	43850000	43851000	14
chr8	73181000	73182000	14
chr8	134618000	134619000	17
chr11	118869000	118870000	14
chr13	23172000	23173000	13
chr17	6858000	6859000	17
chr17	65652000	65653000	20
chr20	32472000	32473000	15

## Sheet: diffbound_CBPT30
Description: Regions detected as bound only by CBP at T30, at a 5% FDR (Table 4).
Chromosome	Start	Stop	CBPT301	CBPT302
chr1	941000	942000	27	7
chr1	2182000	2183000	8	6
chr1	2467000	2468000	9	8
chr1	2975000	2976000	7	9
chr1	3531000	3532000	7	7
chr1	3558000	3559000	8	6
chr1	6242000	6243000	14	5
chr1	6814000	6815000	9	4
chr1	7448000	7449000	4	10
chr1	8118000	8119000	9	9
chr1	8297000	8298000	9	4
chr1	8402000	8403000	8	5
chr1	9176000	9177000	5	11
chr1	9249000	9250000	8	8
chr1	9805000	9806000	5	9
chr1	10016000	10017000	8	5
chr1	10017000	10018000	6	10
chr1	10497000	10498000	4	10
chr1	10558000	10559000	3	12
chr1	11081000	11082000	5	9
chr1	12508000	12509000	7	10
chr1	13792000	13793000	9	7
chr1	15700000	15701000	10	4
chr1	15984000	15985000	6	10
chr1	16185000	16186000	4	10
chr1	16347000	16348000	8	6
chr1	17393000	17394000	5	9
chr1	19083000	19084000	9	6
chr1	19402000	19403000	5	9
chr1	19627000	19628000	7	8
chr1	20310000	20311000	4	10
chr1	20815000	20816000	5	10
chr1	21963000	21964000	5	14
chr1	22262000	22263000	8	9
chr1	23061000	23062000	9	7
chr1	23284000	23285000	10	3
chr1	23504000	23505000	8	5
chr1	23538000	23539000	8	7
chr1	23604000	23605000	6	8
chr1	23919000	23920000	9	5
chr1	24023000	24024000	9	5
chr1	24293000	24294000	10	3
chr1	24488000	24489000	5	12
chr1	24520000	24521000	12	4
chr1	24608000	24609000	6	10
chr1	24917000	24918000	5	14
chr1	24985000	24986000	6	14
chr1	25026000	25027000	7	11
chr1	25634000	25635000	8	5
chr1	25929000	25930000	7	11
chr1	26972000	26973000	9	11
chr1	27636000	27637000	4	14
chr1	27738000	27739000	3	11
chr1	28343000	28344000	11	11
chr1	28558000	28559000	5	12
chr1	28609000	28610000	3	12
chr1	29081000	29082000	8	13
chr1	29120000	29121000	11	4
chr1	29703000	29704000	2	15
chr1	29817000	29818000	9	5
chr1	29862000	29863000	10	4
chr1	29982000	29983000	9	3
chr1	31006000	31007000	6	9
chr1	31054000	31055000	5	9
chr1	31257000	31258000	10	5
chr1	31282000	31283000	7	7
chr1	31814000	31815000	9	8
chr1	31927000	31928000	6	11
chr1	32382000	32383000	8	8
chr1	32416000	32417000	11	6
chr1	32444000	32445000	9	4
chr1	32734000	32735000	6	8
chr1	33201000	33202000	6	10
chr1	33568000	33569000	6	8
chr1	34506000	34507000	8	8
chr1	35163000	35164000	17	4
chr1	35652000	35653000	2	12
chr1	36489000	36490000	7	8
chr1	36611000	36612000	7	9
chr1	38036000	38037000	9	5
chr1	38186000	38187000	7	7
chr1	38187000	38188000	9	6
chr1	40479000	40480000	4	17
chr1	40716000	40717000	7	7
chr1	40926000	40927000	4	10
chr1	41160000	41161000	6	9
chr1	41180000	41181000	6	8
chr1	41393000	41394000	6	13
chr1	41407000	41408000	3	11
chr1	41462000	41463000	3	12
chr1	41842000	41843000	5	12
chr1	41853000	41854000	10	4
chr1	41889000	41890000	8	5
chr1	41973000	41974000	8	5
chr1	42002000	42003000	8	6
chr1	42085000	42086000	8	9
chr1	42120000	42121000	5	12
chr1	42146000	42147000	8	6
chr1	42155000	42156000	12	7
chr1	42365000	42366000	11	6
chr1	42428000	42429000	8	7
chr1	42452000	42453000	8	6
chr1	42550000	42551000	10	5
chr1	42700000	42701000	11	6
chr1	42702000	42703000	7	7
chr1	42897000	42898000	8	8
chr1	42928000	42929000	8	6
chr1	43008000	43009000	8	6
chr1	43025000	43026000	7	8
chr1	43311000	43312000	10	4
chr1	43948000	43949000	7	8
chr1	44035000	44036000	8	6
chr1	44065000	44066000	10	4
chr1	44135000	44136000	9	4
chr1	44159000	44160000	8	6
chr1	44187000	44188000	10	6
chr1	44271000	44272000	5	9
chr1	44452000	44453000	20	3
chr1	44638000	44639000	6	10
chr1	44640000	44641000	9	7
chr1	44873000	44874000	6	10
chr1	44875000	44876000	9	3
chr1	44914000	44915000	11	6
chr1	44939000	44940000	4	15
chr1	45000000	45001000	8	8
chr1	45001000	45002000	9	5
chr1	45145000	45146000	9	7
chr1	45184000	45185000	9	4
chr1	45277000	45278000	9	3
chr1	45335000	45336000	5	10
chr1	45537000	45538000	8	6
chr1	45727000	45728000	2	12
chr1	45790000	45791000	8	7
chr1	45831000	45832000	8	6
chr1	45839000	45840000	6	8
chr1	45910000	45911000	9	3
chr1	45961000	45962000	9	3
chr1	46039000	46040000	7	14
chr1	46128000	46129000	10	6
chr1	46147000	46148000	3	11
chr1	46151000	46152000	7	7
chr1	46168000	46169000	6	8
chr1	46211000	46212000	8	6
chr1	46212000	46213000	8	7
chr1	46311000	46312000	8	5
chr1	46351000	46352000	9	5
chr1	46368000	46369000	12	9
chr1	46380000	46381000	9	3
chr1	46501000	46502000	11	4
chr1	46543000	46544000	8	5
chr1	46577000	46578000	10	4
chr1	46580000	46581000	12	8
chr1	46730000	46731000	8	7
chr1	46740000	46741000	6	8
chr1	46954000	46955000	9	8
chr1	47431000	47432000	10	6
chr1	47570000	47571000	10	4
chr1	48062000	48063000	10	4
chr1	48230000	48231000	9	5
chr1	48769000	48770000	11	4
chr1	51516000	51517000	10	3
chr1	51753000	51754000	4	10
chr1	51805000	51806000	10	4
chr1	51851000	51852000	6	10
chr1	51888000	51889000	2	12
chr1	52317000	52318000	6	9
chr1	53334000	53335000	11	5
chr1	53417000	53418000	11	3
chr1	53419000	53420000	9	4
chr1	53634000	53635000	5	9
chr1	53788000	53789000	6	10
chr1	53814000	53815000	10	3
chr1	53979000	53980000	5	11
chr1	54004000	54005000	10	3
chr1	54641000	54642000	8	5
chr1	55015000	55016000	8	5
chr1	55088000	55089000	8	11
chr1	55343000	55344000	4	11
chr1	55367000	55368000	11	3
chr1	55389000	55390000	8	5
chr1	55550000	55551000	8	6
chr1	55685000	55686000	5	9
chr1	56211000	56212000	4	13
chr1	56439000	56440000	6	8
chr1	56568000	56569000	10	7
chr1	56950000	56951000	4	13
chr1	58786000	58787000	9	4
chr1	58827000	58828000	8	5
chr1	58997000	58998000	7	8
chr1	59399000	59400000	5	9
chr1	59473000	59474000	7	7
chr1	59495000	59496000	8	6
chr1	59800000	59801000	9	7
chr1	59805000	59806000	6	8
chr1	59843000	59844000	4	10
chr1	59981000	59982000	7	7
chr1	62677000	62678000	9	5
chr1	62925000	62926000	9	9
chr1	63895000	63896000	2	15
chr1	64040000	64041000	8	8
chr1	64111000	64112000	10	6
chr1	64498000	64499000	6	8
chr1	65176000	65177000	8	5
chr1	65177000	65178000	3	11
chr1	65185000	65186000	10	8
chr1	65198000	65199000	10	11
chr1	65925000	65926000	9	6
chr1	66777000	66778000	6	8
chr1	67170000	67171000	5	10
chr1	67234000	67235000	6	8
chr1	67311000	67312000	5	10
chr1	67941000	67942000	3	11
chr1	67983000	67984000	9	4
chr1	68026000	68027000	5	9
chr1	68051000	68052000	9	7
chr1	68688000	68689000	9	3
chr1	69720000	69721000	3	11
chr1	69894000	69895000	9	7
chr1	70600000	70601000	7	7
chr1	70956000	70957000	5	9
chr1	71101000	71102000	6	9
chr1	74740000	74741000	4	10
chr1	74928000	74929000	9	5
chr1	75964000	75965000	8	5
chr1	76025000	76026000	8	11
chr1	76174000	76175000	10	3
chr1	76204000	76205000	10	7
chr1	76325000	76326000	6	8
chr1	76624000	76625000	9	5
chr1	77364000	77365000	9	6
chr1	77671000	77672000	6	12
chr1	77734000	77735000	9	3
chr1	77834000	77835000	8	7
chr1	77867000	77868000	7	8
chr1	77894000	77895000	7	10
chr1	77995000	77996000	8	7
chr1	78097000	78098000	9	7
chr1	78168000	78169000	6	10
chr1	78183000	78184000	9	8
chr1	78187000	78188000	4	10
chr1	78225000	78226000	10	6
chr1	78247000	78248000	7	10
chr1	78710000	78711000	9	6
chr1	78775000	78776000	7	7
chr1	78891000	78892000	9	4
chr1	78915000	78916000	9	7
chr1	78916000	78917000	7	8
chr1	78997000	78998000	7	7
chr1	79078000	79079000	3	13
chr1	79306000	79307000	9	4
chr1	79352000	79353000	8	5
chr1	83739000	83740000	4	14
chr1	83750000	83751000	3	11
chr1	84238000	84239000	7	7
chr1	84719000	84720000	3	11
chr1	84935000	84936000	8	8
chr1	85072000	85073000	5	9
chr1	85084000	85085000	9	4
chr1	85192000	85193000	8	5
chr1	85366000	85367000	3	15
chr1	85485000	85486000	8	6
chr1	85493000	85494000	3	14
chr1	85539000	85540000	6	8
chr1	85576000	85577000	9	4
chr1	85642000	85643000	5	12
chr1	85723000	85724000	9	6
chr1	85778000	85779000	5	9
chr1	85797000	85798000	7	9
chr1	85865000	85866000	7	8
chr1	87011000	87012000	5	9
chr1	87098000	87099000	3	11
chr1	87145000	87146000	6	8
chr1	87507000	87508000	4	11
chr1	88118000	88119000	5	9
chr1	88894000	88895000	4	12
chr1	89038000	89039000	6	14
chr1	89294000	89295000	3	13
chr1	89368000	89369000	7	10
chr1	90050000	90051000	6	11
chr1	90105000	90106000	10	6
chr1	90122000	90123000	3	12
chr1	90151000	90152000	9	6
chr1	90188000	90189000	7	7
chr1	90196000	90197000	5	9
chr1	90250000	90251000	9	4
chr1	91202000	91203000	8	6
chr1	91219000	91220000	2	14
chr1	91750000	91751000	5	15
chr1	91968000	91969000	12	5
chr1	92423000	92424000	2	15
chr1	93146000	93147000	8	6
chr1	93171000	93172000	6	16
chr1	93174000	93175000	6	8
chr1	93180000	93181000	4	12
chr1	93191000	93192000	8	7
chr1	93201000	93202000	6	9
chr1	93349000	93350000	2	13
chr1	93399000	93400000	11	3
chr1	93805000	93806000	8	5
chr1	93843000	93844000	9	3
chr1	93856000	93857000	11	7
chr1	93864000	93865000	8	8
chr1	93928000	93929000	5	13
chr1	93998000	93999000	7	8
chr1	94035000	94036000	4	12
chr1	94043000	94044000	6	11
chr1	94102000	94103000	9	5
chr1	94124000	94125000	3	11
chr1	94135000	94136000	7	10
chr1	94210000	94211000	8	6
chr1	94294000	94295000	10	6
chr1	94363000	94364000	4	11
chr1	94386000	94387000	4	11
chr1	94424000	94425000	7	7
chr1	94463000	94464000	10	8
chr1	94464000	94465000	10	3
chr1	94473000	94474000	15	7
chr1	94481000	94482000	9	5
chr1	94486000	94487000	6	11
chr1	94539000	94540000	10	5
chr1	94566000	94567000	7	8
chr1	94658000	94659000	6	11
chr1	94673000	94674000	9	4
chr1	94719000	94720000	5	9
chr1	94720000	94721000	5	10
chr1	94793000	94794000	9	6
chr1	94800000	94801000	9	6
chr1	94877000	94878000	9	5
chr1	94928000	94929000	7	9
chr1	94932000	94933000	6	9
chr1	94983000	94984000	9	7
chr1	94994000	94995000	9	10
chr1	95044000	95045000	9	4
chr1	95142000	95143000	5	10
chr1	95143000	95144000	8	6
chr1	95211000	95212000	5	9
chr1	95245000	95246000	9	4
chr1	95484000	95485000	5	11
chr1	96545000	96546000	4	13
chr1	96644000	96645000	9	4
chr1	96825000	96826000	8	6
chr1	97509000	97510000	9	11
chr1	98018000	98019000	4	11
chr1	98322000	98323000	9	6
chr1	98514000	98515000	9	3
chr1	99829000	99830000	4	13
chr1	99897000	99898000	4	10
chr1	100195000	100196000	5	9
chr1	100426000	100427000	4	14
chr1	100834000	100835000	5	11
chr1	100869000	100870000	9	15
chr1	100940000	100941000	8	8
chr1	100998000	100999000	9	4
chr1	101221000	101222000	10	7
chr1	109560000	109561000	8	6
chr1	109743000	109744000	5	12
chr1	109849000	109850000	8	9
chr1	110011000	110012000	6	8
chr1	110298000	110299000	7	10
chr1	110364000	110365000	8	6
chr1	110554000	110555000	13	6
chr1	110717000	110718000	10	6
chr1	111090000	111091000	10	3
chr1	111942000	111943000	10	3
chr1	111950000	111951000	9	7
chr1	112293000	112294000	8	6
chr1	112966000	112967000	3	11
chr1	112972000	112973000	9	4
chr1	112980000	112981000	5	11
chr1	113291000	113292000	3	15
chr1	113305000	113306000	2	12
chr1	114143000	114144000	7	7
chr1	114216000	114217000	3	13
chr1	114289000	114290000	5	10
chr1	115098000	115099000	9	3
chr1	115511000	115512000	9	4
chr1	116411000	116412000	5	21
chr1	116525000	116526000	8	5
chr1	116703000	116704000	4	15
chr1	117341000	117342000	9	6
chr1	117420000	117421000	6	10
chr1	117472000	117473000	4	12
chr1	117684000	117685000	6	10
chr1	117879000	117880000	8	6
chr1	118237000	118238000	5	9
chr1	119483000	119484000	9	5
chr1	120062000	120063000	6	8
chr1	120134000	120135000	6	12
chr1	120413000	120414000	9	5
chr1	143655000	143656000	8	6
chr1	143723000	143724000	10	8
chr1	143824000	143825000	11	13
chr1	144159000	144160000	6	15
chr1	144424000	144425000	5	10
chr1	145486000	145487000	8	5
chr1	146191000	146192000	6	8
chr1	148174000	148175000	6	8
chr1	148326000	148327000	9	5
chr1	148935000	148936000	10	3
chr1	149126000	149127000	2	12
chr1	149428000	149429000	7	9
chr1	149460000	149461000	3	11
chr1	149540000	149541000	5	9
chr1	149561000	149562000	5	9
chr1	149653000	149654000	5	10
chr1	149782000	149783000	3	11
chr1	149792000	149793000	8	6
chr1	149956000	149957000	4	10
chr1	150217000	150218000	4	11
chr1	151750000	151751000	11	8
chr1	152167000	152168000	8	10
chr1	152425000	152426000	5	10
chr1	152496000	152497000	8	5
chr1	153290000	153291000	12	7
chr1	153303000	153304000	8	8
chr1	153373000	153374000	11	4
chr1	153490000	153491000	12	3
chr1	154084000	154085000	9	4
chr1	154169000	154170000	8	8
chr1	154320000	154321000	9	5
chr1	154460000	154461000	4	10
chr1	154802000	154803000	9	3
chr1	154926000	154927000	8	5
chr1	156385000	156386000	8	5
chr1	158133000	158134000	9	9
chr1	158155000	158156000	8	8
chr1	158338000	158339000	10	5
chr1	159464000	159465000	6	8
chr1	160109000	160110000	9	3
chr1	160824000	160825000	6	8
chr1	160845000	160846000	5	12
chr1	163837000	163838000	9	8
chr1	165345000	165346000	17	4
chr1	165995000	165996000	7	8
chr1	166305000	166306000	9	6
chr1	166359000	166360000	8	5
chr1	169481000	169482000	7	7
chr1	169737000	169738000	9	9
chr1	170029000	170030000	6	8
chr1	170057000	170058000	8	5
chr1	170238000	170239000	7	12
chr1	170331000	170332000	7	11
chr1	170375000	170376000	6	8
chr1	170376000	170377000	5	10
chr1	170388000	170389000	8	6
chr1	170412000	170413000	9	4
chr1	170418000	170419000	7	13
chr1	170534000	170535000	9	4
chr1	170609000	170610000	7	10
chr1	170776000	170777000	9	5
chr1	170876000	170877000	7	9
chr1	170890000	170891000	5	10
chr1	171716000	171717000	9	4
chr1	172020000	172021000	7	7
chr1	172259000	172260000	7	9
chr1	172263000	172264000	5	13
chr1	173226000	173227000	4	10
chr1	173276000	173277000	9	3
chr1	173428000	173429000	9	6
chr1	176337000	176338000	4	11
chr1	176340000	176341000	9	3
chr1	176520000	176521000	10	4
chr1	176575000	176576000	4	10
chr1	176865000	176866000	4	10
chr1	177267000	177268000	2	13
chr1	177283000	177284000	7	11
chr1	177336000	177337000	9	3
chr1	177420000	177421000	8	7
chr1	177584000	177585000	4	11
chr1	178359000	178360000	7	7
chr1	179271000	179272000	8	6
chr1	179982000	179983000	7	14
chr1	180444000	180445000	9	3
chr1	181262000	181263000	5	9
chr1	181332000	181333000	4	15
chr1	181373000	181374000	9	7
chr1	181845000	181846000	6	8
chr1	181992000	181993000	6	10
chr1	182047000	182048000	5	9
chr1	182054000	182055000	9	7
chr1	182123000	182124000	12	5
chr1	182127000	182128000	9	4
chr1	182128000	182129000	11	5
chr1	182292000	182293000	4	29
chr1	182298000	182299000	7	7
chr1	182658000	182659000	3	12
chr1	183551000	183552000	5	18
chr1	184059000	184060000	3	12
chr1	184609000	184610000	4	11
chr1	184640000	184641000	9	11
chr1	184795000	184796000	8	10
chr1	190722000	190723000	8	6
chr1	190724000	190725000	5	9
chr1	190824000	190825000	8	7
chr1	191420000	191421000	5	10
chr1	191591000	191592000	10	4
chr1	194636000	194637000	2	12
chr1	195344000	195345000	8	5
chr1	196728000	196729000	8	12
chr1	196769000	196770000	9	6
chr1	196770000	196771000	8	5
chr1	196835000	196836000	9	5
chr1	196902000	196903000	11	3
chr1	196906000	196907000	5	10
chr1	197100000	197101000	8	5
chr1	197119000	197120000	9	3
chr1	197124000	197125000	3	17
chr1	197163000	197164000	6	8
chr1	197166000	197167000	5	9
chr1	197510000	197511000	5	11
chr1	197545000	197546000	6	9
chr1	198090000	198091000	7	7
chr1	198644000	198645000	10	9
chr1	199044000	199045000	3	12
chr1	199132000	199133000	10	6
chr1	199713000	199714000	12	3
chr1	199779000	199780000	8	5
chr1	199872000	199873000	8	6
chr1	200086000	200087000	2	15
chr1	200243000	200244000	4	10
chr1	200516000	200517000	9	3
chr1	200532000	200533000	5	9
chr1	200579000	200580000	3	11
chr1	200587000	200588000	2	13
chr1	200692000	200693000	5	17
chr1	201115000	201116000	8	7
chr1	201392000	201393000	7	8
chr1	201717000	201718000	7	8
chr1	202514000	202515000	6	8
chr1	202881000	202882000	10	4
chr1	203380000	203381000	4	15
chr1	205248000	205249000	8	6
chr1	205544000	205545000	2	23
chr1	206398000	206399000	7	9
chr1	207615000	207616000	3	13
chr1	207981000	207982000	9	3
chr1	209501000	209502000	6	8
chr1	209513000	209514000	6	8
chr1	210070000	210071000	7	9
chr1	210185000	210186000	3	14
chr1	210252000	210253000	10	5
chr1	210323000	210324000	8	6
chr1	210471000	210472000	9	5
chr1	210837000	210838000	12	6
chr1	211022000	211023000	2	12
chr1	212800000	212801000	8	9
chr1	216648000	216649000	8	7
chr1	216680000	216681000	4	11
chr1	216708000	216709000	6	10
chr1	216710000	216711000	9	4
chr1	216810000	216811000	4	12
chr1	216853000	216854000	4	11
chr1	216934000	216935000	3	11
chr1	216950000	216951000	11	6
chr1	216959000	216960000	6	12
chr1	217169000	217170000	9	3
chr1	217178000	217179000	8	5
chr1	217204000	217205000	6	9
chr1	217281000	217282000	2	12
chr1	217440000	217441000	9	4
chr1	217910000	217911000	6	17
chr1	218519000	218520000	6	11
chr1	218920000	218921000	8	7
chr1	219049000	219050000	12	3
chr1	219555000	219556000	4	10
chr1	219783000	219784000	7	7
chr1	219798000	219799000	4	10
chr1	219938000	219939000	6	13
chr1	219966000	219967000	8	8
chr1	220005000	220006000	9	4
chr1	220022000	220023000	8	8
chr1	220824000	220825000	8	8
chr1	220856000	220857000	3	11
chr1	220885000	220886000	11	3
chr1	221210000	221211000	4	12
chr1	222081000	222082000	10	6
chr1	222084000	222085000	5	10
chr1	222088000	222089000	8	5
chr1	222319000	222320000	5	9
chr1	222543000	222544000	8	6
chr1	222583000	222584000	3	11
chr1	222943000	222944000	10	3
chr1	222952000	222953000	3	12
chr1	223689000	223690000	9	4
chr1	223758000	223759000	4	14
chr1	223764000	223765000	2	15
chr1	223884000	223885000	6	14
chr1	223900000	223901000	9	7
chr1	223903000	223904000	6	8
chr1	224073000	224074000	8	5
chr1	224375000	224376000	9	6
chr1	224423000	224424000	9	4
chr1	224568000	224569000	2	13
chr1	225121000	225122000	9	3
chr1	225160000	225161000	4	11
chr1	225367000	225368000	9	4
chr1	225425000	225426000	5	9
chr1	225490000	225491000	5	9
chr1	225547000	225548000	8	5
chr1	225554000	225555000	6	8
chr1	227759000	227760000	9	4
chr1	228264000	228265000	8	11
chr1	228343000	228344000	5	14
chr1	229053000	229054000	7	8
chr1	229537000	229538000	8	11
chr1	229556000	229557000	7	7
chr1	229804000	229805000	9	6
chr1	230351000	230352000	9	3
chr1	230484000	230485000	10	4
chr1	230630000	230631000	10	4
chr1	230682000	230683000	9	3
chr1	230718000	230719000	6	8
chr1	230724000	230725000	8	7
chr1	230753000	230754000	10	4
chr1	230755000	230756000	9	6
chr1	230838000	230839000	3	11
chr1	231126000	231127000	8	9
chr1	231212000	231213000	7	7
chr1	231567000	231568000	5	11
chr1	231834000	231835000	9	3
chr1	232314000	232315000	9	4
chr1	232388000	232389000	9	4
chr1	232801000	232802000	9	27
chr1	232817000	232818000	9	12
chr1	232922000	232923000	8	8
chr1	232976000	232977000	10	9
chr1	233118000	233119000	4	10
chr1	233129000	233130000	11	4
chr1	233175000	233176000	6	10
chr1	233185000	233186000	9	7
chr1	233324000	233325000	7	11
chr1	234159000	234160000	9	8
chr1	238541000	238542000	2	15
chr1	239541000	239542000	5	10
chr1	239863000	239864000	8	7
chr1	239978000	239979000	8	5
chr1	240064000	240065000	5	10
chr1	240079000	240080000	4	10
chr1	242071000	242072000	5	11
chr1	242072000	242073000	6	8
chr1	242506000	242507000	5	10
chr1	242554000	242555000	8	5
chr1	242631000	242632000	7	7
chr1	243893000	243894000	8	9
chr1	243935000	243936000	5	10
chr1	243981000	243982000	3	14
chr1	244242000	244243000	10	5
chr1	244444000	244445000	6	10
chr1	244737000	244738000	8	7
chr1	245005000	245006000	9	3
chr1	245065000	245066000	8	6
chr1	245105000	245106000	10	4
chr2	3810000	3811000	6	9
chr2	8148000	8149000	8	6
chr2	8667000	8668000	5	10
chr2	9264000	9265000	7	12
chr2	9288000	9289000	11	4
chr2	9390000	9391000	6	8
chr2	9780000	9781000	7	9
chr2	9902000	9903000	4	10
chr2	10370000	10371000	6	8
chr2	10461000	10462000	10	4
chr2	10466000	10467000	9	14
chr2	11630000	11631000	9	3
chr2	11750000	11751000	4	11
chr2	11897000	11898000	4	10
chr2	12877000	12878000	5	12
chr2	17924000	17925000	8	5
chr2	18796000	18797000	4	10
chr2	19203000	19204000	7	8
chr2	20129000	20130000	6	11
chr2	24188000	24189000	5	15
chr2	25425000	25426000	13	10
chr2	26351000	26352000	8	5
chr2	27852000	27853000	11	12
chr2	28179000	28180000	3	13
chr2	28262000	28263000	6	15
chr2	28308000	28309000	8	6
chr2	28358000	28359000	7	7
chr2	28523000	28524000	3	12
chr2	28690000	28691000	5	9
chr2	28794000	28795000	10	4
chr2	29185000	29186000	5	9
chr2	30186000	30187000	8	6
chr2	33147000	33148000	7	8
chr2	36501000	36502000	6	9
chr2	36502000	36503000	5	9
chr2	36550000	36551000	5	9
chr2	36564000	36565000	7	7
chr2	36740000	36741000	3	11
chr2	37609000	37610000	10	6
chr2	37739000	37740000	8	11
chr2	37740000	37741000	6	10
chr2	37742000	37743000	8	6
chr2	37854000	37855000	10	8
chr2	38186000	38187000	8	7
chr2	38234000	38235000	7	9
chr2	38347000	38348000	8	8
chr2	38358000	38359000	3	12
chr2	38774000	38775000	4	12
chr2	39182000	39183000	9	5
chr2	39504000	39505000	7	8
chr2	39777000	39778000	6	10
chr2	39864000	39865000	6	12
chr2	41917000	41918000	5	14
chr2	42209000	42210000	8	5
chr2	42334000	42335000	5	9
chr2	42647000	42648000	6	8
chr2	43169000	43170000	5	9
chr2	43756000	43757000	7	7
chr2	45576000	45577000	4	10
chr2	45733000	45734000	8	6
chr2	45969000	45970000	5	9
chr2	46096000	46097000	11	7
chr2	46166000	46167000	7	7
chr2	46306000	46307000	6	9
chr2	46405000	46406000	3	11
chr2	46433000	46434000	9	6
chr2	46514000	46515000	9	4
chr2	46713000	46714000	12	4
chr2	46727000	46728000	4	10
chr2	46799000	46800000	5	9
chr2	46820000	46821000	6	8
chr2	46837000	46838000	5	12
chr2	46930000	46931000	8	6
chr2	47149000	47150000	5	9
chr2	47201000	47202000	6	11
chr2	48407000	48408000	9	3
chr2	48520000	48521000	5	16
chr2	48795000	48796000	4	12
chr2	54601000	54602000	3	13
chr2	55065000	55066000	4	10
chr2	55219000	55220000	6	9
chr2	55232000	55233000	11	5
chr2	55841000	55842000	5	9
chr2	55967000	55968000	2	15
chr2	58128000	58129000	5	9
chr2	59278000	59279000	14	3
chr2	61382000	61383000	5	10
chr2	61419000	61420000	3	12
chr2	61788000	61789000	4	10
chr2	62385000	62386000	8	7
chr2	62595000	62596000	2	13
chr2	62668000	62669000	8	9
chr2	62675000	62676000	12	4
chr2	62763000	62764000	11	4
chr2	62855000	62856000	4	10
chr2	63952000	63953000	5	12
chr2	64282000	64283000	6	8
chr2	64647000	64648000	4	12
chr2	65151000	65152000	5	12
chr2	65199000	65200000	6	8
chr2	65207000	65208000	4	13
chr2	65298000	65299000	5	9
chr2	65438000	65439000	4	11
chr2	65444000	65445000	7	8
chr2	66978000	66979000	6	9
chr2	68296000	68297000	6	11
chr2	68802000	68803000	11	3
chr2	69006000	69007000	3	11
chr2	69168000	69169000	5	10
chr2	69235000	69236000	7	7
chr2	71076000	71077000	12	3
chr2	71611000	71612000	10	6
chr2	71876000	71877000	8	14
chr2	71924000	71925000	8	8
chr2	72836000	72837000	6	9
chr2	73073000	73074000	8	5
chr2	73374000	73375000	3	11
chr2	73988000	73989000	3	17
chr2	74295000	74296000	3	11
chr2	74822000	74823000	5	14
chr2	75279000	75280000	6	8
chr2	76759000	76760000	9	3
chr2	79803000	79804000	6	8
chr2	84976000	84977000	6	12
chr2	85098000	85099000	2	12
chr2	85519000	85520000	8	8
chr2	85874000	85875000	6	9
chr2	86527000	86528000	4	10
chr2	89407000	89408000	4	11
chr2	91129000	91130000	9	5
chr2	91154000	91155000	11	8
chr2	96235000	96236000	3	23
chr2	99630000	99631000	2	13
chr2	99975000	99976000	7	10
chr2	100002000	100003000	2	16
chr2	100246000	100247000	7	9
chr2	100941000	100942000	4	13
chr2	101683000	101684000	7	10
chr2	101737000	101738000	4	10
chr2	101745000	101746000	8	6
chr2	102088000	102089000	3	12
chr2	102496000	102497000	4	15
chr2	105311000	105312000	8	7
chr2	105782000	105783000	8	5
chr2	106174000	106175000	6	8
chr2	110205000	110206000	6	9
chr2	111285000	111286000	10	3
chr2	113102000	113103000	6	8
chr2	113225000	113226000	2	13
chr2	113285000	113286000	6	9
chr2	113354000	113355000	5	10
chr2	114229000	114230000	8	10
chr2	114352000	114353000	9	7
chr2	114389000	114390000	9	3
chr2	114390000	114391000	8	7
chr2	120578000	120579000	12	7
chr2	120695000	120696000	8	5
chr2	121863000	121864000	3	11
chr2	127133000	127134000	9	3
chr2	127583000	127584000	2	13
chr2	127837000	127838000	8	7
chr2	127855000	127856000	11	6
chr2	127859000	127860000	2	13
chr2	128707000	128708000	9	6
chr2	133897000	133898000	6	8
chr2	138564000	138565000	11	3
chr2	143366000	143367000	8	5
chr2	143525000	143526000	9	3
chr2	144277000	144278000	9	4
chr2	147426000	147427000	8	9
chr2	148359000	148360000	9	5
chr2	149127000	149128000	7	9
chr2	149621000	149622000	8	6
chr2	149843000	149844000	7	7
chr2	150730000	150731000	7	12
chr2	151616000	151617000	2	12
chr2	153042000	153043000	4	18
chr2	157735000	157736000	6	9
chr2	159628000	159629000	7	7
chr2	159635000	159636000	5	9
chr2	159743000	159744000	8	5
chr2	160737000	160738000	9	5
chr2	160819000	160820000	6	8
chr2	160836000	160837000	9	3
chr2	160892000	160893000	6	8
chr2	160896000	160897000	8	5
chr2	160900000	160901000	8	6
chr2	160935000	160936000	4	10
chr2	160983000	160984000	7	8
chr2	161052000	161053000	3	12
chr2	163040000	163041000	7	14
chr2	164169000	164170000	5	10
chr2	164230000	164231000	4	12
chr2	164301000	164302000	9	8
chr2	165304000	165305000	4	10
chr2	166519000	166520000	4	11
chr2	166975000	166976000	4	10
chr2	171569000	171570000	8	7
chr2	172001000	172002000	5	11
chr2	172089000	172090000	11	3
chr2	172138000	172139000	6	8
chr2	172489000	172490000	2	12
chr2	172531000	172532000	4	10
chr2	172821000	172822000	6	8
chr2	173130000	173131000	4	11
chr2	173255000	173256000	7	7
chr2	173438000	173439000	9	3
chr2	173536000	173537000	9	7
chr2	173548000	173549000	9	4
chr2	173557000	173558000	9	4
chr2	173577000	173578000	9	3
chr2	173602000	173603000	6	13
chr2	173640000	173641000	4	10
chr2	173641000	173642000	8	6
chr2	173675000	173676000	7	7
chr2	173742000	173743000	4	10
chr2	173755000	173756000	9	5
chr2	173786000	173787000	5	10
chr2	173806000	173807000	9	8
chr2	173926000	173927000	6	8
chr2	173957000	173958000	10	3
chr2	173966000	173967000	8	5
chr2	173982000	173983000	10	3
chr2	174033000	174034000	10	4
chr2	174079000	174080000	10	8
chr2	174122000	174123000	7	8
chr2	174128000	174129000	9	4
chr2	174151000	174152000	9	3
chr2	174174000	174175000	9	3
chr2	174194000	174195000	4	10
chr2	174228000	174229000	10	11
chr2	174234000	174235000	11	5
chr2	174243000	174244000	8	7
chr2	174256000	174257000	7	12
chr2	174297000	174298000	3	15
chr2	174357000	174358000	9	5
chr2	174374000	174375000	9	4
chr2	174423000	174424000	8	8
chr2	174426000	174427000	10	4
chr2	174468000	174469000	6	8
chr2	174486000	174487000	8	7
chr2	174503000	174504000	8	7
chr2	174540000	174541000	9	5
chr2	174553000	174554000	7	9
chr2	174554000	174555000	4	10
chr2	174560000	174561000	6	10
chr2	174569000	174570000	5	9
chr2	174657000	174658000	7	7
chr2	174658000	174659000	2	12
chr2	174677000	174678000	9	8
chr2	174680000	174681000	9	4
chr2	174698000	174699000	10	5
chr2	174718000	174719000	12	8
chr2	174722000	174723000	13	6
chr2	174746000	174747000	5	12
chr2	174753000	174754000	4	14
chr2	174757000	174758000	9	9
chr2	174772000	174773000	5	12
chr2	174803000	174804000	7	7
chr2	174815000	174816000	14	6
chr2	174838000	174839000	13	6
chr2	174877000	174878000	4	10
chr2	174888000	174889000	7	8
chr2	174911000	174912000	8	8
chr2	174945000	174946000	4	11
chr2	174966000	174967000	4	12
chr2	175151000	175152000	5	11
chr2	175504000	175505000	9	3
chr2	175520000	175521000	8	7
chr2	175540000	175541000	6	8
chr2	175548000	175549000	5	15
chr2	175642000	175643000	10	5
chr2	175674000	175675000	9	4
chr2	175677000	175678000	9	4
chr2	175687000	175688000	8	5
chr2	175724000	175725000	8	6
chr2	175755000	175756000	11	9
chr2	175939000	175940000	7	11
chr2	176263000	176264000	9	5
chr2	176556000	176557000	7	12
chr2	176700000	176701000	4	11
chr2	176844000	176845000	9	6
chr2	176858000	176859000	9	5
chr2	177027000	177028000	3	11
chr2	177215000	177216000	3	11
chr2	177852000	177853000	8	5
chr2	177864000	177865000	6	10
chr2	177891000	177892000	5	11
chr2	177894000	177895000	11	3
chr2	177895000	177896000	12	3
chr2	177922000	177923000	12	10
chr2	177990000	177991000	5	10
chr2	177996000	177997000	5	11
chr2	178008000	178009000	9	3
chr2	178066000	178067000	11	3
chr2	178072000	178073000	8	5
chr2	178076000	178077000	8	7
chr2	178080000	178081000	10	3
chr2	178086000	178087000	8	8
chr2	178089000	178090000	9	6
chr2	178097000	178098000	9	3
chr2	178098000	178099000	7	7
chr2	178143000	178144000	8	7
chr2	178153000	178154000	11	3
chr2	178176000	178177000	7	8
chr2	178178000	178179000	7	12
chr2	178329000	178330000	11	6
chr2	178959000	178960000	8	6
chr2	178976000	178977000	9	5
chr2	179000000	179001000	9	3
chr2	179080000	179081000	6	8
chr2	179124000	179125000	11	3
chr2	179421000	179422000	8	8
chr2	179437000	179438000	10	3
chr2	179693000	179694000	9	3
chr2	179802000	179803000	9	3
chr2	179804000	179805000	4	12
chr2	179840000	179841000	12	4
chr2	179843000	179844000	8	5
chr2	179844000	179845000	13	9
chr2	179850000	179851000	9	3
chr2	179882000	179883000	11	5
chr2	179955000	179956000	9	3
chr2	179995000	179996000	9	6
chr2	181848000	181849000	5	9
chr2	182039000	182040000	7	16
chr2	182343000	182344000	8	6
chr2	182496000	182497000	5	9
chr2	187176000	187177000	9	16
chr2	187268000	187269000	4	10
chr2	189858000	189859000	9	3
chr2	191223000	191224000	3	12
chr2	191253000	191254000	8	5
chr2	191413000	191414000	2	13
chr2	191506000	191507000	4	11
chr2	192203000	192204000	7	9
chr2	192249000	192250000	5	9
chr2	196185000	196186000	10	13
chr2	196887000	196888000	3	15
chr2	196896000	196897000	6	10
chr2	200289000	200290000	4	11
chr2	200956000	200957000	10	5
chr2	201433000	201434000	7	8
chr2	201750000	201751000	8	5
chr2	201976000	201977000	8	8
chr2	202233000	202234000	5	10
chr2	202456000	202457000	4	10
chr2	202951000	202952000	9	5
chr2	204255000	204256000	6	8
chr2	204259000	204260000	7	9
chr2	207557000	207558000	6	9
chr2	210090000	210091000	8	6
chr2	210134000	210135000	8	9
chr2	213807000	213808000	7	10
chr2	215369000	215370000	8	7
chr2	216104000	216105000	2	12
chr2	216250000	216251000	9	8
chr2	216290000	216291000	2	12
chr2	216655000	216656000	3	13
chr2	216984000	216985000	8	6
chr2	217101000	217102000	10	3
chr2	217124000	217125000	9	11
chr2	217127000	217128000	4	10
chr2	217141000	217142000	9	6
chr2	217528000	217529000	5	10
chr2	217636000	217637000	8	6
chr2	217641000	217642000	9	4
chr2	217642000	217643000	9	5
chr2	217795000	217796000	8	8
chr2	217799000	217800000	9	4
chr2	217909000	217910000	8	7
chr2	217945000	217946000	7	8
chr2	218062000	218063000	4	12
chr2	218070000	218071000	9	7
chr2	218507000	218508000	9	4
chr2	218759000	218760000	7	7
chr2	219043000	219044000	8	5
chr2	219066000	219067000	9	4
chr2	220014000	220015000	7	8
chr2	220067000	220068000	9	3
chr2	220117000	220118000	15	18
chr2	220271000	220272000	3	12
chr2	220482000	220483000	3	11
chr2	220518000	220519000	7	7
chr2	220634000	220635000	6	8
chr2	221528000	221529000	11	4
chr2	221620000	221621000	3	12
chr2	221955000	221956000	7	7
chr2	222029000	222030000	6	8
chr2	222864000	222865000	10	6
chr2	223271000	223272000	11	4
chr2	223308000	223309000	9	3
chr2	223580000	223581000	5	10
chr2	223665000	223666000	4	10
chr2	223677000	223678000	8	8
chr2	224074000	224075000	6	9
chr2	224173000	224174000	7	11
chr2	224220000	224221000	8	7
chr2	224271000	224272000	10	6
chr2	224610000	224611000	9	4
chr2	224718000	224719000	2	12
chr2	225056000	225057000	5	17
chr2	225079000	225080000	6	8
chr2	225114000	225115000	7	8
chr2	225121000	225122000	10	3
chr2	225557000	225558000	10	3
chr2	226087000	226088000	7	7
chr2	226468000	226469000	4	10
chr2	226572000	226573000	9	4
chr2	226646000	226647000	4	10
chr2	226662000	226663000	3	11
chr2	227151000	227152000	4	10
chr2	227180000	227181000	8	7
chr2	227224000	227225000	9	6
chr2	227243000	227244000	9	3
chr2	227334000	227335000	8	6
chr2	227357000	227358000	8	6
chr2	227899000	227900000	6	8
chr2	227981000	227982000	6	9
chr2	228345000	228346000	6	10
chr2	229979000	229980000	10	4
chr2	230382000	230383000	4	10
chr2	230414000	230415000	7	7
chr2	231286000	231287000	6	11
chr2	231361000	231362000	3	11
chr2	231415000	231416000	8	5
chr2	231530000	231531000	4	16
chr2	231641000	231642000	4	12
chr2	231697000	231698000	7	13
chr2	231703000	231704000	8	7
chr2	231721000	231722000	3	15
chr2	231951000	231952000	6	8
chr2	231994000	231995000	6	9
chr2	232066000	232067000	10	4
chr2	232201000	232202000	8	8
chr2	232355000	232356000	6	12
chr2	233464000	233465000	11	4
chr2	233474000	233475000	5	14
chr2	233752000	233753000	6	11
chr2	233943000	233944000	10	3
chr2	234048000	234049000	5	10
chr2	234064000	234065000	5	14
chr2	234108000	234109000	10	7
chr2	234127000	234128000	9	5
chr2	234271000	234272000	9	7
chr2	234390000	234391000	5	9
chr2	234503000	234504000	9	4
chr2	234554000	234555000	9	3
chr2	234704000	234705000	4	10
chr2	234708000	234709000	9	3
chr2	234775000	234776000	10	4
chr2	234946000	234947000	8	6
chr2	235069000	235070000	14	12
chr2	235415000	235416000	10	5
chr2	235594000	235595000	7	10
chr2	235596000	235597000	6	10
chr2	235629000	235630000	9	7
chr2	235951000	235952000	9	4
chr2	236189000	236190000	3	16
chr2	236376000	236377000	11	3
chr2	236941000	236942000	10	4
chr2	237056000	237057000	6	10
chr2	237660000	237661000	5	11
chr2	237718000	237719000	6	11
chr2	237773000	237774000	8	5
chr2	237780000	237781000	7	9
chr2	237783000	237784000	6	8
chr2	237785000	237786000	8	5
chr2	237810000	237811000	8	5
chr2	237812000	237813000	7	12
chr2	237960000	237961000	12	4
chr2	237962000	237963000	8	9
chr2	237963000	237964000	10	12
chr2	237973000	237974000	9	6
chr2	237980000	237981000	8	5
chr2	237982000	237983000	4	10
chr2	238023000	238024000	8	10
chr2	238038000	238039000	6	17
chr2	238262000	238263000	5	11
chr2	238265000	238266000	5	9
chr2	238506000	238507000	4	11
chr2	238829000	238830000	3	12
chr2	239171000	239172000	8	7
chr2	239515000	239516000	8	5
chr2	239565000	239566000	3	11
chr2	239580000	239581000	6	8
chr2	239730000	239731000	9	4
chr2	240976000	240977000	10	19
chr2	241428000	241429000	8	6
chr2	241851000	241852000	8	6
chr2	241897000	241898000	6	10
chr2	241913000	241914000	6	9
chr2	242031000	242032000	10	3
chr3	5206000	5207000	5	11
chr3	9417000	9418000	4	12
chr3	9969000	9970000	9	3
chr3	9995000	9996000	4	11
chr3	11549000	11550000	9	4
chr3	11570000	11571000	8	7
chr3	11579000	11580000	9	3
chr3	11593000	11594000	8	5
chr3	11734000	11735000	7	13
chr3	12387000	12388000	10	3
chr3	12720000	12721000	9	5
chr3	13026000	13027000	7	10
chr3	14484000	14485000	8	5
chr3	15790000	15791000	5	11
chr3	16305000	16306000	12	5
chr3	16681000	16682000	7	8
chr3	17640000	17641000	6	8
chr3	24059000	24060000	10	3
chr3	24790000	24791000	5	9
chr3	25462000	25463000	3	15
chr3	25486000	25487000	6	8
chr3	25616000	25617000	3	13
chr3	25798000	25799000	8	6
chr3	27233000	27234000	3	12
chr3	27439000	27440000	3	12
chr3	27645000	27646000	6	12
chr3	29349000	29350000	5	11
chr3	32750000	32751000	4	10
chr3	33091000	33092000	6	8
chr3	33163000	33164000	9	6
chr3	37008000	37009000	5	17
chr3	37091000	37092000	3	11
chr3	42062000	42063000	5	9
chr3	44993000	44994000	8	5
chr3	45073000	45074000	7	12
chr3	45129000	45130000	2	13
chr3	45153000	45154000	9	3
chr3	46009000	46010000	4	13
chr3	46106000	46107000	3	11
chr3	46111000	46112000	9	4
chr3	46133000	46134000	5	9
chr3	46224000	46225000	2	12
chr3	46521000	46522000	5	9
chr3	47951000	47952000	10	3
chr3	48728000	48729000	7	8
chr3	49359000	49360000	4	16
chr3	49552000	49553000	2	12
chr3	50675000	50676000	9	3
chr3	52620000	52621000	6	11
chr3	53127000	53128000	4	10
chr3	53176000	53177000	8	6
chr3	53204000	53205000	8	8
chr3	54764000	54765000	5	10
chr3	55038000	55039000	10	4
chr3	55340000	55341000	3	12
chr3	55505000	55506000	6	9
chr3	55516000	55517000	9	5
chr3	55541000	55542000	8	6
chr3	55627000	55628000	7	7
chr3	56808000	56809000	7	7
chr3	58591000	58592000	9	5
chr3	59781000	59782000	12	9
chr3	61525000	61526000	6	8
chr3	61555000	61556000	6	8
chr3	63857000	63858000	7	10
chr3	63870000	63871000	4	18
chr3	63936000	63937000	8	6
chr3	64049000	64050000	5	12
chr3	64359000	64360000	6	10
chr3	69572000	69573000	9	3
chr3	69829000	69830000	9	3
chr3	69916000	69917000	9	5
chr3	69923000	69924000	7	12
chr3	71203000	71204000	7	11
chr3	71206000	71207000	7	7
chr3	71256000	71257000	9	11
chr3	71359000	71360000	4	10
chr3	71389000	71390000	6	8
chr3	71449000	71450000	2	17
chr3	71674000	71675000	6	10
chr3	72169000	72170000	11	5
chr3	72395000	72396000	9	3
chr3	72472000	72473000	9	4
chr3	72542000	72543000	8	9
chr3	72950000	72951000	9	3
chr3	81840000	81841000	7	7
chr3	88161000	88162000	8	5
chr3	88164000	88165000	7	8
chr3	95189000	95190000	8	7
chr3	95266000	95267000	5	9
chr3	98965000	98966000	13	6
chr3	100098000	100099000	4	10
chr3	100186000	100187000	4	10
chr3	100312000	100313000	9	3
chr3	100701000	100702000	6	9
chr3	100702000	100703000	7	7
chr3	101020000	101021000	12	7
chr3	101071000	101072000	5	10
chr3	101092000	101093000	7	7
chr3	101105000	101106000	3	12
chr3	101278000	101279000	11	8
chr3	101762000	101763000	5	10
chr3	101940000	101941000	4	10
chr3	103103000	103104000	3	21
chr3	103104000	103105000	3	13
chr3	103152000	103153000	3	12
chr3	106643000	106644000	9	4
chr3	106988000	106989000	6	8
chr3	107609000	107610000	8	6
chr3	108725000	108726000	9	10
chr3	109139000	109140000	4	10
chr3	111779000	111780000	9	13
chr3	111780000	111781000	5	9
chr3	112275000	112276000	7	7
chr3	112898000	112899000	6	9
chr3	113184000	113185000	5	9
chr3	113288000	113289000	8	9
chr3	113575000	113576000	6	8
chr3	113812000	113813000	9	9
chr3	113884000	113885000	4	11
chr3	114861000	114862000	8	6
chr3	114927000	114928000	10	5
chr3	114936000	114937000	8	7
chr3	115149000	115150000	8	11
chr3	115760000	115761000	8	5
chr3	116860000	116861000	8	14
chr3	121650000	121651000	6	17
chr3	121907000	121908000	3	11
chr3	124937000	124938000	5	9
chr3	124967000	124968000	6	10
chr3	124999000	125000000	6	8
chr3	125261000	125262000	6	10
chr3	125485000	125486000	6	8
chr3	125553000	125554000	6	9
chr3	125664000	125665000	7	9
chr3	125980000	125981000	8	5
chr3	126009000	126010000	6	12
chr3	126205000	126206000	3	13
chr3	126230000	126231000	10	6
chr3	126232000	126233000	8	8
chr3	127303000	127304000	9	3
chr3	127677000	127678000	7	16
chr3	128000000	128001000	6	9
chr3	128948000	128949000	8	6
chr3	129326000	129327000	7	7
chr3	129988000	129989000	4	10
chr3	130207000	130208000	8	6
chr3	130375000	130376000	6	8
chr3	130433000	130434000	6	10
chr3	133554000	133555000	8	8
chr3	133738000	133739000	8	6
chr3	135210000	135211000	3	13
chr3	135685000	135686000	4	10
chr3	138040000	138041000	6	14
chr3	138213000	138214000	2	13
chr3	139695000	139696000	8	6
chr3	142581000	142582000	9	8
chr3	143162000	143163000	6	8
chr3	145785000	145786000	3	11
chr3	147278000	147279000	11	6
chr3	147293000	147294000	10	12
chr3	147294000	147295000	7	9
chr3	147325000	147326000	9	9
chr3	147743000	147744000	3	12
chr3	150284000	150285000	8	9
chr3	150418000	150419000	6	8
chr3	150469000	150470000	8	9
chr3	150509000	150510000	10	5
chr3	150516000	150517000	6	10
chr3	150547000	150548000	5	12
chr3	150583000	150584000	9	6
chr3	150590000	150591000	8	7
chr3	150749000	150750000	9	7
chr3	150756000	150757000	5	9
chr3	150973000	150974000	7	10
chr3	151367000	151368000	9	5
chr3	151445000	151446000	9	6
chr3	151499000	151500000	6	8
chr3	151544000	151545000	4	13
chr3	151590000	151591000	9	8
chr3	151617000	151618000	4	16
chr3	151624000	151625000	4	14
chr3	151644000	151645000	6	11
chr3	151652000	151653000	6	11
chr3	151658000	151659000	4	11
chr3	151744000	151745000	8	19
chr3	151745000	151746000	5	15
chr3	151806000	151807000	10	5
chr3	151836000	151837000	7	8
chr3	153141000	153142000	9	4
chr3	153241000	153242000	5	10
chr3	153475000	153476000	4	10
chr3	153492000	153493000	6	10
chr3	153535000	153536000	7	7
chr3	153553000	153554000	8	5
chr3	154492000	154493000	11	4
chr3	156504000	156505000	9	3
chr3	157053000	157054000	10	13
chr3	157492000	157493000	8	5
chr3	157756000	157757000	8	11
chr3	157820000	157821000	6	10
chr3	157927000	157928000	10	5
chr3	157960000	157961000	4	10
chr3	157961000	157962000	8	8
chr3	157990000	157991000	3	13
chr3	157991000	157992000	4	14
chr3	157996000	157997000	4	11
chr3	158048000	158049000	7	7
chr3	158470000	158471000	8	6
chr3	158552000	158553000	8	5
chr3	159796000	159797000	11	4
chr3	159914000	159915000	7	9
chr3	159932000	159933000	8	8
chr3	160828000	160829000	8	9
chr3	160969000	160970000	12	3
chr3	161027000	161028000	8	6
chr3	161067000	161068000	10	7
chr3	161071000	161072000	8	11
chr3	161082000	161083000	6	8
chr3	161651000	161652000	6	9
chr3	162121000	162122000	10	3
chr3	169224000	169225000	8	6
chr3	170289000	170290000	7	7
chr3	170301000	170302000	6	8
chr3	170428000	170429000	5	13
chr3	171191000	171192000	5	10
chr3	171518000	171519000	3	12
chr3	171574000	171575000	5	14
chr3	171734000	171735000	5	13
chr3	171824000	171825000	4	10
chr3	171915000	171916000	5	25
chr3	171930000	171931000	5	10
chr3	171932000	171933000	9	3
chr3	171936000	171937000	8	6
chr3	172959000	172960000	9	3
chr3	173271000	173272000	2	14
chr3	173300000	173301000	8	8
chr3	173404000	173405000	8	10
chr3	173407000	173408000	4	10
chr3	173409000	173410000	9	5
chr3	173421000	173422000	9	7
chr3	173475000	173476000	8	6
chr3	173476000	173477000	5	9
chr3	173876000	173877000	8	10
chr3	173909000	173910000	5	12
chr3	174003000	174004000	2	12
chr3	174113000	174114000	9	5
chr3	176154000	176155000	8	6
chr3	176670000	176671000	4	10
chr3	178300000	178301000	9	9
chr3	178325000	178326000	8	5
chr3	178332000	178333000	8	6
chr3	178485000	178486000	4	14
chr3	178648000	178649000	12	8
chr3	178714000	178715000	8	6
chr3	178728000	178729000	10	6
chr3	178771000	178772000	11	7
chr3	178808000	178809000	11	6
chr3	178818000	178819000	8	6
chr3	178932000	178933000	5	9
chr3	179013000	179014000	10	5
chr3	179038000	179039000	10	3
chr3	179134000	179135000	7	7
chr3	179235000	179236000	4	13
chr3	179514000	179515000	4	10
chr3	180236000	180237000	7	7
chr3	181004000	181005000	9	4
chr3	183996000	183997000	2	12
chr3	184385000	184386000	6	9
chr3	185462000	185463000	7	7
chr3	185978000	185979000	5	9
chr3	186623000	186624000	9	9
chr3	186840000	186841000	7	7
chr3	186918000	186919000	6	9
chr3	186933000	186934000	7	8
chr3	186996000	186997000	10	5
chr3	187120000	187121000	12	6
chr3	187768000	187769000	2	15
chr3	187946000	187947000	4	17
chr3	188382000	188383000	9	6
chr3	188483000	188484000	9	4
chr3	188873000	188874000	9	3
chr3	188895000	188896000	3	11
chr3	188950000	188951000	10	7
chr3	189122000	189123000	2	14
chr3	189200000	189201000	9	5
chr3	189407000	189408000	6	8
chr3	189768000	189769000	6	8
chr3	189804000	189805000	6	8
chr3	190147000	190148000	10	3
chr3	190615000	190616000	7	7
chr3	190912000	190913000	7	11
chr3	191177000	191178000	4	10
chr3	191201000	191202000	4	13
chr3	191280000	191281000	4	11
chr3	191286000	191287000	4	10
chr3	191296000	191297000	7	7
chr3	191384000	191385000	6	8
chr3	192540000	192541000	6	8
chr3	192548000	192549000	11	3
chr3	192555000	192556000	6	9
chr3	192576000	192577000	7	13
chr3	192578000	192579000	6	8
chr3	194036000	194037000	6	8
chr3	194077000	194078000	6	10
chr3	195292000	195293000	3	16
chr3	195348000	195349000	12	7
chr3	195469000	195470000	4	11
chr3	195470000	195471000	8	8
chr3	195663000	195664000	5	9
chr3	195670000	195671000	3	11
chr3	195696000	195697000	6	18
chr3	196308000	196309000	6	10
chr3	196405000	196406000	8	6
chr3	196623000	196624000	3	14
chr3	196745000	196746000	4	17
chr3	197356000	197357000	3	12
chr3	197631000	197632000	5	9
chr3	197820000	197821000	5	9
chr3	198581000	198582000	7	8
chr3	198674000	198675000	5	14
chr4	2404000	2405000	5	11
chr4	2560000	2561000	9	5
chr4	2929000	2930000	9	9
chr4	3017000	3018000	6	10
chr4	3347000	3348000	6	10
chr4	4890000	4891000	4	10
chr4	6523000	6524000	5	10
chr4	7087000	7088000	10	7
chr4	7896000	7897000	6	10
chr4	7963000	7964000	9	11
chr4	8589000	8590000	11	4
chr4	14631000	14632000	10	8
chr4	14658000	14659000	3	11
chr4	14659000	14660000	2	12
chr4	15837000	15838000	6	8
chr4	16463000	16464000	2	12
chr4	16816000	16817000	6	8
chr4	22127000	22128000	10	8
chr4	23495000	23496000	5	12
chr4	24193000	24194000	8	7
chr4	25052000	25053000	10	3
chr4	25818000	25819000	7	7
chr4	38437000	38438000	5	9
chr4	38483000	38484000	13	11
chr4	38708000	38709000	2	12
chr4	39294000	39295000	8	12
chr4	39669000	39670000	2	12
chr4	53213000	53214000	4	10
chr4	73399000	73400000	6	8
chr4	75142000	75143000	8	6
chr4	75202000	75203000	9	4
chr4	77899000	77900000	11	4
chr4	78123000	78124000	7	7
chr4	84176000	84177000	5	10
chr4	84409000	84410000	3	12
chr4	85722000	85723000	5	10
chr4	88065000	88066000	4	11
chr4	88075000	88076000	4	10
chr4	88802000	88803000	9	3
chr4	89664000	89665000	5	10
chr4	89820000	89821000	5	9
chr4	90078000	90079000	2	15
chr4	99402000	99403000	9	4
chr4	99697000	99698000	2	12
chr4	100342000	100343000	3	12
chr4	100474000	100475000	9	3
chr4	100603000	100604000	4	11
chr4	100821000	100822000	4	10
chr4	101949000	101950000	7	8
chr4	102341000	102342000	5	17
chr4	102372000	102373000	5	12
chr4	102475000	102476000	8	7
chr4	106001000	106002000	5	9
chr4	106612000	106613000	10	4
chr4	109159000	109160000	9	7
chr4	109310000	109311000	8	7
chr4	115093000	115094000	6	8
chr4	120046000	120047000	5	10
chr4	120634000	120635000	6	9
chr4	120804000	120805000	7	13
chr4	122448000	122449000	8	5
chr4	122824000	122825000	3	11
chr4	122835000	122836000	9	6
chr4	123874000	123875000	8	6
chr4	123877000	123878000	7	9
chr4	123922000	123923000	3	11
chr4	123976000	123977000	3	15
chr4	124974000	124975000	6	9
chr4	125305000	125306000	9	5
chr4	125342000	125343000	8	5
chr4	125419000	125420000	3	11
chr4	128997000	128998000	4	14
chr4	129964000	129965000	4	10
chr4	138514000	138515000	5	9
chr4	138667000	138668000	9	3
chr4	138676000	138677000	2	13
chr4	139322000	139323000	7	9
chr4	139791000	139792000	4	10
chr4	140222000	140223000	6	8
chr4	140694000	140695000	6	8
chr4	141450000	141451000	7	12
chr4	149944000	149945000	4	10
chr4	151334000	151335000	2	15
chr4	151335000	151336000	3	12
chr4	152283000	152284000	7	8
chr4	152558000	152559000	5	18
chr4	152613000	152614000	6	8
chr4	153180000	153181000	5	16
chr4	153601000	153602000	2	13
chr4	153821000	153822000	9	24
chr4	153927000	153928000	8	5
chr4	154124000	154125000	7	14
chr4	154364000	154365000	10	5
chr4	156663000	156664000	8	5
chr4	156950000	156951000	5	9
chr4	157914000	157915000	8	8
chr4	158089000	158090000	9	3
chr4	158109000	158110000	13	7
chr4	160014000	160015000	5	17
chr4	160326000	160327000	3	13
chr4	166469000	166470000	9	4
chr4	169710000	169711000	5	11
chr4	169731000	169732000	3	11
chr4	169761000	169762000	3	12
chr4	169865000	169866000	7	7
chr4	177426000	177427000	5	13
chr4	178158000	178159000	6	10
chr4	178166000	178167000	7	8
chr4	178439000	178440000	5	11
chr4	184268000	184269000	6	9
chr4	184306000	184307000	6	8
chr4	186580000	186581000	9	5
chr4	187033000	187034000	3	17
chr4	189850000	189851000	3	20
chr5	420000	421000	8	6
chr5	424000	425000	8	6
chr5	433000	434000	5	9
chr5	438000	439000	7	7
chr5	471000	472000	7	8
chr5	894000	895000	4	10
chr5	1016000	1017000	9	3
chr5	1203000	1204000	11	7
chr5	1381000	1382000	12	7
chr5	2685000	2686000	10	3
chr5	3580000	3581000	9	5
chr5	5385000	5386000	10	5
chr5	8833000	8834000	8	6
chr5	9403000	9404000	10	6
chr5	9436000	9437000	8	8
chr5	9462000	9463000	11	3
chr5	9596000	9597000	10	3
chr5	9598000	9599000	7	7
chr5	9714000	9715000	3	11
chr5	10472000	10473000	8	8
chr5	10473000	10474000	10	3
chr5	10620000	10621000	6	10
chr5	13428000	13429000	10	6
chr5	14059000	14060000	9	6
chr5	14228000	14229000	7	12
chr5	14241000	14242000	8	10
chr5	14249000	14250000	6	8
chr5	14276000	14277000	9	4
chr5	14291000	14292000	8	7
chr5	14294000	14295000	7	15
chr5	14299000	14300000	7	7
chr5	16866000	16867000	7	7
chr5	16948000	16949000	9	7
chr5	16971000	16972000	10	11
chr5	17066000	17067000	4	11
chr5	17069000	17070000	3	12
chr5	17170000	17171000	4	10
chr5	17318000	17319000	6	8
chr5	28560000	28561000	4	11
chr5	30138000	30139000	7	9
chr5	31028000	31029000	9	4
chr5	31232000	31233000	6	17
chr5	31236000	31237000	7	7
chr5	31283000	31284000	4	11
chr5	31958000	31959000	8	14
chr5	31979000	31980000	5	11
chr5	32095000	32096000	5	12
chr5	32230000	32231000	2	12
chr5	32420000	32421000	4	10
chr5	32823000	32824000	11	4
chr5	32827000	32828000	8	8
chr5	33506000	33507000	9	6
chr5	33843000	33844000	3	15
chr5	34041000	34042000	8	9
chr5	34544000	34545000	9	3
chr5	34606000	34607000	7	7
chr5	34607000	34608000	5	13
chr5	34668000	34669000	5	9
chr5	34697000	34698000	6	10
chr5	34706000	34707000	8	9
chr5	34708000	34709000	9	4
chr5	34721000	34722000	7	8
chr5	35028000	35029000	8	7
chr5	35801000	35802000	9	7
chr5	35817000	35818000	5	9
chr5	36214000	36215000	5	10
chr5	36438000	36439000	11	3
chr5	37707000	37708000	10	3
chr5	38484000	38485000	11	8
chr5	38502000	38503000	9	5
chr5	38582000	38583000	7	9
chr5	38680000	38681000	5	13
chr5	38800000	38801000	4	13
chr5	38928000	38929000	8	6
chr5	38944000	38945000	5	11
chr5	38976000	38977000	7	7
chr5	39142000	39143000	6	8
chr5	39320000	39321000	9	3
chr5	39455000	39456000	4	10
chr5	39812000	39813000	7	13
chr5	40447000	40448000	7	7
chr5	40449000	40450000	6	17
chr5	40539000	40540000	4	11
chr5	40641000	40642000	3	11
chr5	40770000	40771000	8	5
chr5	40907000	40908000	8	8
chr5	43099000	43100000	9	8
chr5	43527000	43528000	11	3
chr5	43674000	43675000	4	11
chr5	43810000	43811000	10	3
chr5	44846000	44847000	9	5
chr5	52196000	52197000	3	12
chr5	52403000	52404000	6	8
chr5	52503000	52504000	9	3
chr5	52583000	52584000	4	10
chr5	52663000	52664000	3	12
chr5	52722000	52723000	8	13
chr5	52754000	52755000	10	5
chr5	52755000	52756000	5	9
chr5	53421000	53422000	9	7
chr5	53549000	53550000	7	14
chr5	53641000	53642000	9	8
chr5	53786000	53787000	3	11
chr5	53787000	53788000	3	13
chr5	53877000	53878000	5	11
chr5	53912000	53913000	5	15
chr5	53951000	53952000	6	11
chr5	53997000	53998000	8	5
chr5	54086000	54087000	7	7
chr5	54127000	54128000	6	10
chr5	54801000	54802000	4	12
chr5	54901000	54902000	9	9
chr5	54934000	54935000	7	10
chr5	55106000	55107000	9	5
chr5	55220000	55221000	3	12
chr5	55384000	55385000	5	11
chr5	55423000	55424000	2	12
chr5	55498000	55499000	4	10
chr5	55652000	55653000	6	10
chr5	55674000	55675000	9	4
chr5	55675000	55676000	3	11
chr5	55839000	55840000	8	6
chr5	55906000	55907000	5	11
chr5	56155000	56156000	6	8
chr5	56650000	56651000	8	7
chr5	56716000	56717000	9	4
chr5	56771000	56772000	7	11
chr5	56895000	56896000	6	12
chr5	56924000	56925000	10	4
chr5	56931000	56932000	8	6
chr5	56996000	56997000	4	10
chr5	57013000	57014000	8	16
chr5	57099000	57100000	3	14
chr5	57158000	57159000	5	9
chr5	57196000	57197000	2	13
chr5	57215000	57216000	8	8
chr5	57465000	57466000	5	15
chr5	57467000	57468000	12	11
chr5	57515000	57516000	8	5
chr5	57529000	57530000	4	14
chr5	57533000	57534000	6	8
chr5	57763000	57764000	3	12
chr5	58648000	58649000	6	8
chr5	58874000	58875000	6	9
chr5	59095000	59096000	6	8
chr5	59194000	59195000	8	5
chr5	59517000	59518000	9	11
chr5	59607000	59608000	9	3
chr5	59794000	59795000	5	11
chr5	60028000	60029000	5	9
chr5	60492000	60493000	6	9
chr5	60516000	60517000	2	12
chr5	60564000	60565000	2	13
chr5	60646000	60647000	6	15
chr5	60677000	60678000	8	7
chr5	60730000	60731000	7	12
chr5	60793000	60794000	9	3
chr5	60952000	60953000	4	10
chr5	61650000	61651000	6	8
chr5	61745000	61746000	9	3
chr5	64900000	64901000	5	9
chr5	65155000	65156000	5	11
chr5	65260000	65261000	6	20
chr5	65302000	65303000	2	20
chr5	65341000	65342000	8	8
chr5	65372000	65373000	9	5
chr5	65379000	65380000	7	8
chr5	65484000	65485000	9	5
chr5	65507000	65508000	7	8
chr5	65570000	65571000	6	8
chr5	66634000	66635000	8	7
chr5	67625000	67626000	5	9
chr5	67664000	67665000	4	10
chr5	67767000	67768000	9	6
chr5	67783000	67784000	7	10
chr5	67849000	67850000	9	5
chr5	67962000	67963000	2	12
chr5	68181000	68182000	6	9
chr5	68416000	68417000	5	9
chr5	71217000	71218000	9	3
chr5	71269000	71270000	6	13
chr5	71368000	71369000	8	6
chr5	71369000	71370000	7	9
chr5	71446000	71447000	5	9
chr5	71464000	71465000	4	11
chr5	71499000	71500000	8	5
chr5	71513000	71514000	6	8
chr5	71518000	71519000	10	5
chr5	71602000	71603000	8	6
chr5	71695000	71696000	2	15
chr5	71731000	71732000	9	4
chr5	71742000	71743000	5	14
chr5	71747000	71748000	5	9
chr5	71820000	71821000	10	8
chr5	71845000	71846000	7	8
chr5	72227000	72228000	8	5
chr5	72230000	72231000	7	8
chr5	72297000	72298000	6	9
chr5	72354000	72355000	6	9
chr5	72421000	72422000	7	7
chr5	72429000	72430000	7	7
chr5	72491000	72492000	5	9
chr5	72638000	72639000	12	6
chr5	72659000	72660000	2	16
chr5	72685000	72686000	9	4
chr5	72748000	72749000	8	15
chr5	72965000	72966000	8	7
chr5	72971000	72972000	4	10
chr5	73061000	73062000	8	11
chr5	73134000	73135000	3	13
chr5	73154000	73155000	9	7
chr5	73185000	73186000	7	9
chr5	73189000	73190000	5	9
chr5	73242000	73243000	4	15
chr5	73485000	73486000	9	3
chr5	73620000	73621000	4	12
chr5	73718000	73719000	7	13
chr5	73876000	73877000	6	8
chr5	73888000	73889000	4	10
chr5	73931000	73932000	6	11
chr5	74672000	74673000	9	9
chr5	74675000	74676000	4	11
chr5	74900000	74901000	11	10
chr5	75435000	75436000	8	6
chr5	75932000	75933000	9	5
chr5	75940000	75941000	4	10
chr5	76054000	76055000	5	9
chr5	76132000	76133000	6	13
chr5	76151000	76152000	6	9
chr5	76172000	76173000	10	7
chr5	76465000	76466000	6	8
chr5	76633000	76634000	6	11
chr5	76967000	76968000	10	3
chr5	77364000	77365000	4	10
chr5	77439000	77440000	6	9
chr5	77477000	77478000	5	9
chr5	77743000	77744000	3	11
chr5	77889000	77890000	10	6
chr5	77974000	77975000	7	8
chr5	78566000	78567000	8	9
chr5	78779000	78780000	5	12
chr5	78892000	78893000	6	10
chr5	78945000	78946000	8	5
chr5	79323000	79324000	10	8
chr5	80248000	80249000	8	5
chr5	80779000	80780000	7	8
chr5	81006000	81007000	4	11
chr5	81157000	81158000	9	6
chr5	81170000	81171000	11	5
chr5	81312000	81313000	7	7
chr5	81535000	81536000	9	5
chr5	81648000	81649000	3	11
chr5	81661000	81662000	9	4
chr5	81668000	81669000	11	3
chr5	81971000	81972000	8	8
chr5	82761000	82762000	4	10
chr5	82916000	82917000	3	12
chr5	83259000	83260000	3	11
chr5	83323000	83324000	7	9
chr5	83460000	83461000	9	3
chr5	83487000	83488000	6	8
chr5	83559000	83560000	9	4
chr5	83607000	83608000	9	3
chr5	83609000	83610000	6	10
chr5	83611000	83612000	6	17
chr5	83664000	83665000	6	8
chr5	83678000	83679000	7	7
chr5	83707000	83708000	4	13
chr5	83726000	83727000	4	10
chr5	83770000	83771000	7	15
chr5	85950000	85951000	11	4
chr5	86459000	86460000	3	12
chr5	86469000	86470000	7	7
chr5	86697000	86698000	12	3
chr5	86717000	86718000	6	8
chr5	87990000	87991000	8	7
chr5	87996000	87997000	8	6
chr5	88003000	88004000	9	4
chr5	88061000	88062000	9	10
chr5	88210000	88211000	7	7
chr5	88823000	88824000	8	5
chr5	89770000	89771000	7	7
chr5	90616000	90617000	15	8
chr5	90709000	90710000	3	14
chr5	91866000	91867000	7	9
chr5	92129000	92130000	10	6
chr5	92348000	92349000	6	8
chr5	92441000	92442000	8	6
chr5	92447000	92448000	9	3
chr5	92479000	92480000	2	19
chr5	92481000	92482000	9	4
chr5	92482000	92483000	7	8
chr5	92491000	92492000	7	11
chr5	92544000	92545000	8	11
chr5	92557000	92558000	8	10
chr5	92588000	92589000	8	5
chr5	92747000	92748000	5	9
chr5	92877000	92878000	10	4
chr5	92963000	92964000	11	5
chr5	92980000	92981000	9	10
chr5	93095000	93096000	7	7
chr5	93146000	93147000	3	13
chr5	93160000	93161000	8	7
chr5	93351000	93352000	8	6
chr5	94173000	94174000	5	10
chr5	95006000	95007000	7	10
chr5	95009000	95010000	7	9
chr5	95030000	95031000	4	14
chr5	95085000	95086000	5	9
chr5	95124000	95125000	8	6
chr5	95203000	95204000	4	12
chr5	95217000	95218000	3	11
chr5	95295000	95296000	5	11
chr5	95326000	95327000	9	8
chr5	95389000	95390000	6	11
chr5	95441000	95442000	5	11
chr5	95458000	95459000	6	8
chr5	95518000	95519000	3	11
chr5	95556000	95557000	9	5
chr5	95558000	95559000	9	8
chr5	95565000	95566000	4	12
chr5	95574000	95575000	5	10
chr5	95590000	95591000	8	12
chr5	95618000	95619000	6	9
chr5	95623000	95624000	7	9
chr5	95653000	95654000	4	10
chr5	95704000	95705000	4	10
chr5	95938000	95939000	3	11
chr5	96035000	96036000	6	10
chr5	96070000	96071000	4	14
chr5	96196000	96197000	8	7
chr5	96214000	96215000	6	8
chr5	96372000	96373000	9	3
chr5	97778000	97779000	5	9
chr5	97843000	97844000	5	9
chr5	97851000	97852000	5	10
chr5	98294000	98295000	6	9
chr5	101207000	101208000	7	7
chr5	102480000	102481000	7	11
chr5	102645000	102646000	9	3
chr5	102735000	102736000	9	5
chr5	102818000	102819000	7	9
chr5	105782000	105783000	2	15
chr5	105885000	105886000	8	9
chr5	105998000	105999000	7	9
chr5	108159000	108160000	3	14
chr5	108688000	108689000	6	10
chr5	110149000	110150000	4	12
chr5	110244000	110245000	9	11
chr5	110265000	110266000	7	9
chr5	110464000	110465000	8	6
chr5	110862000	110863000	10	5
chr5	111100000	111101000	8	8
chr5	111105000	111106000	11	7
chr5	111108000	111109000	9	6
chr5	111110000	111111000	7	8
chr5	111136000	111137000	7	8
chr5	111169000	111170000	9	3
chr5	111490000	111491000	2	12
chr5	112339000	112340000	13	4
chr5	112890000	112891000	9	3
chr5	113613000	113614000	8	8
chr5	114760000	114761000	6	8
chr5	114795000	114796000	7	12
chr5	114906000	114907000	3	12
chr5	114961000	114962000	8	8
chr5	114972000	114973000	7	12
chr5	115438000	115439000	7	7
chr5	118653000	118654000	5	10
chr5	118738000	118739000	8	5
chr5	118760000	118761000	8	8
chr5	118774000	118775000	10	3
chr5	119607000	119608000	9	5
chr5	119725000	119726000	2	12
chr5	119988000	119989000	6	10
chr5	121313000	121314000	10	9
chr5	121514000	121515000	8	6
chr5	121738000	121739000	7	7
chr5	122974000	122975000	6	10
chr5	123389000	123390000	5	9
chr5	123435000	123436000	11	3
chr5	123462000	123463000	7	8
chr5	123521000	123522000	10	6
chr5	123547000	123548000	9	6
chr5	123681000	123682000	8	5
chr5	123926000	123927000	6	9
chr5	123983000	123984000	6	8
chr5	124034000	124035000	4	11
chr5	124039000	124040000	9	6
chr5	124061000	124062000	9	4
chr5	124097000	124098000	6	8
chr5	124128000	124129000	5	10
chr5	124231000	124232000	10	23
chr5	124313000	124314000	6	8
chr5	124395000	124396000	3	12
chr5	124396000	124397000	10	10
chr5	124400000	124401000	8	7
chr5	124419000	124420000	9	5
chr5	124473000	124474000	6	8
chr5	124478000	124479000	8	5
chr5	124492000	124493000	7	7
chr5	124562000	124563000	5	13
chr5	124567000	124568000	7	8
chr5	124614000	124615000	8	5
chr5	124713000	124714000	9	5
chr5	124751000	124752000	7	7
chr5	124838000	124839000	9	5
chr5	124844000	124845000	7	8
chr5	124845000	124846000	10	3
chr5	125061000	125062000	4	10
chr5	125598000	125599000	6	9
chr5	125702000	125703000	7	7
chr5	125779000	125780000	5	11
chr5	125810000	125811000	6	8
chr5	125836000	125837000	4	12
chr5	125901000	125902000	8	6
chr5	126163000	126164000	4	11
chr5	127063000	127064000	8	8
[truncated: 4,128 more rows]

## Sheet: diffbound_WangCBP
Description: Regions detected as bound only by CBP from Wang data, at a 5% FDR (Table 4).
Chromosome	Start	Stop	WangCBP
chr1	704000	705000	34
chr1	1041000	1042000	38
chr1	1126000	1127000	33
chr1	1300000	1301000	42
chr1	1437000	1438000	41
chr1	1499000	1500000	41
chr1	1500000	1501000	69
chr1	1539000	1540000	35
chr1	1555000	1556000	44
chr1	1667000	1668000	45
chr1	1840000	1841000	58
chr1	2116000	2117000	29
chr1	2120000	2121000	31
chr1	2180000	2181000	34
chr1	2211000	2212000	32
chr1	2312000	2313000	45
chr1	2333000	2334000	31
chr1	2506000	2507000	59
chr1	2507000	2508000	30
chr1	3223000	3224000	31
chr1	6218000	6219000	47
chr1	6562000	6563000	35
chr1	6596000	6597000	32
chr1	8152000	8153000	48
chr1	8165000	8166000	29
chr1	8407000	8408000	32
chr1	8684000	8685000	52
chr1	9408000	9409000	31
chr1	11074000	11075000	29
chr1	11263000	11264000	29
chr1	11723000	11724000	39
chr1	11888000	11889000	48
chr1	12368000	12369000	31
chr1	12617000	12618000	28
chr1	15724000	15725000	31
chr1	16175000	16176000	47
chr1	16712000	16713000	30
chr1	16812000	16813000	44
chr1	16865000	16866000	79
chr1	16866000	16867000	98
chr1	16939000	16940000	131
chr1	17638000	17639000	32
chr1	17639000	17640000	40
chr1	19511000	19512000	32
chr1	19799000	19800000	31
chr1	20081000	20082000	54
chr1	21374000	21375000	31
chr1	21376000	21377000	70
chr1	21528000	21529000	39
chr1	22223000	22224000	52
chr1	22230000	22231000	31
chr1	23218000	23219000	52
chr1	23730000	23731000	31
chr1	23753000	23754000	36
chr1	23754000	23755000	30
chr1	23758000	23759000	38
chr1	24179000	24180000	42
chr1	24682000	24683000	38
chr1	25127000	25128000	45
chr1	25164000	25165000	46
chr1	25184000	25185000	43
chr1	25719000	25720000	28
chr1	25973000	25974000	32
chr1	26328000	26329000	74
chr1	26479000	26480000	41
chr1	26484000	26485000	45
chr1	26505000	26506000	33
chr1	26672000	26673000	41
chr1	26744000	26745000	36
chr1	27347000	27348000	29
chr1	27542000	27543000	50
chr1	27688000	27689000	28
chr1	27843000	27844000	30
chr1	28068000	28069000	42
chr1	28936000	28937000	30
chr1	29086000	29087000	34
chr1	29380000	29381000	42
chr1	30977000	30978000	31
chr1	32182000	32183000	49
chr1	33219000	33220000	38
chr1	35098000	35099000	38
chr1	35689000	35690000	33
chr1	35795000	35796000	31
chr1	36400000	36401000	38
chr1	36636000	36637000	42
chr1	37712000	37713000	39
chr1	37717000	37718000	34
chr1	37725000	37726000	28
chr1	37849000	37850000	68
chr1	39216000	39217000	41
chr1	39430000	39431000	35
chr1	39443000	39444000	31
chr1	39930000	39931000	34
chr1	40553000	40554000	31
chr1	40612000	40613000	37
chr1	40929000	40930000	76
chr1	43597000	43598000	62
chr1	44213000	44214000	30
chr1	44835000	44836000	30
chr1	44912000	44913000	31
chr1	44977000	44978000	29
chr1	44978000	44979000	34
chr1	45334000	45335000	44
chr1	45823000	45824000	42
chr1	47552000	47553000	62
chr1	51197000	51198000	30
chr1	52871000	52872000	33
chr1	52941000	52942000	37
chr1	59020000	59021000	40
chr1	59021000	59022000	52
chr1	62510000	62511000	37
chr1	65200000	65201000	29
chr1	65239000	65240000	35
chr1	65240000	65241000	30
chr1	66453000	66454000	28
chr1	66520000	66521000	31
chr1	66569000	66570000	48
chr1	66570000	66571000	32
chr1	67292000	67293000	33
chr1	70459000	70460000	45
chr1	70648000	70649000	30
chr1	70765000	70766000	28
chr1	77998000	77999000	34
chr1	78884000	78885000	28
chr1	84928000	84929000	47
chr1	85515000	85516000	34
chr1	87283000	87284000	41
chr1	87569000	87570000	30
chr1	89437000	89438000	45
chr1	90001000	90002000	40
chr1	90092000	90093000	33
chr1	92775000	92776000	35
chr1	92822000	92823000	29
chr1	93584000	93585000	39
chr1	95310000	95311000	29
chr1	100487000	100488000	36
chr1	101263000	101264000	33
chr1	101549000	101550000	33
chr1	103841000	103842000	77
chr1	103965000	103966000	29
chr1	108989000	108990000	32
chr1	109434000	109435000	41
chr1	109960000	109961000	33
chr1	109984000	109985000	37
chr1	110547000	110548000	31
chr1	110552000	110553000	32
chr1	110963000	110964000	35
chr1	111217000	111218000	54
chr1	111544000	111545000	30
chr1	111821000	111822000	32
chr1	112100000	112101000	41
chr1	113019000	113020000	31
chr1	114275000	114276000	45
chr1	116690000	116691000	32
chr1	117107000	117108000	45
chr1	117114000	117115000	43
chr1	117160000	117161000	31
chr1	120413000	120414000	42
chr1	142123000	142124000	48
chr1	142124000	142125000	63
chr1	142534000	142535000	68
chr1	142535000	142536000	46
chr1	143050000	143051000	68
chr1	143051000	143052000	37
chr1	143231000	143232000	91
chr1	143246000	143247000	28
chr1	143250000	143251000	50
chr1	143639000	143640000	31
chr1	143640000	143641000	32
chr1	143736000	143737000	32
chr1	143753000	143754000	34
chr1	143826000	143827000	41
chr1	144093000	144094000	37
chr1	144680000	144681000	56
chr1	145181000	145182000	32
chr1	145977000	145978000	52
chr1	146341000	146342000	29
chr1	146397000	146398000	98
chr1	146460000	146461000	50
chr1	146607000	146608000	38
chr1	146614000	146615000	42
chr1	146871000	146872000	45
chr1	147027000	147028000	29
chr1	147033000	147034000	40
chr1	147780000	147781000	42
chr1	147781000	147782000	36
chr1	147844000	147845000	56
chr1	148050000	148051000	39
chr1	148070000	148071000	58
chr1	148079000	148080000	32
chr1	148080000	148081000	43
chr1	148081000	148082000	73
chr1	148089000	148090000	110
chr1	148090000	148091000	28
chr1	148099000	148100000	82
chr1	148127000	148128000	30
chr1	148306000	148307000	32
chr1	148348000	148349000	31
chr1	148390000	148391000	57
chr1	148520000	148521000	33
chr1	148560000	148561000	32
chr1	148803000	148804000	30
chr1	148816000	148817000	38
chr1	149295000	149296000	45
chr1	149298000	149299000	54
chr1	150002000	150003000	31
chr1	150137000	150138000	38
chr1	150232000	150233000	31
chr1	151775000	151776000	38
chr1	152216000	152217000	32
chr1	152397000	152398000	31
chr1	152421000	152422000	36
chr1	152563000	152564000	35
chr1	152702000	152703000	43
chr1	152867000	152868000	38
chr1	153181000	153182000	31
chr1	153212000	153213000	34
chr1	153925000	153926000	42
chr1	153981000	153982000	47
chr1	154291000	154292000	47
chr1	154325000	154326000	28
chr1	154361000	154362000	33
chr1	154380000	154381000	29
chr1	155004000	155005000	38
chr1	157245000	157246000	28
chr1	158521000	158522000	44
chr1	158918000	158919000	38
chr1	159281000	159282000	48
chr1	159369000	159370000	53
chr1	159422000	159423000	39
chr1	159542000	159543000	32
chr1	159776000	159777000	59
chr1	159849000	159850000	38
chr1	163628000	163629000	33
chr1	164725000	164726000	31
chr1	165112000	165113000	68
chr1	165279000	165280000	28
chr1	165326000	165327000	31
chr1	165684000	165685000	36
chr1	165710000	165711000	45
chr1	165728000	165729000	44
chr1	165752000	165753000	32
chr1	165950000	165951000	36
chr1	167796000	167797000	28
chr1	169372000	169373000	33
chr1	169720000	169721000	34
chr1	169722000	169723000	36
chr1	170616000	170617000	33
chr1	170936000	170937000	32
chr1	173445000	173446000	30
chr1	174442000	174443000	41
chr1	176156000	176157000	29
chr1	178113000	178114000	54
chr1	179258000	179259000	33
chr1	179631000	179632000	29
chr1	180865000	180866000	49
chr1	181125000	181126000	31
chr1	181706000	181707000	33
chr1	182981000	182982000	34
chr1	183076000	183077000	70
chr1	183802000	183803000	48
chr1	183910000	183911000	30
chr1	184610000	184611000	35
chr1	192292000	192293000	30
chr1	196327000	196328000	35
chr1	196394000	196395000	37
chr1	196415000	196416000	33
chr1	196885000	196886000	32
chr1	196893000	196894000	30
chr1	196914000	196915000	43
chr1	197581000	197582000	56
chr1	198766000	198767000	28
chr1	198905000	198906000	46
chr1	199141000	199142000	32
chr1	200131000	200132000	39
chr1	200865000	200866000	35
chr1	201243000	201244000	65
chr1	201544000	201545000	49
chr1	201843000	201844000	43
chr1	201861000	201862000	43
chr1	203866000	203867000	51
chr1	205006000	205007000	41
chr1	205290000	205291000	68
chr1	205291000	205292000	61
chr1	208009000	208010000	44
chr1	209606000	209607000	29
chr1	209915000	209916000	32
chr1	210524000	210525000	42
chr1	210848000	210849000	32
chr1	211502000	211503000	29
chr1	212843000	212844000	34
chr1	212881000	212882000	30
chr1	215871000	215872000	38
chr1	218390000	218391000	28
chr1	219948000	219949000	41
chr1	219949000	219950000	34
chr1	222099000	222100000	31
chr1	222247000	222248000	50
chr1	222611000	222612000	51
chr1	223700000	223701000	30
chr1	223722000	223723000	58
chr1	224120000	224121000	31
chr1	224135000	224136000	32
chr1	224379000	224380000	33
chr1	224699000	224700000	29
chr1	225797000	225798000	32
chr1	226313000	226314000	35
chr1	226357000	226358000	47
chr1	227761000	227762000	37
chr1	228269000	228270000	34
chr1	229179000	229180000	34
chr1	232803000	232804000	30
chr1	232804000	232805000	32
chr1	234096000	234097000	47
chr1	234327000	234328000	78
chr1	234512000	234513000	38
chr1	238806000	238807000	41
chr1	239832000	239833000	31
chr1	240078000	240079000	33
chr1	241331000	241332000	33
chr1	242081000	242082000	37
chr1	242691000	242692000	30
chr1	244186000	244187000	29
chr1	244347000	244348000	49
chr1	245637000	245638000	50
chr2	419000	420000	31
chr2	9760000	9761000	33
chr2	9901000	9902000	34
chr2	10387000	10388000	29
chr2	10389000	10390000	39
chr2	15234000	15235000	42
chr2	20114000	20115000	38
chr2	24123000	24124000	40
chr2	28485000	28486000	37
chr2	28970000	28971000	43
chr2	29087000	29088000	36
chr2	29400000	29401000	28
chr2	30241000	30242000	51
chr2	30391000	30392000	30
chr2	37537000	37538000	30
chr2	38683000	38684000	38
chr2	38684000	38685000	57
chr2	38790000	38791000	29
chr2	42208000	42209000	33
chr2	42575000	42576000	29
chr2	43301000	43302000	36
chr2	43304000	43305000	46
chr2	43305000	43306000	46
chr2	43306000	43307000	32
chr2	43310000	43311000	34
chr2	44077000	44078000	29
chr2	46259000	46260000	33
chr2	48396000	48397000	32
chr2	48437000	48438000	31
chr2	54653000	54654000	56
chr2	55312000	55313000	35
chr2	60755000	60756000	36
chr2	61844000	61845000	39
chr2	61935000	61936000	38
chr2	62786000	62787000	55
chr2	62811000	62812000	44
chr2	63932000	63933000	68
chr2	64603000	64604000	43
chr2	64832000	64833000	50
chr2	65382000	65383000	34
chr2	68548000	68549000	44
chr2	68807000	68808000	48
chr2	68815000	68816000	37
chr2	68848000	68849000	35
chr2	68909000	68910000	41
chr2	69774000	69775000	58
chr2	70151000	70152000	37
chr2	70172000	70173000	36
chr2	70204000	70205000	48
chr2	70329000	70330000	49
chr2	70373000	70374000	33
chr2	71148000	71149000	55
chr2	73817000	73818000	47
chr2	74371000	74372000	35
chr2	84540000	84541000	36
chr2	84930000	84931000	31
chr2	84955000	84956000	33
chr2	84987000	84988000	38
chr2	85020000	85021000	36
chr2	85407000	85408000	44
chr2	85518000	85519000	49
chr2	85696000	85697000	53
chr2	85933000	85934000	34
chr2	86121000	86122000	32
chr2	86523000	86524000	30
chr2	87588000	87589000	34
chr2	87606000	87607000	35
chr2	88097000	88098000	33
chr2	88834000	88835000	33
chr2	91142000	91143000	29
chr2	91158000	91159000	33
chr2	91176000	91177000	31
chr2	94838000	94839000	91
chr2	96238000	96239000	49
chr2	96365000	96366000	39
chr2	96561000	96562000	38
chr2	96567000	96568000	46
chr2	97647000	97648000	35
chr2	97979000	97980000	36
chr2	98431000	98432000	42
chr2	98749000	98750000	37
chr2	98818000	98819000	43
chr2	98820000	98821000	31
chr2	99320000	99321000	41
chr2	100546000	100547000	32
chr2	105721000	105722000	46
chr2	105739000	105740000	33
chr2	105910000	105911000	38
chr2	106120000	106121000	30
chr2	106121000	106122000	35
chr2	108595000	108596000	31
chr2	110319000	110320000	31
chr2	111899000	111900000	29
chr2	111917000	111918000	29
chr2	113649000	113650000	42
chr2	113864000	113865000	33
chr2	113911000	113912000	33
chr2	114350000	114351000	36
chr2	118289000	118290000	43
chr2	128360000	128361000	46
chr2	130846000	130847000	32
chr2	131298000	131299000	44
chr2	131578000	131579000	29
chr2	131579000	131580000	32
chr2	131580000	131581000	32
chr2	137148000	137149000	29
chr2	143636000	143637000	30
chr2	147771000	147772000	31
chr2	151988000	151989000	45
chr2	156900000	156901000	35
chr2	157502000	157503000	28
chr2	157996000	157997000	30
chr2	158006000	158007000	33
chr2	158034000	158035000	38
chr2	158193000	158194000	35
chr2	158462000	158463000	30
chr2	159851000	159852000	32
chr2	161845000	161846000	47
chr2	161847000	161848000	41
chr2	162602000	162603000	45
chr2	170138000	170139000	35
chr2	170392000	170393000	35
chr2	171216000	171217000	43
chr2	171728000	171729000	28
chr2	171775000	171776000	35
chr2	172487000	172488000	61
chr2	173003000	173004000	33
chr2	173129000	173130000	34
chr2	174536000	174537000	39
chr2	174821000	174822000	31
chr2	175066000	175067000	49
chr2	175164000	175165000	30
chr2	175290000	175291000	31
chr2	177739000	177740000	29
chr2	177837000	177838000	40
chr2	177838000	177839000	33
chr2	178191000	178192000	55
chr2	178685000	178686000	31
chr2	180579000	180580000	31
chr2	180937000	180938000	34
chr2	181553000	181554000	31
chr2	181885000	181886000	42
chr2	182029000	182030000	56
chr2	183697000	183698000	37
chr2	191455000	191456000	33
chr2	191520000	191521000	40
chr2	196709000	196710000	31
chr2	196815000	196816000	33
chr2	197879000	197880000	38
chr2	198800000	198801000	28
chr2	201099000	201100000	43
chr2	201436000	201437000	31
chr2	201690000	201691000	34
chr2	201703000	201704000	72
chr2	204509000	204510000	34
chr2	205650000	205651000	32
chr2	207103000	207104000	32
chr2	208046000	208047000	30
chr2	208197000	208198000	35
chr2	208321000	208322000	31
chr2	213370000	213371000	30
chr2	216630000	216631000	30
chr2	218843000	218844000	62
chr2	218980000	218981000	39
chr2	219142000	219143000	31
chr2	219232000	219233000	44
chr2	219481000	219482000	32
chr2	219482000	219483000	40
chr2	219733000	219734000	49
chr2	219818000	219819000	54
chr2	220801000	220802000	29
chr2	225500000	225501000	29
chr2	225520000	225521000	36
chr2	228378000	228379000	29
chr2	230827000	230828000	33
chr2	231175000	231176000	34
chr2	232282000	232283000	44
chr2	233411000	233412000	35
chr2	233652000	233653000	30
chr2	233654000	233655000	35
chr2	234428000	234429000	29
chr2	234564000	234565000	34
chr2	235024000	235025000	31
chr2	237120000	237121000	29
chr2	238008000	238009000	32
chr2	238472000	238473000	36
chr2	239000000	239001000	49
chr2	239851000	239852000	30
chr2	239885000	239886000	52
chr2	239909000	239910000	29
chr2	240613000	240614000	42
chr2	241420000	241421000	31
chr2	241737000	241738000	44
chr2	242403000	242404000	37
chr2	242576000	242577000	44
chr2	242622000	242623000	37
chr2	242679000	242680000	33
chr3	4535000	4536000	33
chr3	4839000	4840000	39
chr3	9412000	9413000	31
chr3	10043000	10044000	45
chr3	10259000	10260000	60
chr3	10264000	10265000	33
chr3	10265000	10266000	43
chr3	13174000	13175000	31
chr3	13363000	13364000	41
chr3	13468000	13469000	33
chr3	13907000	13908000	38
chr3	13911000	13912000	49
chr3	13912000	13913000	33
chr3	14192000	14193000	37
chr3	14963000	14964000	30
chr3	15222000	15223000	33
chr3	15373000	15374000	31
chr3	16307000	16308000	32
chr3	16326000	16327000	44
chr3	16354000	16355000	35
chr3	18459000	18460000	31
chr3	20057000	20058000	36
chr3	23961000	23962000	37
chr3	27499000	27500000	29
chr3	27501000	27502000	30
chr3	30625000	30626000	29
chr3	30629000	30630000	35
chr3	30647000	30648000	32
chr3	30660000	30661000	32
chr3	30674000	30675000	48
chr3	30684000	30685000	28
chr3	30710000	30711000	33
chr3	31243000	31244000	45
chr3	31557000	31558000	30
chr3	32393000	32394000	31
chr3	32431000	32432000	43
chr3	33061000	33062000	45
chr3	33814000	33815000	52
chr3	39124000	39125000	35
chr3	41133000	41134000	29
chr3	42820000	42821000	31
chr3	43030000	43031000	36
chr3	43040000	43041000	30
chr3	44354000	44355000	45
chr3	44992000	44993000	38
chr3	45054000	45055000	32
chr3	45126000	45127000	43
chr3	46081000	46082000	51
chr3	46505000	46506000	42
chr3	46646000	46647000	34
chr3	46965000	46966000	33
chr3	46993000	46994000	53
chr3	47437000	47438000	32
chr3	47797000	47798000	31
chr3	48284000	48285000	32
chr3	48495000	48496000	38
chr3	48668000	48669000	31
chr3	48698000	48699000	35
chr3	48824000	48825000	51
chr3	49107000	49108000	29
chr3	49428000	49429000	40
chr3	49701000	49702000	34
chr3	50101000	50102000	31
chr3	50259000	50260000	34
chr3	50304000	50305000	52
chr3	50305000	50306000	54
chr3	50312000	50313000	47
chr3	50624000	50625000	38
chr3	50629000	50630000	46
chr3	51547000	51548000	35
chr3	52207000	52208000	30
chr3	52248000	52249000	39
chr3	52992000	52993000	47
chr3	57517000	57518000	31
chr3	57557000	57558000	38
chr3	57717000	57718000	53
chr3	58266000	58267000	31
chr3	58267000	58268000	41
chr3	63928000	63929000	31
chr3	67923000	67924000	28
chr3	69220000	69221000	33
chr3	71171000	71172000	30
chr3	71195000	71196000	39
chr3	71197000	71198000	30
chr3	72566000	72567000	31
chr3	72888000	72889000	32
chr3	73128000	73129000	29
chr3	74531000	74532000	34
chr3	75801000	75802000	30
chr3	75818000	75819000	33
chr3	85732000	85733000	28
chr3	99757000	99758000	36
chr3	101018000	101019000	40
chr3	102722000	102723000	33
chr3	103029000	103030000	36
chr3	107186000	107187000	35
chr3	107378000	107379000	37
chr3	108800000	108801000	34
chr3	109291000	109292000	34
chr3	110036000	110037000	37
chr3	110547000	110548000	29
chr3	112817000	112818000	39
chr3	112869000	112870000	71
chr3	113334000	113335000	32
chr3	113559000	113560000	47
chr3	114938000	114939000	30
chr3	114947000	114948000	34
chr3	116765000	116766000	93
chr3	120525000	120526000	48
chr3	123881000	123882000	31
chr3	124787000	124788000	31
chr3	126212000	126213000	30
chr3	127905000	127906000	34
chr3	128792000	128793000	53
chr3	130005000	130006000	46
chr3	130601000	130602000	30
chr3	130683000	130684000	32
chr3	130778000	130779000	59
chr3	131091000	131092000	30
chr3	135686000	135687000	39
chr3	136426000	136427000	39
chr3	137451000	137452000	31
chr3	139376000	139377000	48
chr3	139811000	139812000	29
chr3	140036000	140037000	48
chr3	140545000	140546000	41
chr3	140591000	140592000	46
chr3	142508000	142509000	33
chr3	142998000	142999000	45
chr3	143797000	143798000	32
chr3	150287000	150288000	35
chr3	153658000	153659000	28
chr3	157684000	157685000	39
chr3	158331000	158332000	79
chr3	158348000	158349000	29
chr3	161600000	161601000	40
chr3	170972000	170973000	32
chr3	171379000	171380000	31
chr3	171381000	171382000	40
chr3	171422000	171423000	37
chr3	172659000	172660000	46
chr3	172661000	172662000	42
chr3	173307000	173308000	46
chr3	173950000	173951000	45
chr3	178798000	178799000	37
chr3	180804000	180805000	31
chr3	182112000	182113000	36
chr3	184550000	184551000	28
chr3	184717000	184718000	46
chr3	185217000	185218000	28
chr3	185499000	185500000	51
chr3	186483000	186484000	45
chr3	187113000	187114000	35
chr3	187131000	187132000	28
chr3	188680000	188681000	29
chr3	189523000	189524000	30
chr3	190422000	190423000	38
chr3	190556000	190557000	34
chr3	195335000	195336000	40
chr3	195689000	195690000	29
chr3	195785000	195786000	42
chr3	196533000	196534000	28
chr3	196751000	196752000	49
chr3	197165000	197166000	42
chr3	197498000	197499000	30
chr3	197951000	197952000	35
chr3	198079000	198080000	43
chr3	198766000	198767000	37
chr4	114000	115000	46
chr4	483000	484000	44
chr4	776000	777000	34
chr4	1155000	1156000	28
chr4	2233000	2234000	34
chr4	3017000	3018000	55
chr4	6694000	6695000	32
chr4	6835000	6836000	36
chr4	7916000	7917000	30
chr4	8211000	8212000	34
chr4	8481000	8482000	35
chr4	8552000	8553000	58
chr4	10072000	10073000	33
chr4	10282000	10283000	36
chr4	11154000	11155000	30
chr4	13935000	13936000	29
chr4	15377000	15378000	62
chr4	15416000	15417000	38
chr4	17187000	17188000	41
chr4	22944000	22945000	36
chr4	24845000	24846000	29
chr4	35933000	35934000	67
chr4	37203000	37204000	28
chr4	37807000	37808000	35
chr4	37839000	37840000	36
chr4	37855000	37856000	34
chr4	38007000	38008000	29
chr4	38333000	38334000	40
chr4	38343000	38344000	29
chr4	38353000	38354000	29
chr4	38548000	38549000	32
chr4	39733000	39734000	35
chr4	39892000	39893000	31
chr4	40004000	40005000	32
chr4	42368000	42369000	44
chr4	44423000	44424000	41
chr4	48979000	48980000	37
chr4	48980000	48981000	51
chr4	48981000	48982000	38
chr4	48985000	48986000	43
chr4	48986000	48987000	58
chr4	48987000	48988000	45
chr4	48991000	48992000	55
chr4	48992000	48993000	59
chr4	48993000	48994000	38
chr4	48997000	48998000	37
chr4	48999000	49000000	38
chr4	49003000	49004000	49
chr4	49004000	49005000	45
chr4	49005000	49006000	45
chr4	49009000	49010000	63
chr4	49010000	49011000	68
chr4	49011000	49012000	51
chr4	49015000	49016000	50
chr4	49016000	49017000	33
chr4	49017000	49018000	42
chr4	49022000	49023000	74
chr4	49023000	49024000	47
chr4	49024000	49025000	35
chr4	49028000	49029000	29
chr4	49208000	49209000	61
chr4	49209000	49210000	60
chr4	52405000	52406000	38
chr4	56997000	56998000	31
chr4	57361000	57362000	43
chr4	76799000	76800000	31
chr4	78129000	78130000	36
chr4	78957000	78958000	29
chr4	78958000	78959000	49
chr4	78959000	78960000	52
chr4	80078000	80079000	31
chr4	80492000	80493000	151
chr4	81265000	81266000	36
chr4	81640000	81641000	36
chr4	82610000	82611000	32
chr4	82632000	82633000	63
chr4	83571000	83572000	32
chr4	84250000	84251000	54
chr4	84357000	84358000	51
chr4	84624000	84625000	36
chr4	88244000	88245000	31
chr4	89519000	89520000	32
chr4	90429000	90430000	29
chr4	90443000	90444000	31
chr4	95347000	95348000	56
chr4	96296000	96297000	29
chr4	100229000	100230000	31
chr4	101087000	101088000	36
chr4	102667000	102668000	29
chr4	109130000	109131000	39
chr4	109176000	109177000	30
chr4	109177000	109178000	36
chr4	109213000	109214000	34
chr4	109276000	109277000	31
chr4	109309000	109310000	32
chr4	109312000	109313000	49
chr4	109500000	109501000	33
chr4	109570000	109571000	28
chr4	109574000	109575000	36
chr4	113778000	113779000	38
chr4	114777000	114778000	29
chr4	115040000	115041000	46
chr4	119732000	119733000	53
chr4	122244000	122245000	36
chr4	122964000	122965000	55
chr4	124537000	124538000	36
chr4	134376000	134377000	45
chr4	140225000	140226000	39
chr4	141212000	141213000	34
chr4	141235000	141236000	34
chr4	141236000	141237000	52
chr4	143495000	143496000	34
chr4	147079000	147080000	42
chr4	148825000	148826000	33
chr4	149588000	149589000	33
chr4	153820000	153821000	35
chr4	154389000	154390000	34
chr4	154485000	154486000	28
chr4	154606000	154607000	31
chr4	157094000	157095000	28
chr4	160243000	160244000	32
chr4	166468000	166469000	39
chr4	170568000	170569000	32
chr4	171185000	171186000	54
chr4	174579000	174580000	40
chr4	177477000	177478000	29
chr4	181055000	181056000	30
chr4	185388000	185389000	35
chr4	185693000	185694000	30
chr4	186412000	186413000	40
chr4	186755000	186756000	31
chr4	187362000	187363000	35
chr4	190392000	190393000	30
chr4	190434000	190435000	39
chr4	190435000	190436000	41
chr4	190777000	190778000	35
chr4	190832000	190833000	30
chr4	190871000	190872000	32
chr4	190887000	190888000	48
chr4	190917000	190918000	28
chr4	191054000	191055000	33
chr4	191062000	191063000	32
chr5	63000	64000	205
chr5	726000	727000	31
chr5	6431000	6432000	40
chr5	6686000	6687000	58
chr5	7922000	7923000	29
chr5	10814000	10815000	44
chr5	14466000	14467000	51
chr5	15045000	15046000	40
chr5	16682000	16683000	29
chr5	32349000	32350000	41
chr5	32480000	32481000	32
chr5	35707000	35708000	31
chr5	35833000	35834000	38
chr5	35839000	35840000	32
chr5	35888000	35889000	30
chr5	35889000	35890000	50
chr5	35897000	35898000	37
chr5	36913000	36914000	41
chr5	37406000	37407000	38
chr5	37415000	37416000	36
chr5	39110000	39111000	44
chr5	40426000	40427000	31
chr5	40472000	40473000	40
chr5	40716000	40717000	41
chr5	43045000	43046000	28
chr5	49773000	49774000	30
chr5	52056000	52057000	33
chr5	55023000	55024000	32
chr5	55309000	55310000	39
chr5	55325000	55326000	28
chr5	55432000	55433000	33
chr5	55491000	55492000	36
chr5	56241000	56242000	37
chr5	57792000	57793000	30
chr5	58370000	58371000	32
chr5	58455000	58456000	45
chr5	61631000	61632000	49
chr5	61636000	61637000	31
chr5	65051000	65052000	31
chr5	65501000	65502000	35
chr5	66160000	66161000	31
chr5	66336000	66337000	39
chr5	66846000	66847000	32
chr5	68521000	68522000	34
chr5	74383000	74384000	32
chr5	79467000	79468000	39
chr5	79513000	79514000	34
chr5	81689000	81690000	34
chr5	90612000	90613000	32
chr5	90713000	90714000	34
chr5	90715000	90716000	35
chr5	94983000	94984000	33
chr5	95142000	95143000	29
chr5	96324000	96325000	33
chr5	98297000	98298000	29
chr5	100070000	100071000	29
chr5	100263000	100264000	28
chr5	100693000	100694000	29
chr5	102484000	102485000	30
chr5	109054000	109055000	32
chr5	112293000	112294000	30
chr5	112386000	112387000	47
chr5	114626000	114627000	31
chr5	118352000	118353000	44
chr5	118651000	118652000	38
chr5	126215000	126216000	41
chr5	126234000	126235000	38
chr5	126336000	126337000	30
chr5	127448000	127449000	28
chr5	130636000	130637000	29
chr5	131159000	131160000	28
chr5	131789000	131790000	36
chr5	131840000	131841000	28
chr5	131841000	131842000	40
chr5	131851000	131852000	29
chr5	132534000	132535000	33
chr5	133454000	133455000	28
chr5	133464000	133465000	32
chr5	133496000	133497000	62
chr5	134101000	134102000	51
chr5	134268000	134269000	43
chr5	137059000	137060000	30
chr5	137396000	137397000	38
chr5	137716000	137717000	53
chr5	137823000	137824000	31
chr5	137828000	137829000	42
chr5	137829000	137830000	35
chr5	138018000	138019000	31
chr5	138803000	138804000	31
chr5	138841000	138842000	31
chr5	138920000	138921000	77
chr5	138925000	138926000	33
chr5	139473000	139474000	63
chr5	141239000	141240000	33
chr5	141469000	141470000	61
chr5	141716000	141717000	64
chr5	142795000	142796000	35
chr5	143552000	143553000	40
chr5	147142000	147143000	30
chr5	148708000	148709000	31
chr5	149662000	149663000	33
chr5	149770000	149771000	29
chr5	150061000	150062000	32
chr5	150441000	150442000	34
chr5	150583000	150584000	34
chr5	154300000	154301000	54
chr5	156468000	156469000	37
chr5	156518000	156519000	32
chr5	156555000	156556000	33
chr5	159866000	159867000	28
chr5	159868000	159869000	29
chr5	167846000	167847000	31
chr5	168943000	168944000	97
chr5	169635000	169636000	48
chr5	169698000	169699000	33
chr5	171539000	171540000	34
chr5	171546000	171547000	31
chr5	171548000	171549000	54
chr5	172128000	172129000	36
chr5	172129000	172130000	30
chr5	174840000	174841000	29
chr5	175012000	175013000	31
chr5	175255000	175256000	39
chr5	175377000	175378000	51
chr5	175893000	175894000	39
chr5	175895000	175896000	39
chr5	175901000	175902000	31
chr5	176749000	176750000	36
chr5	176750000	176751000	35
chr5	176764000	176765000	32
chr5	177185000	177186000	35
chr5	178219000	178220000	56
chr5	178919000	178920000	30
chr5	178982000	178983000	48
chr5	179267000	179268000	31
chr5	179652000	179653000	31
chr5	179853000	179854000	31
chr5	180577000	180578000	36
chr5	180578000	180579000	31
chr6	638000	639000	31
chr6	656000	657000	31
chr6	1983000	1984000	35
chr6	2799000	2800000	44
chr6	2885000	2886000	32
chr6	3063000	3064000	32
chr6	3315000	3316000	38
chr6	4155000	4156000	31
chr6	5119000	5120000	42
chr6	6555000	6556000	32
chr6	7258000	7259000	61
chr6	11341000	11342000	31
chr6	11426000	11427000	40
chr6	11836000	11837000	44
chr6	14225000	14226000	35
chr6	14385000	14386000	32
chr6	15799000	15800000	33
chr6	16529000	16530000	31
chr6	16583000	16584000	52
chr6	16867000	16868000	43
chr6	16871000	16872000	40
chr6	20320000	20321000	28
chr6	25040000	25041000	33
chr6	25144000	25145000	31
chr6	25387000	25388000	33
chr6	25974000	25975000	47
chr6	26153000	26154000	47
chr6	26211000	26212000	53
chr6	26296000	26297000	36
chr6	26300000	26301000	46
chr6	26382000	26383000	37
chr6	26413000	26414000	32
chr6	26420000	26421000	31
chr6	26421000	26422000	31
chr6	26629000	26630000	42
chr6	26685000	26686000	35
chr6	27233000	27234000	42
chr6	27890000	27891000	74
chr6	27899000	27900000	39
chr6	27947000	27948000	45
chr6	28048000	28049000	40
chr6	28618000	28619000	35
chr6	33467000	33468000	45
chr6	33661000	33662000	36
chr6	33787000	33788000	32
chr6	34324000	34325000	41
chr6	34468000	34469000	36
chr6	35376000	35377000	32
chr6	35418000	35419000	49
chr6	35804000	35805000	43
chr6	35808000	35809000	41
chr6	36104000	36105000	32
chr6	36517000	36518000	29
chr6	36620000	36621000	42
chr6	37097000	37098000	36
chr6	37124000	37125000	40
chr6	37249000	37250000	40
chr6	37285000	37286000	34
chr6	37575000	37576000	35
chr6	37579000	37580000	34
chr6	40553000	40554000	32
chr6	41409000	41410000	35
chr6	41811000	41812000	49
chr6	42466000	42467000	43
chr6	43467000	43468000	41
chr6	44331000	44332000	40
chr6	44341000	44342000	41
chr6	44389000	44390000	41
chr6	44464000	44465000	33
chr6	52392000	52393000	73
chr6	52968000	52969000	39
chr6	53275000	53276000	56
chr6	53517000	53518000	68
chr6	57670000	57671000	30
chr6	65130000	65131000	44
chr6	70430000	70431000	30
chr6	71179000	71180000	41
chr6	71444000	71445000	28
chr6	74188000	74189000	34
chr6	74189000	74190000	40
chr6	74218000	74219000	36
chr6	74420000	74421000	35
chr6	76050000	76051000	33
chr6	82520000	82521000	38
chr6	82934000	82935000	31
chr6	83832000	83833000	40
chr6	84907000	84908000	41
chr6	86444000	86445000	39
chr6	88446000	88447000	36
chr6	88467000	88468000	30
chr6	90847000	90848000	46
chr6	100075000	100076000	35
chr6	105259000	105260000	30
chr6	107067000	107068000	35
chr6	108137000	108138000	43
chr6	108221000	108222000	29
chr6	108993000	108994000	31
chr6	109811000	109812000	43
chr6	109869000	109870000	34
chr6	110119000	110120000	30
chr6	110133000	110134000	28
chr6	111304000	111305000	34
chr6	111911000	111912000	50
chr6	111915000	111916000	34
chr6	112195000	112196000	42
chr6	112265000	112266000	32
chr6	112269000	112270000	33
chr6	112274000	112275000	39
chr6	112285000	112286000	31
chr6	112455000	112456000	34
chr6	119137000	119138000	74
chr6	125352000	125353000	30
chr6	128263000	128264000	34
chr6	128264000	128265000	32
chr6	128314000	128315000	33
chr6	129853000	129854000	40
chr6	130050000	130051000	28
chr6	130112000	130113000	32
chr6	130384000	130385000	36
chr6	134315000	134316000	40
chr6	134882000	134883000	47
chr6	135465000	135466000	40
chr6	138236000	138237000	30
chr6	138240000	138241000	40
chr6	138243000	138244000	39
chr6	138244000	138245000	47
chr6	138245000	138246000	33
chr6	138246000	138247000	56
chr6	139654000	139655000	36
chr6	141846000	141847000	75
chr6	142932000	142933000	36
chr6	143218000	143219000	32
chr6	143219000	143220000	51
chr6	143263000	143264000	48
chr6	143266000	143267000	29
chr6	144697000	144698000	31
chr6	144706000	144707000	31
chr6	144707000	144708000	33
chr6	149429000	149430000	32
chr6	149597000	149598000	36
chr6	149857000	149858000	44
chr6	150011000	150012000	36
chr6	150367000	150368000	35
chr6	152672000	152673000	32
chr6	154613000	154614000	29
chr6	155038000	155039000	42
chr6	157140000	157141000	42
chr6	158156000	158157000	36
chr6	158901000	158902000	33
chr6	158991000	158992000	36
chr6	159027000	159028000	45
chr6	159105000	159106000	42
chr6	159150000	159151000	39
chr6	159190000	159191000	29
chr6	159340000	159341000	31
chr6	159439000	159440000	36
chr6	159445000	159446000	32
chr6	160313000	160314000	48
chr6	161417000	161418000	31
chr6	161614000	161615000	36
chr6	161825000	161826000	28
chr6	169844000	169845000	81
chr7	732000	733000	35
chr7	981000	982000	43
chr7	1423000	1424000	32
chr7	1933000	1934000	80
chr7	2239000	2240000	74
chr7	2437000	2438000	29
chr7	3101000	3102000	31
chr7	4782000	4783000	34
chr7	5532000	5533000	37
chr7	5787000	5788000	35
chr7	6442000	6443000	34
chr7	6454000	6455000	43
chr7	6583000	6584000	34
chr7	6713000	6714000	39
chr7	7996000	7997000	37
chr7	8955000	8956000	29
chr7	10979000	10980000	37
chr7	17304000	17305000	34
chr7	21464000	21465000	29
chr7	22096000	22097000	29
chr7	25123000	25124000	30
chr7	25974000	25975000	31
chr7	28933000	28934000	36
chr7	30032000	30033000	35
chr7	30033000	30034000	30
chr7	30292000	30293000	31
chr7	32911000	32912000	34
chr7	36646000	36647000	35
chr7	37349000	37350000	48
chr7	37359000	37360000	33
chr7	37455000	37456000	47
chr7	39640000	39641000	38
chr7	39985000	39986000	32
chr7	43590000	43591000	37
chr7	44046000	44047000	37
chr7	44613000	44614000	54
chr7	44983000	44984000	28
chr7	44985000	44986000	52
chr7	45005000	45006000	44
chr7	46718000	46719000	36
chr7	46884000	46885000	28
chr7	48095000	48096000	62
chr7	50215000	50216000	36
chr7	50315000	50316000	45
chr7	50319000	50320000	29
chr7	50328000	50329000	32
chr7	50378000	50379000	44
chr7	50381000	50382000	34
chr7	50404000	50405000	38
chr7	51660000	51661000	31
chr7	55568000	55569000	47
chr7	56086000	56087000	29
chr7	65217000	65218000	32
chr7	66098000	66099000	54
chr7	69751000	69752000	36
chr7	72033000	72034000	45
chr7	72287000	72288000	48
chr7	72791000	72792000	43
chr7	73306000	73307000	55
chr7	73841000	73842000	42
chr7	73905000	73906000	42
chr7	73944000	73945000	33
chr7	74146000	74147000	40
chr7	74953000	74954000	47
chr7	75347000	75348000	36
chr7	75600000	75601000	56
chr7	75669000	75670000	30
chr7	78931000	78932000	30
chr7	84556000	84557000	29
chr7	87401000	87402000	29
chr7	90552000	90553000	32
chr7	91713000	91714000	54
chr7	94125000	94126000	38
chr7	96457000	96458000	149
chr7	97574000	97575000	32
chr7	98205000	98206000	39
chr7	98811000	98812000	34
chr7	98940000	98941000	40
chr7	98987000	98988000	63
chr7	99771000	99772000	41
chr7	99780000	99781000	38
chr7	102000000	102001000	43
chr7	102021000	102022000	31
chr7	102099000	102100000	48
chr7	102576000	102577000	36
chr7	102724000	102725000	29
chr7	102775000	102776000	30
chr7	104371000	104372000	59
chr7	104779000	104780000	37
chr7	105103000	105104000	36
chr7	105106000	105107000	32
chr7	105539000	105540000	41
chr7	105604000	105605000	31
chr7	107318000	107319000	40
chr7	107954000	107955000	42
chr7	116289000	116290000	40
chr7	117069000	117070000	34
chr7	126815000	126816000	29
chr7	127284000	127285000	35
chr7	127904000	127905000	36
chr7	128652000	128653000	47
chr7	130249000	130250000	38
chr7	130348000	130349000	30
chr7	130408000	130409000	31
chr7	130444000	130445000	35
chr7	130445000	130446000	31
chr7	130571000	130572000	32
chr7	138211000	138212000	32
chr7	138239000	138240000	37
chr7	138443000	138444000	43
chr7	138468000	138469000	41
chr7	139609000	139610000	31
chr7	140270000	140271000	35
chr7	140360000	140361000	44
chr7	142212000	142213000	34
chr7	142219000	142220000	31
chr7	142622000	142623000	30
chr7	143028000	143029000	35
chr7	143029000	143030000	32
chr7	143163000	143164000	33
chr7	143164000	143165000	30
chr7	148788000	148789000	31
chr7	149704000	149705000	31
chr7	149733000	149734000	32
chr7	149812000	149813000	84
chr7	149931000	149932000	28
chr7	149960000	149961000	32
chr7	150005000	150006000	44
chr7	150013000	150014000	35
chr7	150066000	150067000	34
chr7	150680000	150681000	34
chr7	150737000	150738000	34
chr7	150847000	150848000	35
chr7	151097000	151098000	34
chr7	151764000	151765000	35
chr7	156624000	156625000	36
chr7	156787000	156788000	40
chr7	157054000	157055000	38
chr7	158298000	158299000	30
chr8	183000	184000	36
chr8	570000	571000	46
chr8	2080000	2081000	35
chr8	2199000	2200000	67
chr8	2208000	2209000	32
chr8	10227000	10228000	30
chr8	11096000	11097000	45
chr8	11701000	11702000	28
chr8	15382000	15383000	31
chr8	17149000	17150000	34
chr8	19375000	19376000	69
chr8	19602000	19603000	33
chr8	21824000	21825000	39
chr8	22454000	22455000	39
chr8	23156000	23157000	45
chr8	23160000	23161000	37
chr8	23163000	23164000	36
chr8	27224000	27225000	31
chr8	27275000	27276000	31
chr8	27280000	27281000	50
chr8	28299000	28300000	30
chr8	28315000	28316000	38
chr8	29264000	29265000	30
chr8	29719000	29720000	33
chr8	30635000	30636000	37
chr8	33450000	33451000	29
chr8	38336000	38337000	39
chr8	38345000	38346000	46
chr8	38913000	38914000	30
chr8	42029000	42030000	31
chr8	42368000	42369000	56
chr8	42516000	42517000	39
chr8	42870000	42871000	40
chr8	47066000	47067000	83
chr8	55210000	55211000	30
chr8	59486000	59487000	44
chr8	61753000	61754000	30
chr8	61940000	61941000	32
chr8	67102000	67103000	30
chr8	67741000	67742000	31
chr8	68139000	68140000	37
chr8	68418000	68419000	30
chr8	71292000	71293000	38
chr8	74821000	74822000	34
chr8	79591000	79592000	50
chr8	81166000	81167000	36
chr8	81452000	81453000	33
chr8	81574000	81575000	29
chr8	81993000	81994000	30
chr8	82916000	82917000	34
chr8	86562000	86563000	32
chr8	86745000	86746000	30
chr8	86749000	86750000	38
chr8	86875000	86876000	36
chr8	86877000	86878000	28
chr8	86886000	86887000	28
chr8	86891000	86892000	29
chr8	86899000	86900000	35
chr8	89478000	89479000	38
chr8	91066000	91067000	45
chr8	95556000	95557000	38
chr8	95634000	95635000	34
chr8	100781000	100782000	35
chr8	101888000	101889000	48
chr8	103736000	103737000	36
chr8	103738000	103739000	28
chr8	103887000	103888000	30
chr8	107351000	107352000	42
chr8	110620000	110621000	32
chr8	121526000	121527000	49
chr8	121890000	121891000	31
chr8	122807000	122808000	30
chr8	123864000	123865000	41
chr8	124476000	124477000	31
chr8	124602000	124603000	38
chr8	125272000	125273000	34
chr8	125277000	125278000	31
chr8	125719000	125720000	56
chr8	126516000	126517000	31
chr8	129069000	129070000	33
chr8	129227000	129228000	31
chr8	131053000	131054000	33
chr8	131330000	131331000	55
chr8	134153000	134154000	29
chr8	134653000	134654000	36
chr8	137749000	137750000	42
chr8	141178000	141179000	38
chr8	144399000	144400000	28
chr8	144694000	144695000	42
chr8	145089000	145090000	29
chr8	145112000	145113000	35
chr8	145719000	145720000	35
chr8	145779000	145780000	37
chr8	145883000	145884000	47
chr8	145951000	145952000	38
chr9	169000	170000	29
chr9	2044000	2045000	29
chr9	2148000	2149000	30
chr9	3222000	3223000	44
chr9	4590000	4591000	40
chr9	4653000	4654000	32
chr9	4975000	4976000	31
chr9	5326000	5327000	34
chr9	5440000	5441000	32
chr9	6584000	6585000	40
chr9	6694000	6695000	36
chr9	19916000	19917000	42
chr9	20674000	20675000	38
chr9	21985000	21986000	36
chr9	33464000	33465000	48
chr9	34366000	34367000	36
chr9	34889000	34890000	30
chr9	35106000	35107000	30
chr9	35640000	35641000	29
chr9	36478000	36479000	33
chr9	37519000	37520000	33
chr9	37775000	37776000	32
chr9	42406000	42407000	73
chr9	44167000	44168000	34
chr9	66204000	66205000	28
chr9	66293000	66294000	28
chr9	67564000	67565000	42
chr9	67893000	67894000	32
chr9	67902000	67903000	32
chr9	67903000	67904000	41
chr9	67920000	67921000	39
chr9	67921000	67922000	31
chr9	67945000	67946000	32
chr9	68355000	68356000	29
chr9	68552000	68553000	39
chr9	69730000	69731000	36
chr9	72407000	72408000	28
chr9	73571000	73572000	30
chr9	73715000	73716000	33
chr9	76754000	76755000	28
chr9	76757000	76758000	48
chr9	76892000	76893000	33
chr9	79714000	79715000	40
chr9	85108000	85109000	37
chr9	85339000	85340000	29
chr9	85513000	85514000	31
chr9	90127000	90128000	34
chr9	91122000	91123000	29
chr9	91184000	91185000	30
chr9	91224000	91225000	29
chr9	91242000	91243000	32
chr9	94680000	94681000	59
chr9	94946000	94947000	34
chr9	96176000	96177000	35
chr9	97818000	97819000	32
chr9	98456000	98457000	41
chr9	98815000	98816000	30
chr9	99213000	99214000	28
chr9	99709000	99710000	34
chr9	99786000	99787000	31
chr9	100915000	100916000	51
chr9	106549000	106550000	31
chr9	108033000	108034000	31
chr9	110853000	110854000	85
chr9	113804000	113805000	33
chr9	114520000	114521000	61
chr9	115314000	115315000	41
chr9	115381000	115382000	32
chr9	116700000	116701000	35
chr9	116705000	116706000	32
chr9	119585000	119586000	30
chr9	120901000	120902000	28
chr9	122706000	122707000	35
chr9	124618000	124619000	31
chr9	125124000	125125000	37
chr9	127063000	127064000	36
chr9	128271000	128272000	30
chr9	129047000	129048000	31
chr9	129778000	129779000	31
chr9	129962000	129963000	38
chr9	130574000	130575000	35
chr9	130589000	130590000	46
chr9	130620000	130621000	45
chr9	130750000	130751000	30
chr9	131665000	131666000	36
chr9	131668000	131669000	30
chr9	131688000	131689000	29
chr9	131691000	131692000	41
chr9	131746000	131747000	31
chr9	131812000	131813000	36
chr9	131930000	131931000	32
chr9	132045000	132046000	33
chr9	133118000	133119000	31
chr9	133273000	133274000	40
chr9	133575000	133576000	37
chr9	134743000	134744000	28
chr9	134887000	134888000	41
chr9	135014000	135015000	40
chr9	135232000	135233000	37
chr9	135923000	135924000	35
chr9	136018000	136019000	29
chr9	136428000	136429000	29
chr9	138010000	138011000	33
chr9	138496000	138497000	31
chr9	138547000	138548000	28
chr9	138553000	138554000	51
chr9	138806000	138807000	30
chr9	138959000	138960000	40
chr9	139202000	139203000	55
chr9	139269000	139270000	30
chr9	139437000	139438000	40
chr9	139476000	139477000	36
chr10	967000	968000	48
chr10	2622000	2623000	28
chr10	3204000	3205000	32
chr10	3700000	3701000	28
chr10	3809000	3810000	37
chr10	3812000	3813000	29
chr10	4163000	4164000	44
chr10	5324000	5325000	41
chr10	6165000	6166000	47
chr10	6357000	6358000	43
chr10	6382000	6383000	38
chr10	6464000	6465000	39
chr10	6675000	6676000	63
chr10	7009000	7010000	55
chr10	7341000	7342000	28
chr10	7351000	7352000	38
chr10	8136000	8137000	35
chr10	8143000	8144000	38
chr10	8498000	8499000	46
chr10	10039000	10040000	37
chr10	11246000	11247000	29
chr10	11261000	11262000	31
chr10	12017000	12018000	70
chr10	14090000	14091000	33
chr10	14267000	14268000	32
chr10	14668000	14669000	34
chr10	14960000	14961000	41
chr10	17084000	17085000	32
chr10	17107000	17108000	37
chr10	17109000	17110000	33
chr10	17111000	17112000	36
chr10	17508000	17509000	44
chr10	22069000	22070000	36
chr10	22070000	22071000	52
chr10	22558000	22559000	50
chr10	22766000	22767000	36
chr10	23692000	23693000	32
chr10	23768000	23769000	28
chr10	25211000	25212000	30
chr10	26797000	26798000	51
chr10	26803000	26804000	29
chr10	26811000	26812000	46
chr10	26816000	26817000	39
chr10	27026000	27027000	34
chr10	27570000	27571000	31
chr10	28662000	28663000	45
chr10	28697000	28698000	38
chr10	30678000	30679000	36
chr10	30858000	30859000	47
chr10	31034000	31035000	32
chr10	33446000	33447000	33
chr10	33455000	33456000	35
chr10	35523000	35524000	32
chr10	38732000	38733000	36
chr10	42368000	42369000	52
chr10	43147000	43148000	34
chr10	43223000	43224000	32
chr10	43235000	43236000	30
chr10	43267000	43268000	39
chr10	46479000	46480000	32
chr10	51041000	51042000	28
chr10	59815000	59816000	51
chr10	62158000	62159000	40
chr10	63333000	63334000	35
chr10	63423000	63424000	33
chr10	64234000	64235000	45
chr10	70520000	70521000	38
chr10	70838000	70839000	45
chr10	72008000	72009000	39
chr10	73186000	73187000	37
chr10	73198000	73199000	30
chr10	73516000	73517000	37
chr10	73704000	73705000	34
chr10	73726000	73727000	40
chr10	74843000	74844000	37
chr10	75160000	75161000	39
chr10	75240000	75241000	33
chr10	76222000	76223000	29
chr10	76541000	76542000	49
chr10	76665000	76666000	37
chr10	79459000	79460000	47
chr10	79733000	79734000	35
chr10	82194000	82195000	45
chr10	82215000	82216000	62
chr10	88716000	88717000	40
chr10	88844000	88845000	36
chr10	89092000	89093000	42
chr10	89288000	89289000	32
chr10	89815000	89816000	30
chr10	89943000	89944000	36
chr10	90332000	90333000	31
chr10	91164000	91165000	31
chr10	96295000	96296000	42
chr10	96420000	96421000	28
chr10	98551000	98552000	152
chr10	99248000	99249000	39
chr10	99390000	99391000	32
chr10	101979000	101980000	46
chr10	102782000	102783000	40
chr10	104228000	104229000	33
chr10	104251000	104252000	36
chr10	104391000	104392000	30
chr10	104604000	104605000	33
chr10	105660000	105661000	38
chr10	105870000	105871000	44
chr10	112105000	112106000	31
chr10	115453000	115454000	38
chr10	115710000	115711000	31
chr10	116249000	116250000	46
chr10	116275000	116276000	36
chr10	120816000	120817000	32
chr10	121292000	121293000	30
chr10	121417000	121418000	34
chr10	123677000	123678000	29
chr10	124703000	124704000	70
chr10	124730000	124731000	29
chr10	125909000	125910000	67
chr10	126357000	126358000	36
chr10	127580000	127581000	28
chr10	129751000	129752000	36
chr10	132184000	132185000	28
chr10	133822000	133823000	66
chr10	133824000	133825000	29
chr10	134060000	134061000	38
chr10	134971000	134972000	30
chr10	135000000	135001000	55
chr10	135036000	135037000	47
chr11	198000	199000	49
chr11	240000	241000	29
chr11	258000	259000	34
chr11	278000	279000	30
chr11	346000	347000	33
chr11	397000	398000	38
chr11	682000	683000	39
chr11	684000	685000	38
chr11	1567000	1568000	30
chr11	2202000	2203000	83
chr11	3035000	3036000	31
chr11	3632000	3633000	29
chr11	3763000	3764000	36
chr11	4586000	4587000	38
chr11	8666000	8667000	30
chr11	9026000	9027000	30
chr11	10434000	10435000	31
chr11	10519000	10520000	42
chr11	10721000	10722000	30
chr11	14227000	14228000	29
chr11	14557000	14558000	39
chr11	17186000	17187000	32
chr11	17331000	17332000	29
chr11	18566000	18567000	36
chr11	27341000	27342000	34
chr11	31347000	31348000	55
chr11	32871000	32872000	36
chr11	32983000	32984000	34
chr11	33017000	33018000	37
chr11	34031000	34032000	32
chr11	34226000	34227000	33
chr11	34990000	34991000	30
chr11	35055000	35056000	31
chr11	35133000	35134000	33
chr11	35138000	35139000	39
chr11	35641000	35642000	36
chr11	36270000	36271000	28
chr11	41378000	41379000	28
chr11	42785000	42786000	28
chr11	44384000	44385000	29
chr11	46572000	46573000	37
chr11	46799000	46800000	55
chr11	47212000	47213000	30
chr11	47247000	47248000	37
chr11	47248000	47249000	33
chr11	60438000	60439000	32
chr11	60495000	60496000	31
chr11	60545000	60546000	52
chr11	60547000	60548000	35
chr11	60654000	60655000	32
chr11	61105000	61106000	32
chr11	61488000	61489000	31
chr11	61490000	61491000	35
chr11	61491000	61492000	46
chr11	62125000	62126000	147
chr11	62285000	62286000	37
chr11	62310000	62311000	35
chr11	62364000	62365000	53
chr11	63195000	63196000	35
chr11	63361000	63362000	34
chr11	63393000	63394000	30
chr11	63476000	63477000	31
chr11	63795000	63796000	43
chr11	64212000	64213000	42
chr11	64286000	64287000	39
chr11	64288000	64289000	34
chr11	64334000	64335000	32
chr11	64375000	64376000	33
chr11	64383000	64384000	51
chr11	64551000	64552000	57
chr11	64940000	64941000	37
chr11	64943000	64944000	33
chr11	64947000	64948000	31
chr11	64948000	64949000	69
chr11	65024000	65025000	40
chr11	65025000	65026000	42
chr11	65076000	65077000	28
chr11	65163000	65164000	71
chr11	65235000	65236000	32
chr11	65236000	65237000	56
chr11	65244000	65245000	36
chr11	65397000	65398000	31
chr11	65412000	65413000	44
chr11	65513000	65514000	38
chr11	65650000	65651000	30
chr11	65945000	65946000	59
chr11	66141000	66142000	42
chr11	66482000	66483000	45
chr11	66811000	66812000	33
chr11	66941000	66942000	55
chr11	66961000	66962000	34
chr11	67409000	67410000	28
chr11	67796000	67797000	62
chr11	67996000	67997000	33
chr11	68363000	68364000	45
chr11	68427000	68428000	38
chr11	69727000	69728000	71
chr11	71428000	71429000	28
chr11	72110000	72111000	28
chr11	72111000	72112000	36
chr11	72125000	72126000	54
chr11	72182000	72183000	55
chr11	72764000	72765000	39
chr11	73036000	73037000	37
chr11	73363000	73364000	31
chr11	73371000	73372000	35
chr11	73881000	73882000	28
chr11	73882000	73883000	35
chr11	74231000	74232000	28
chr11	74914000	74915000	29
chr11	82348000	82349000	53
chr11	82549000	82550000	30
chr11	85036000	85037000	43
chr11	85052000	85053000	40
chr11	85216000	85217000	44
chr11	85243000	85244000	54
chr11	94603000	94604000	33
chr11	95631000	95632000	53
chr11	95716000	95717000	29
chr11	101291000	101292000	30
chr11	104343000	104344000	29
chr11	105452000	105453000	37
chr11	110755000	110756000	42
chr11	110904000	110905000	28
chr11	111449000	111450000	29
chr11	111450000	111451000	33
chr11	116149000	116150000	36
chr11	116251000	116252000	29
chr11	116554000	116555000	41
chr11	116608000	116609000	39
chr11	117326000	117327000	72
chr11	117328000	117329000	37
chr11	117814000	117815000	31
chr11	117941000	117942000	100
chr11	118300000	118301000	41
chr11	118682000	118683000	37
chr11	120794000	120795000	30
chr11	120827000	120828000	35
chr11	120967000	120968000	28
chr11	122677000	122678000	30
chr11	123117000	123118000	34
chr11	124048000	124049000	36
chr11	124049000	124050000	51
chr11	125262000	125263000	44
chr11	125643000	125644000	36
chr11	127716000	127717000	53
chr11	127798000	127799000	32
chr11	127847000	127848000	37
chr11	128069000	128070000	33
chr11	128100000	128101000	30
chr11	128206000	128207000	35
chr11	129189000	129190000	36
chr11	130237000	130238000	42
chr11	133323000	133324000	34
chr11	133537000	133538000	29
chr12	381000	382000	34
chr12	432000	433000	34
chr12	543000	544000	40
chr12	622000	623000	68
chr12	654000	655000	48
chr12	730000	731000	42
chr12	970000	971000	29
chr12	1257000	1258000	39
chr12	1572000	1573000	34
chr12	1983000	1984000	42
chr12	3731000	3732000	35
chr12	3930000	3931000	32
chr12	3941000	3942000	41
chr12	3952000	3953000	37
chr12	4249000	4250000	30
chr12	4486000	4487000	55
chr12	6316000	6317000	35
chr12	6513000	6514000	44
chr12	6547000	6548000	33
chr12	6758000	6759000	39
chr12	6830000	6831000	33
chr12	6852000	6853000	40
chr12	6884000	6885000	45
chr12	6885000	6886000	28
chr12	7682000	7683000	36
chr12	8110000	8111000	53
chr12	8364000	8365000	31
chr12	8998000	8999000	37
chr12	9659000	9660000	32
chr12	9786000	9787000	35
chr12	9795000	9796000	32
chr12	9817000	9818000	28
chr12	11589000	11590000	34
chr12	11697000	11698000	29
chr12	12052000	12053000	31
chr12	12077000	12078000	43
chr12	12486000	12487000	33
chr12	12655000	12656000	43
chr12	12770000	12771000	44
chr12	21482000	21483000	32
chr12	22440000	22441000	35
chr12	22587000	22588000	33
chr12	25431000	25432000	34
chr12	25904000	25905000	39
chr12	26981000	26982000	29
chr12	28235000	28236000	66
chr12	29362000	29363000	33
chr12	31700000	31701000	29
chr12	31780000	31781000	42
chr12	32004000	32005000	40
chr12	32070000	32071000	31
chr12	34308000	34309000	37
chr12	34309000	34310000	69
chr12	36733000	36734000	38
chr12	36735000	36736000	45
chr12	36822000	36823000	68
chr12	36823000	36824000	47
chr12	36969000	36970000	37
chr12	40918000	40919000	29
chr12	44672000	44673000	36
chr12	44894000	44895000	37
chr12	45204000	45205000	41
chr12	45759000	45760000	33
chr12	45956000	45957000	38
chr12	46513000	46514000	28
chr12	47637000	47638000	69
chr12	47661000	47662000	34
chr12	47736000	47737000	31
chr12	47749000	47750000	31
chr12	47750000	47751000	35
chr12	47914000	47915000	41
chr12	48003000	48004000	37
chr12	48302000	48303000	28
chr12	48349000	48350000	29
chr12	49445000	49446000	31
chr12	50687000	50688000	36
chr12	50705000	50706000	41
chr12	50732000	50733000	40
chr12	51007000	51008000	28
chr12	52032000	52033000	31
chr12	52051000	52052000	45
chr12	52060000	52061000	49
chr12	52869000	52870000	38
chr12	52897000	52898000	55
chr12	52967000	52968000	38
chr12	54608000	54609000	30
chr12	54809000	54810000	38
chr12	54869000	54870000	34
chr12	54904000	54905000	30
chr12	54979000	54980000	38
chr12	55317000	55318000	33
chr12	55759000	55760000	47
chr12	55960000	55961000	31
chr12	56156000	56157000	33
chr12	56452000	56453000	31
chr12	56585000	56586000	44
chr12	63289000	63290000	34
chr12	65644000	65645000	33
chr12	66024000	66025000	88
chr12	66142000	66143000	30
chr12	66598000	66599000	37
chr12	67291000	67292000	39
chr12	67293000	67294000	28
chr12	67353000	67354000	36
chr12	68040000	68041000	39
chr12	70366000	70367000	32
chr12	75266000	75267000	33
chr12	84797000	84798000	52
chr12	87059000	87060000	60
chr12	88868000	88869000	36
chr12	91051000	91052000	29
chr12	91055000	91056000	42
chr12	91103000	91104000	39
chr12	93905000	93906000	35
chr12	94252000	94253000	36
chr12	94392000	94393000	36
chr12	94460000	94461000	31
chr12	95154000	95155000	33
chr12	95255000	95256000	29
chr12	95317000	95318000	30
chr12	97422000	97423000	35
chr12	100979000	100980000	48
chr12	100980000	100981000	31
chr12	103613000	103614000	32
chr12	106679000	106680000	39
chr12	107535000	107536000	42
chr12	109001000	109002000	37
chr12	109002000	109003000	38
chr12	109484000	109485000	30
chr12	109504000	109505000	35
chr12	109507000	109508000	31
chr12	109979000	109980000	33
chr12	110325000	110326000	34
chr12	110356000	110357000	34
chr12	111053000	111054000	29
chr12	111829000	111830000	34
chr12	112280000	112281000	37
chr12	115481000	115482000	46
chr12	116938000	116939000	70
chr12	119039000	119040000	38
chr12	119215000	119216000	41
chr12	119240000	119241000	36
chr12	119451000	119452000	46
chr12	119882000	119883000	37
chr12	119961000	119962000	49
chr12	120714000	120715000	31
chr12	121004000	121005000	50
chr12	121938000	121939000	34
chr12	122284000	122285000	34
chr12	123957000	123958000	36
chr12	123961000	123962000	28
chr12	123968000	123969000	54
chr12	123972000	123973000	32
chr12	123991000	123992000	41
chr12	124039000	124040000	48
chr12	129922000	129923000	48
chr12	130677000	130678000	40
chr12	130979000	130980000	32
chr12	131240000	131241000	34
chr12	131575000	131576000	46
chr12	131854000	131855000	37
chr13	19431000	19432000	31
chr13	21525000	21526000	47
chr13	21534000	21535000	37
chr13	25373000	25374000	29
chr13	25954000	25955000	37
chr13	26897000	26898000	33
chr13	29673000	29674000	29
chr13	29818000	29819000	38
chr13	29861000	29862000	33
chr13	29938000	29939000	56
chr13	30212000	30213000	32
chr13	30635000	30636000	40
chr13	35818000	35819000	40
chr13	37821000	37822000	49
chr13	37822000	37823000	30
chr13	39966000	39967000	33
chr13	40023000	40024000	31
chr13	40532000	40533000	50
chr13	40605000	40606000	57
chr13	40666000	40667000	36
chr13	40934000	40935000	37
chr13	40936000	40937000	36
chr13	40938000	40939000	33
chr13	40964000	40965000	31
chr13	40965000	40966000	39
chr13	42529000	42530000	31
chr13	43614000	43615000	45
chr13	44591000	44592000	32
chr13	47473000	47474000	34
chr13	47509000	47510000	46
chr13	47599000	47600000	29
chr13	47977000	47978000	57
chr13	47978000	47979000	34
chr13	48969000	48970000	35
chr13	49408000	49409000	33
chr13	51293000	51294000	28
chr13	51297000	51298000	48
chr13	59869000	59870000	36
chr13	62531000	62532000	31
chr13	66237000	66238000	53
chr13	73605000	73606000	44
chr13	73716000	73717000	40
chr13	75238000	75239000	29
chr13	77169000	77170000	34
chr13	94630000	94631000	32
chr13	98665000	98666000	30
chr13	98669000	98670000	41
chr13	98773000	98774000	35
chr13	98834000	98835000	30
chr13	98883000	98884000	44
chr13	98885000	98886000	36
chr13	102042000	102043000	33
chr13	102224000	102225000	33
chr13	105908000	105909000	30
chr13	106017000	106018000	32
chr13	110060000	110061000	36
chr13	110633000	110634000	31
chr13	110639000	110640000	38
chr13	112671000	112672000	30
chr13	112911000	112912000	41
chr13	113894000	113895000	43
chr13	113908000	113909000	34
chr13	113924000	113925000	33
chr13	113927000	113928000	32
chr13	114010000	114011000	29
chr13	114064000	114065000	32
chr13	114098000	114099000	30
chr14	20171000	20172000	31
chr14	20222000	20223000	34
chr14	20528000	20529000	31
chr14	22093000	22094000	39
chr14	22608000	22609000	30
chr14	22633000	22634000	32
chr14	22834000	22835000	28
chr14	23648000	23649000	33
chr14	23852000	23853000	37
[truncated: 1,071 more rows]

## Sheet: diffbound_sp_WangCBP
Description: Regions detected as bound only by CBP from Wang data, at a 5% FDR, using the assumption of same probability of enrichment between CBP and p300 (Table 5).
Chromosome	Start	Stop	WangCBP
chr1	704000	705000	34
chr1	1041000	1042000	38
chr1	1126000	1127000	33
chr1	1300000	1301000	42
chr1	1437000	1438000	41
chr1	1499000	1500000	41
chr1	1500000	1501000	69
chr1	1539000	1540000	35
chr1	1555000	1556000	44
chr1	1667000	1668000	45
chr1	1840000	1841000	58
chr1	2120000	2121000	31
chr1	2180000	2181000	34
chr1	2312000	2313000	45
chr1	2333000	2334000	31
chr1	2506000	2507000	59
chr1	3223000	3224000	31
chr1	6218000	6219000	47
chr1	6562000	6563000	35
chr1	8152000	8153000	48
chr1	8165000	8166000	29
chr1	8407000	8408000	32
chr1	8684000	8685000	52
chr1	9408000	9409000	31
chr1	11074000	11075000	29
chr1	11263000	11264000	29
chr1	11723000	11724000	39
chr1	11888000	11889000	48
chr1	15724000	15725000	31
chr1	16175000	16176000	47
chr1	16712000	16713000	30
chr1	16812000	16813000	44
chr1	16865000	16866000	79
chr1	16866000	16867000	98
chr1	16939000	16940000	131
chr1	17638000	17639000	32
chr1	17639000	17640000	40
chr1	20081000	20082000	54
chr1	21376000	21377000	70
chr1	21528000	21529000	39
chr1	22223000	22224000	52
chr1	22230000	22231000	31
chr1	23218000	23219000	52
chr1	23753000	23754000	36
chr1	23758000	23759000	38
chr1	24179000	24180000	42
chr1	24682000	24683000	38
chr1	25127000	25128000	45
chr1	25164000	25165000	46
chr1	25184000	25185000	43
chr1	25973000	25974000	32
chr1	26328000	26329000	74
chr1	26479000	26480000	41
chr1	26484000	26485000	45
chr1	26505000	26506000	33
chr1	26672000	26673000	41
chr1	26744000	26745000	36
chr1	27347000	27348000	29
chr1	27542000	27543000	50
chr1	27843000	27844000	30
chr1	28068000	28069000	42
chr1	29086000	29087000	34
chr1	29380000	29381000	42
chr1	32182000	32183000	49
chr1	33219000	33220000	38
chr1	35098000	35099000	38
chr1	35689000	35690000	33
chr1	35795000	35796000	31
chr1	36400000	36401000	38
chr1	36636000	36637000	42
chr1	37712000	37713000	39
chr1	37717000	37718000	34
chr1	37849000	37850000	68
chr1	39216000	39217000	41
chr1	39430000	39431000	35
chr1	39443000	39444000	31
chr1	39930000	39931000	34
chr1	40553000	40554000	31
chr1	40612000	40613000	37
chr1	40929000	40930000	76
chr1	43597000	43598000	62
chr1	44213000	44214000	30
chr1	44978000	44979000	34
chr1	45334000	45335000	44
chr1	45823000	45824000	42
chr1	47552000	47553000	62
chr1	51197000	51198000	30
chr1	52871000	52872000	33
chr1	52941000	52942000	37
chr1	59020000	59021000	40
chr1	59021000	59022000	52
chr1	62510000	62511000	37
chr1	65239000	65240000	35
chr1	66520000	66521000	31
chr1	66569000	66570000	48
chr1	67292000	67293000	33
chr1	70459000	70460000	45
chr1	77998000	77999000	34
chr1	84928000	84929000	47
chr1	85515000	85516000	34
chr1	87283000	87284000	41
chr1	87569000	87570000	30
chr1	89437000	89438000	45
chr1	90001000	90002000	40
chr1	90092000	90093000	33
chr1	92775000	92776000	35
chr1	93584000	93585000	39
chr1	100487000	100488000	36
chr1	101263000	101264000	33
chr1	101549000	101550000	33
chr1	103841000	103842000	77
chr1	103965000	103966000	29
chr1	108989000	108990000	32
chr1	109434000	109435000	41
chr1	109960000	109961000	33
chr1	109984000	109985000	37
chr1	110963000	110964000	35
chr1	111217000	111218000	54
chr1	111821000	111822000	32
chr1	112100000	112101000	41
chr1	113019000	113020000	31
chr1	114275000	114276000	45
chr1	116690000	116691000	32
chr1	117107000	117108000	45
chr1	117114000	117115000	43
chr1	120413000	120414000	42
chr1	142123000	142124000	48
chr1	142124000	142125000	63
chr1	142534000	142535000	68
chr1	142535000	142536000	46
chr1	143050000	143051000	68
chr1	143051000	143052000	37
chr1	143231000	143232000	91
chr1	143250000	143251000	50
chr1	143639000	143640000	31
chr1	143753000	143754000	34
chr1	143826000	143827000	41
chr1	144093000	144094000	37
chr1	144680000	144681000	56
chr1	145977000	145978000	52
chr1	146341000	146342000	29
chr1	146397000	146398000	98
chr1	146460000	146461000	50
chr1	146607000	146608000	38
chr1	146614000	146615000	42
chr1	146871000	146872000	45
chr1	147027000	147028000	29
chr1	147033000	147034000	40
chr1	147780000	147781000	42
chr1	147781000	147782000	36
chr1	147844000	147845000	56
chr1	148050000	148051000	39
chr1	148070000	148071000	58
chr1	148079000	148080000	32
chr1	148080000	148081000	43
chr1	148081000	148082000	73
chr1	148089000	148090000	110
chr1	148099000	148100000	82
chr1	148127000	148128000	30
chr1	148306000	148307000	32
chr1	148390000	148391000	57
chr1	148520000	148521000	33
chr1	148816000	148817000	38
chr1	149295000	149296000	45
chr1	149298000	149299000	54
chr1	150002000	150003000	31
chr1	150137000	150138000	38
chr1	151775000	151776000	38
chr1	152397000	152398000	31
chr1	152421000	152422000	36
chr1	152563000	152564000	35
chr1	152702000	152703000	43
chr1	152867000	152868000	38
chr1	153181000	153182000	31
chr1	153212000	153213000	34
chr1	153925000	153926000	42
chr1	153981000	153982000	47
chr1	154291000	154292000	47
chr1	154361000	154362000	33
chr1	154380000	154381000	29
chr1	155004000	155005000	38
chr1	158521000	158522000	44
chr1	158918000	158919000	38
chr1	159281000	159282000	48
chr1	159369000	159370000	53
chr1	159422000	159423000	39
chr1	159776000	159777000	59
chr1	159849000	159850000	38
chr1	163628000	163629000	33
chr1	164725000	164726000	31
chr1	165112000	165113000	68
chr1	165684000	165685000	36
chr1	165710000	165711000	45
chr1	165728000	165729000	44
chr1	165752000	165753000	32
chr1	165950000	165951000	36
chr1	169372000	169373000	33
chr1	169720000	169721000	34
chr1	169722000	169723000	36
chr1	170616000	170617000	33
chr1	170936000	170937000	32
chr1	174442000	174443000	41
chr1	178113000	178114000	54
chr1	179258000	179259000	33
chr1	179631000	179632000	29
chr1	180865000	180866000	49
chr1	181125000	181126000	31
chr1	181706000	181707000	33
chr1	182981000	182982000	34
chr1	183076000	183077000	70
chr1	183802000	183803000	48
chr1	184610000	184611000	35
chr1	192292000	192293000	30
chr1	196327000	196328000	35
chr1	196394000	196395000	37
chr1	196415000	196416000	33
chr1	196893000	196894000	30
chr1	196914000	196915000	43
chr1	197581000	197582000	56
chr1	198905000	198906000	46
chr1	200131000	200132000	39
chr1	200865000	200866000	35
chr1	201243000	201244000	65
chr1	201544000	201545000	49
chr1	201843000	201844000	43
chr1	201861000	201862000	43
chr1	203866000	203867000	51
chr1	205006000	205007000	41
chr1	205290000	205291000	68
chr1	205291000	205292000	61
chr1	208009000	208010000	44
chr1	209606000	209607000	29
chr1	209915000	209916000	32
chr1	210524000	210525000	42
chr1	210848000	210849000	32
chr1	211502000	211503000	29
chr1	212843000	212844000	34
chr1	215871000	215872000	38
chr1	219948000	219949000	41
chr1	219949000	219950000	34
chr1	222247000	222248000	50
chr1	222611000	222612000	51
chr1	223700000	223701000	30
chr1	223722000	223723000	58
chr1	224120000	224121000	31
chr1	224135000	224136000	32
chr1	224379000	224380000	33
chr1	225797000	225798000	32
chr1	226313000	226314000	35
chr1	226357000	226358000	47
chr1	227761000	227762000	37
chr1	228269000	228270000	34
chr1	229179000	229180000	34
chr1	234096000	234097000	47
chr1	234327000	234328000	78
chr1	234512000	234513000	38
chr1	238806000	238807000	41
chr1	239832000	239833000	31
chr1	240078000	240079000	33
chr1	241331000	241332000	33
chr1	242081000	242082000	37
chr1	244347000	244348000	49
chr1	245637000	245638000	50
chr2	9760000	9761000	33
chr2	9901000	9902000	34
chr2	10389000	10390000	39
chr2	15234000	15235000	42
chr2	20114000	20115000	38
chr2	24123000	24124000	40
chr2	28485000	28486000	37
chr2	28970000	28971000	43
chr2	29087000	29088000	36
chr2	30241000	30242000	51
chr2	30391000	30392000	30
chr2	38683000	38684000	38
chr2	38684000	38685000	57
chr2	38790000	38791000	29
chr2	42208000	42209000	33
chr2	43301000	43302000	36
chr2	43304000	43305000	46
chr2	43305000	43306000	46
chr2	43306000	43307000	32
chr2	43310000	43311000	34
chr2	46259000	46260000	33
chr2	48396000	48397000	32
chr2	54653000	54654000	56
chr2	55312000	55313000	35
chr2	60755000	60756000	36
chr2	61844000	61845000	39
chr2	61935000	61936000	38
chr2	62786000	62787000	55
chr2	62811000	62812000	44
chr2	63932000	63933000	68
chr2	64603000	64604000	43
chr2	64832000	64833000	50
chr2	65382000	65383000	34
chr2	68548000	68549000	44
chr2	68807000	68808000	48
chr2	68815000	68816000	37
chr2	68848000	68849000	35
chr2	68909000	68910000	41
chr2	69774000	69775000	58
chr2	70151000	70152000	37
chr2	70172000	70173000	36
chr2	70204000	70205000	48
chr2	70329000	70330000	49
chr2	70373000	70374000	33
chr2	71148000	71149000	55
chr2	73817000	73818000	47
chr2	74371000	74372000	35
chr2	84540000	84541000	36
chr2	84930000	84931000	31
chr2	84955000	84956000	33
chr2	84987000	84988000	38
chr2	85020000	85021000	36
chr2	85407000	85408000	44
chr2	85518000	85519000	49
chr2	85696000	85697000	53
chr2	85933000	85934000	34
chr2	86121000	86122000	32
chr2	87588000	87589000	34
chr2	87606000	87607000	35
chr2	88097000	88098000	33
chr2	88834000	88835000	33
chr2	91158000	91159000	33
chr2	91176000	91177000	31
chr2	94838000	94839000	91
chr2	96238000	96239000	49
chr2	96365000	96366000	39
chr2	96561000	96562000	38
chr2	96567000	96568000	46
chr2	97647000	97648000	35
chr2	97979000	97980000	36
chr2	98431000	98432000	42
chr2	98749000	98750000	37
chr2	98818000	98819000	43
chr2	98820000	98821000	31
chr2	99320000	99321000	41
chr2	100546000	100547000	32
chr2	105721000	105722000	46
chr2	105739000	105740000	33
chr2	105910000	105911000	38
chr2	106120000	106121000	30
chr2	106121000	106122000	35
chr2	108595000	108596000	31
chr2	111899000	111900000	29
chr2	111917000	111918000	29
chr2	113649000	113650000	42
chr2	113864000	113865000	33
chr2	113911000	113912000	33
chr2	114350000	114351000	36
chr2	118289000	118290000	43
chr2	128360000	128361000	46
chr2	130846000	130847000	32
chr2	131298000	131299000	44
chr2	131580000	131581000	32
chr2	137148000	137149000	29
chr2	143636000	143637000	30
chr2	151988000	151989000	45
chr2	156900000	156901000	35
chr2	157996000	157997000	30
chr2	158006000	158007000	33
chr2	158034000	158035000	38
chr2	158193000	158194000	35
chr2	158462000	158463000	30
chr2	159851000	159852000	32
chr2	161845000	161846000	47
chr2	161847000	161848000	41
chr2	162602000	162603000	45
chr2	170138000	170139000	35
chr2	170392000	170393000	35
chr2	171216000	171217000	43
chr2	171775000	171776000	35
chr2	172487000	172488000	61
chr2	173003000	173004000	33
chr2	173129000	173130000	34
chr2	174536000	174537000	39
chr2	175066000	175067000	49
chr2	175164000	175165000	30
chr2	175290000	175291000	31
chr2	177739000	177740000	29
chr2	177837000	177838000	40
chr2	177838000	177839000	33
chr2	178191000	178192000	55
chr2	180579000	180580000	31
chr2	180937000	180938000	34
chr2	181885000	181886000	42
chr2	182029000	182030000	56
chr2	183697000	183698000	37
chr2	191455000	191456000	33
chr2	191520000	191521000	40
chr2	196815000	196816000	33
chr2	197879000	197880000	38
chr2	201099000	201100000	43
chr2	201436000	201437000	31
chr2	201690000	201691000	34
chr2	201703000	201704000	72
chr2	204509000	204510000	34
chr2	205650000	205651000	32
chr2	207103000	207104000	32
chr2	208046000	208047000	30
chr2	208197000	208198000	35
chr2	208321000	208322000	31
chr2	213370000	213371000	30
chr2	218843000	218844000	62
chr2	218980000	218981000	39
chr2	219232000	219233000	44
chr2	219481000	219482000	32
chr2	219482000	219483000	40
chr2	219733000	219734000	49
chr2	219818000	219819000	54
chr2	220801000	220802000	29
chr2	225500000	225501000	29
chr2	225520000	225521000	36
chr2	228378000	228379000	29
chr2	230827000	230828000	33
chr2	231175000	231176000	34
chr2	232282000	232283000	44
chr2	233411000	233412000	35
chr2	233652000	233653000	30
chr2	233654000	233655000	35
chr2	234428000	234429000	29
chr2	234564000	234565000	34
chr2	235024000	235025000	31
chr2	238008000	238009000	32
chr2	238472000	238473000	36
chr2	239000000	239001000	49
chr2	239851000	239852000	30
chr2	239885000	239886000	52
chr2	239909000	239910000	29
chr2	240613000	240614000	42
chr2	241737000	241738000	44
chr2	242403000	242404000	37
chr2	242576000	242577000	44
chr2	242622000	242623000	37
chr2	242679000	242680000	33
chr3	4535000	4536000	33
chr3	4839000	4840000	39
chr3	9412000	9413000	31
chr3	10043000	10044000	45
chr3	10259000	10260000	60
chr3	10264000	10265000	33
chr3	10265000	10266000	43
chr3	13363000	13364000	41
chr3	13468000	13469000	33
chr3	13907000	13908000	38
chr3	13911000	13912000	49
chr3	13912000	13913000	33
chr3	14192000	14193000	37
chr3	14963000	14964000	30
chr3	15222000	15223000	33
chr3	15373000	15374000	31
chr3	16307000	16308000	32
chr3	16326000	16327000	44
chr3	16354000	16355000	35
chr3	20057000	20058000	36
chr3	23961000	23962000	37
chr3	27499000	27500000	29
chr3	27501000	27502000	30
chr3	30629000	30630000	35
chr3	30647000	30648000	32
chr3	30660000	30661000	32
chr3	30674000	30675000	48
chr3	30710000	30711000	33
chr3	31243000	31244000	45
chr3	31557000	31558000	30
chr3	32393000	32394000	31
chr3	32431000	32432000	43
chr3	33061000	33062000	45
chr3	33814000	33815000	52
chr3	39124000	39125000	35
chr3	42820000	42821000	31
chr3	43030000	43031000	36
chr3	43040000	43041000	30
chr3	44354000	44355000	45
chr3	44992000	44993000	38
chr3	45126000	45127000	43
chr3	46081000	46082000	51
chr3	46505000	46506000	42
chr3	46646000	46647000	34
chr3	46965000	46966000	33
chr3	46993000	46994000	53
chr3	47437000	47438000	32
chr3	47797000	47798000	31
chr3	48284000	48285000	32
chr3	48495000	48496000	38
chr3	48698000	48699000	35
chr3	48824000	48825000	51
chr3	49428000	49429000	40
chr3	49701000	49702000	34
chr3	50259000	50260000	34
chr3	50304000	50305000	52
chr3	50305000	50306000	54
chr3	50312000	50313000	47
chr3	50624000	50625000	38
chr3	50629000	50630000	46
chr3	51547000	51548000	35
chr3	52207000	52208000	30
chr3	52248000	52249000	39
chr3	52992000	52993000	47
chr3	57557000	57558000	38
chr3	57717000	57718000	53
chr3	58267000	58268000	41
chr3	69220000	69221000	33
chr3	71171000	71172000	30
chr3	71195000	71196000	39
chr3	71197000	71198000	30
chr3	72566000	72567000	31
chr3	72888000	72889000	32
chr3	74531000	74532000	34
chr3	75801000	75802000	30
chr3	75818000	75819000	33
chr3	99757000	99758000	36
chr3	101018000	101019000	40
chr3	102722000	102723000	33
chr3	103029000	103030000	36
chr3	107186000	107187000	35
chr3	107378000	107379000	37
chr3	108800000	108801000	34
chr3	109291000	109292000	34
chr3	110036000	110037000	37
chr3	110547000	110548000	29
chr3	112817000	112818000	39
chr3	112869000	112870000	71
chr3	113334000	113335000	32
chr3	113559000	113560000	47
chr3	114938000	114939000	30
chr3	114947000	114948000	34
chr3	116765000	116766000	93
chr3	120525000	120526000	48
chr3	123881000	123882000	31
chr3	126212000	126213000	30
chr3	127905000	127906000	34
chr3	128792000	128793000	53
chr3	130005000	130006000	46
chr3	130601000	130602000	30
chr3	130683000	130684000	32
chr3	130778000	130779000	59
chr3	131091000	131092000	30
chr3	135686000	135687000	39
chr3	136426000	136427000	39
chr3	139376000	139377000	48
chr3	139811000	139812000	29
chr3	140036000	140037000	48
chr3	140545000	140546000	41
chr3	140591000	140592000	46
chr3	142508000	142509000	33
chr3	142998000	142999000	45
chr3	143797000	143798000	32
chr3	150287000	150288000	35
chr3	157684000	157685000	39
chr3	158331000	158332000	79
chr3	161600000	161601000	40
chr3	170972000	170973000	32
chr3	171379000	171380000	31
chr3	171381000	171382000	40
chr3	171422000	171423000	37
chr3	172659000	172660000	46
chr3	172661000	172662000	42
chr3	173307000	173308000	46
chr3	173950000	173951000	45
chr3	178798000	178799000	37
chr3	182112000	182113000	36
chr3	184717000	184718000	46
chr3	185499000	185500000	51
chr3	186483000	186484000	45
chr3	187113000	187114000	35
chr3	188680000	188681000	29
chr3	189523000	189524000	30
chr3	190422000	190423000	38
chr3	190556000	190557000	34
chr3	195335000	195336000	40
chr3	195785000	195786000	42
chr3	196751000	196752000	49
chr3	197165000	197166000	42
chr3	197498000	197499000	30
chr3	197951000	197952000	35
chr3	198079000	198080000	43
chr3	198766000	198767000	37
chr4	114000	115000	46
chr4	483000	484000	44
chr4	776000	777000	34
chr4	2233000	2234000	34
chr4	3017000	3018000	55
chr4	6835000	6836000	36
chr4	7916000	7917000	30
chr4	8211000	8212000	34
chr4	8481000	8482000	35
chr4	8552000	8553000	58
chr4	10072000	10073000	33
chr4	10282000	10283000	36
chr4	11154000	11155000	30
chr4	13935000	13936000	29
chr4	15377000	15378000	62
chr4	15416000	15417000	38
chr4	17187000	17188000	41
chr4	22944000	22945000	36
chr4	35933000	35934000	67
chr4	37807000	37808000	35
chr4	37839000	37840000	36
chr4	37855000	37856000	34
chr4	38007000	38008000	29
chr4	38333000	38334000	40
chr4	39733000	39734000	35
chr4	39892000	39893000	31
chr4	42368000	42369000	44
chr4	44423000	44424000	41
chr4	48979000	48980000	37
chr4	48980000	48981000	51
chr4	48981000	48982000	38
chr4	48985000	48986000	43
chr4	48986000	48987000	58
chr4	48987000	48988000	45
chr4	48991000	48992000	55
chr4	48992000	48993000	59
chr4	48993000	48994000	38
chr4	48997000	48998000	37
chr4	48999000	49000000	38
chr4	49003000	49004000	49
chr4	49004000	49005000	45
chr4	49005000	49006000	45
chr4	49009000	49010000	63
chr4	49010000	49011000	68
chr4	49011000	49012000	51
chr4	49015000	49016000	50
chr4	49016000	49017000	33
chr4	49017000	49018000	42
chr4	49022000	49023000	74
chr4	49023000	49024000	47
chr4	49024000	49025000	35
chr4	49028000	49029000	29
chr4	49208000	49209000	61
chr4	49209000	49210000	60
chr4	52405000	52406000	38
chr4	57361000	57362000	43
chr4	76799000	76800000	31
chr4	78129000	78130000	36
chr4	78957000	78958000	29
chr4	78958000	78959000	49
chr4	78959000	78960000	52
chr4	80078000	80079000	31
chr4	80492000	80493000	151
chr4	81265000	81266000	36
chr4	81640000	81641000	36
chr4	82610000	82611000	32
chr4	82632000	82633000	63
chr4	83571000	83572000	32
chr4	84250000	84251000	54
chr4	84357000	84358000	51
chr4	84624000	84625000	36
chr4	88244000	88245000	31
chr4	89519000	89520000	32
chr4	90429000	90430000	29
chr4	90443000	90444000	31
chr4	95347000	95348000	56
chr4	100229000	100230000	31
chr4	101087000	101088000	36
chr4	109130000	109131000	39
chr4	109176000	109177000	30
chr4	109177000	109178000	36
chr4	109213000	109214000	34
chr4	109276000	109277000	31
chr4	109309000	109310000	32
chr4	109312000	109313000	49
chr4	109500000	109501000	33
chr4	109574000	109575000	36
chr4	113778000	113779000	38
chr4	115040000	115041000	46
chr4	119732000	119733000	53
chr4	122244000	122245000	36
chr4	122964000	122965000	55
chr4	124537000	124538000	36
chr4	134376000	134377000	45
chr4	140225000	140226000	39
chr4	141212000	141213000	34
chr4	141235000	141236000	34
chr4	141236000	141237000	52
chr4	143495000	143496000	34
chr4	147079000	147080000	42
chr4	148825000	148826000	33
chr4	149588000	149589000	33
chr4	153820000	153821000	35
chr4	154389000	154390000	34
chr4	160243000	160244000	32
chr4	166468000	166469000	39
chr4	170568000	170569000	32
chr4	171185000	171186000	54
chr4	174579000	174580000	40
chr4	181055000	181056000	30
chr4	185388000	185389000	35
chr4	185693000	185694000	30
chr4	186412000	186413000	40
chr4	186755000	186756000	31
chr4	187362000	187363000	35
chr4	190392000	190393000	30
chr4	190434000	190435000	39
chr4	190435000	190436000	41
chr4	190777000	190778000	35
chr4	190832000	190833000	30
chr4	190871000	190872000	32
chr4	190887000	190888000	48
chr4	191054000	191055000	33
chr4	191062000	191063000	32
chr5	63000	64000	205
chr5	726000	727000	31
chr5	6431000	6432000	40
chr5	6686000	6687000	58
chr5	10814000	10815000	44
chr5	14466000	14467000	51
chr5	15045000	15046000	40
chr5	32349000	32350000	41
chr5	35833000	35834000	38
chr5	35839000	35840000	32
chr5	35889000	35890000	50
chr5	35897000	35898000	37
chr5	36913000	36914000	41
chr5	37406000	37407000	38
chr5	37415000	37416000	36
chr5	39110000	39111000	44
chr5	40426000	40427000	31
chr5	40472000	40473000	40
chr5	40716000	40717000	41
chr5	52056000	52057000	33
chr5	55023000	55024000	32
chr5	55309000	55310000	39
chr5	55432000	55433000	33
chr5	55491000	55492000	36
chr5	56241000	56242000	37
chr5	58455000	58456000	45
chr5	61631000	61632000	49
chr5	61636000	61637000	31
chr5	65501000	65502000	35
chr5	66336000	66337000	39
chr5	66846000	66847000	32
chr5	68521000	68522000	34
chr5	79467000	79468000	39
chr5	79513000	79514000	34
chr5	81689000	81690000	34
chr5	90612000	90613000	32
chr5	90713000	90714000	34
chr5	90715000	90716000	35
chr5	94983000	94984000	33
chr5	96324000	96325000	33
chr5	100693000	100694000	29
chr5	109054000	109055000	32
chr5	112293000	112294000	30
chr5	112386000	112387000	47
chr5	114626000	114627000	31
chr5	118352000	118353000	44
chr5	118651000	118652000	38
chr5	126215000	126216000	41
chr5	126234000	126235000	38
chr5	126336000	126337000	30
chr5	131789000	131790000	36
chr5	131841000	131842000	40
chr5	132534000	132535000	33
chr5	133464000	133465000	32
chr5	133496000	133497000	62
chr5	134101000	134102000	51
chr5	134268000	134269000	43
chr5	137059000	137060000	30
chr5	137396000	137397000	38
chr5	137716000	137717000	53
chr5	137823000	137824000	31
chr5	137828000	137829000	42
chr5	137829000	137830000	35
chr5	138803000	138804000	31
chr5	138841000	138842000	31
chr5	138920000	138921000	77
chr5	138925000	138926000	33
chr5	139473000	139474000	63
chr5	141239000	141240000	33
chr5	141469000	141470000	61
chr5	141716000	141717000	64
chr5	142795000	142796000	35
chr5	143552000	143553000	40
chr5	147142000	147143000	30
chr5	148708000	148709000	31
chr5	149662000	149663000	33
chr5	149770000	149771000	29
chr5	150061000	150062000	32
chr5	150441000	150442000	34
chr5	150583000	150584000	34
chr5	154300000	154301000	54
chr5	156468000	156469000	37
chr5	156518000	156519000	32
chr5	156555000	156556000	33
chr5	168943000	168944000	97
chr5	169635000	169636000	48
chr5	169698000	169699000	33
chr5	171539000	171540000	34
chr5	171546000	171547000	31
chr5	171548000	171549000	54
chr5	172128000	172129000	36
chr5	172129000	172130000	30
chr5	175012000	175013000	31
chr5	175255000	175256000	39
chr5	175377000	175378000	51
chr5	175893000	175894000	39
chr5	175895000	175896000	39
chr5	175901000	175902000	31
chr5	176749000	176750000	36
chr5	176750000	176751000	35
chr5	176764000	176765000	32
chr5	177185000	177186000	35
chr5	178219000	178220000	56
chr5	178919000	178920000	30
chr5	178982000	178983000	48
chr5	179267000	179268000	31
chr5	179652000	179653000	31
chr5	179853000	179854000	31
chr5	180577000	180578000	36
chr5	180578000	180579000	31
chr6	638000	639000	31
chr6	1983000	1984000	35
chr6	2799000	2800000	44
chr6	2885000	2886000	32
chr6	3063000	3064000	32
chr6	3315000	3316000	38
chr6	4155000	4156000	31
chr6	5119000	5120000	42
chr6	6555000	6556000	32
chr6	7258000	7259000	61
chr6	11341000	11342000	31
chr6	11426000	11427000	40
chr6	11836000	11837000	44
chr6	14225000	14226000	35
chr6	14385000	14386000	32
chr6	15799000	15800000	33
chr6	16529000	16530000	31
chr6	16583000	16584000	52
chr6	16867000	16868000	43
chr6	16871000	16872000	40
chr6	25040000	25041000	33
chr6	25144000	25145000	31
chr6	25387000	25388000	33
chr6	25974000	25975000	47
chr6	26153000	26154000	47
chr6	26211000	26212000	53
chr6	26296000	26297000	36
chr6	26300000	26301000	46
chr6	26382000	26383000	37
chr6	26420000	26421000	31
chr6	26629000	26630000	42
chr6	26685000	26686000	35
chr6	27233000	27234000	42
chr6	27890000	27891000	74
chr6	27899000	27900000	39
chr6	27947000	27948000	45
chr6	28048000	28049000	40
chr6	28618000	28619000	35
chr6	33467000	33468000	45
chr6	33661000	33662000	36
chr6	34324000	34325000	41
chr6	34468000	34469000	36
chr6	35376000	35377000	32
chr6	35418000	35419000	49
chr6	35804000	35805000	43
chr6	35808000	35809000	41
chr6	36104000	36105000	32
chr6	36620000	36621000	42
chr6	37097000	37098000	36
chr6	37124000	37125000	40
chr6	37249000	37250000	40
chr6	37285000	37286000	34
chr6	37575000	37576000	35
chr6	37579000	37580000	34
chr6	40553000	40554000	32
chr6	41409000	41410000	35
chr6	41811000	41812000	49
chr6	42466000	42467000	43
chr6	43467000	43468000	41
chr6	44331000	44332000	40
chr6	44341000	44342000	41
chr6	44389000	44390000	41
chr6	44464000	44465000	33
chr6	52392000	52393000	73
chr6	52968000	52969000	39
chr6	53275000	53276000	56
chr6	53517000	53518000	68
chr6	57670000	57671000	30
chr6	65130000	65131000	44
chr6	70430000	70431000	30
chr6	71179000	71180000	41
chr6	74188000	74189000	34
chr6	74189000	74190000	40
chr6	74218000	74219000	36
chr6	74420000	74421000	35
chr6	76050000	76051000	33
chr6	82520000	82521000	38
chr6	83832000	83833000	40
chr6	84907000	84908000	41
chr6	86444000	86445000	39
chr6	88446000	88447000	36
chr6	88467000	88468000	30
chr6	90847000	90848000	46
chr6	100075000	100076000	35
chr6	105259000	105260000	30
chr6	107067000	107068000	35
chr6	108137000	108138000	43
chr6	108993000	108994000	31
chr6	109811000	109812000	43
chr6	109869000	109870000	34
chr6	111304000	111305000	34
chr6	111911000	111912000	50
chr6	111915000	111916000	34
chr6	112195000	112196000	42
chr6	112269000	112270000	33
chr6	112274000	112275000	39
chr6	112285000	112286000	31
chr6	112455000	112456000	34
chr6	119137000	119138000	74
chr6	125352000	125353000	30
chr6	128263000	128264000	34
chr6	128264000	128265000	32
chr6	128314000	128315000	33
chr6	129853000	129854000	40
chr6	130112000	130113000	32
chr6	130384000	130385000	36
chr6	134315000	134316000	40
chr6	134882000	134883000	47
chr6	135465000	135466000	40
chr6	138236000	138237000	30
chr6	138240000	138241000	40
chr6	138243000	138244000	39
chr6	138244000	138245000	47
chr6	138245000	138246000	33
chr6	138246000	138247000	56
chr6	139654000	139655000	36
chr6	141846000	141847000	75
chr6	142932000	142933000	36
chr6	143219000	143220000	51
chr6	143263000	143264000	48
chr6	144697000	144698000	31
chr6	144706000	144707000	31
chr6	144707000	144708000	33
chr6	149429000	149430000	32
chr6	149597000	149598000	36
chr6	149857000	149858000	44
chr6	150011000	150012000	36
chr6	150367000	150368000	35
chr6	152672000	152673000	32
chr6	154613000	154614000	29
chr6	155038000	155039000	42
chr6	157140000	157141000	42
chr6	158156000	158157000	36
chr6	158901000	158902000	33
chr6	158991000	158992000	36
chr6	159027000	159028000	45
chr6	159105000	159106000	42
chr6	159150000	159151000	39
chr6	159190000	159191000	29
chr6	159340000	159341000	31
chr6	159439000	159440000	36
chr6	159445000	159446000	32
chr6	160313000	160314000	48
chr6	161614000	161615000	36
chr6	169844000	169845000	81
chr7	732000	733000	35
chr7	981000	982000	43
chr7	1423000	1424000	32
chr7	1933000	1934000	80
chr7	2239000	2240000	74
chr7	2437000	2438000	29
chr7	3101000	3102000	31
chr7	4782000	4783000	34
chr7	5532000	5533000	37
chr7	5787000	5788000	35
chr7	6442000	6443000	34
chr7	6454000	6455000	43
chr7	6583000	6584000	34
chr7	6713000	6714000	39
chr7	7996000	7997000	37
chr7	10979000	10980000	37
chr7	17304000	17305000	34
chr7	21464000	21465000	29
chr7	22096000	22097000	29
chr7	25123000	25124000	30
chr7	25974000	25975000	31
chr7	28933000	28934000	36
chr7	30032000	30033000	35
chr7	30033000	30034000	30
chr7	30292000	30293000	31
chr7	32911000	32912000	34
chr7	36646000	36647000	35
chr7	37349000	37350000	48
chr7	37359000	37360000	33
chr7	37455000	37456000	47
chr7	39640000	39641000	38
chr7	39985000	39986000	32
chr7	43590000	43591000	37
chr7	44046000	44047000	37
chr7	44613000	44614000	54
chr7	44985000	44986000	52
chr7	45005000	45006000	44
chr7	46718000	46719000	36
chr7	48095000	48096000	62
chr7	50215000	50216000	36
chr7	50315000	50316000	45
chr7	50319000	50320000	29
chr7	50328000	50329000	32
chr7	50378000	50379000	44
chr7	50381000	50382000	34
chr7	50404000	50405000	38
chr7	55568000	55569000	47
chr7	56086000	56087000	29
chr7	65217000	65218000	32
chr7	66098000	66099000	54
chr7	69751000	69752000	36
chr7	72033000	72034000	45
chr7	72287000	72288000	48
chr7	72791000	72792000	43
chr7	73306000	73307000	55
chr7	73841000	73842000	42
chr7	73905000	73906000	42
chr7	73944000	73945000	33
chr7	74146000	74147000	40
chr7	74953000	74954000	47
chr7	75347000	75348000	36
chr7	75600000	75601000	56
chr7	75669000	75670000	30
chr7	78931000	78932000	30
chr7	84556000	84557000	29
chr7	87401000	87402000	29
chr7	90552000	90553000	32
chr7	91713000	91714000	54
chr7	94125000	94126000	38
chr7	96457000	96458000	149
chr7	97574000	97575000	32
chr7	98205000	98206000	39
chr7	98811000	98812000	34
chr7	98940000	98941000	40
chr7	98987000	98988000	63
chr7	99771000	99772000	41
chr7	99780000	99781000	38
chr7	102000000	102001000	43
chr7	102021000	102022000	31
chr7	102099000	102100000	48
chr7	102576000	102577000	36
chr7	104371000	104372000	59
chr7	104779000	104780000	37
chr7	105103000	105104000	36
chr7	105539000	105540000	41
chr7	105604000	105605000	31
chr7	107318000	107319000	40
chr7	107954000	107955000	42
chr7	116289000	116290000	40
chr7	117069000	117070000	34
chr7	126815000	126816000	29
chr7	127284000	127285000	35
chr7	127904000	127905000	36
chr7	128652000	128653000	47
chr7	130249000	130250000	38
chr7	130348000	130349000	30
chr7	130408000	130409000	31
chr7	130444000	130445000	35
chr7	130571000	130572000	32
chr7	138239000	138240000	37
chr7	138443000	138444000	43
chr7	138468000	138469000	41
chr7	140270000	140271000	35
chr7	140360000	140361000	44
chr7	142212000	142213000	34
chr7	142219000	142220000	31
chr7	142622000	142623000	30
chr7	143028000	143029000	35
chr7	143029000	143030000	32
chr7	143163000	143164000	33
chr7	143164000	143165000	30
chr7	148788000	148789000	31
chr7	149704000	149705000	31
chr7	149812000	149813000	84
chr7	149960000	149961000	32
chr7	150005000	150006000	44
chr7	150013000	150014000	35
chr7	150066000	150067000	34
chr7	150680000	150681000	34
chr7	150737000	150738000	34
chr7	150847000	150848000	35
chr7	151097000	151098000	34
chr7	151764000	151765000	35
chr7	156624000	156625000	36
chr7	156787000	156788000	40
chr7	157054000	157055000	38
chr7	158298000	158299000	30
chr8	183000	184000	36
chr8	570000	571000	46
chr8	2080000	2081000	35
chr8	2199000	2200000	67
chr8	10227000	10228000	30
chr8	11096000	11097000	45
chr8	15382000	15383000	31
chr8	17149000	17150000	34
chr8	19375000	19376000	69
chr8	19602000	19603000	33
chr8	21824000	21825000	39
chr8	22454000	22455000	39
chr8	23156000	23157000	45
chr8	23160000	23161000	37
chr8	23163000	23164000	36
chr8	27224000	27225000	31
chr8	27280000	27281000	50
chr8	28299000	28300000	30
chr8	28315000	28316000	38
chr8	29264000	29265000	30
chr8	29719000	29720000	33
chr8	30635000	30636000	37
chr8	33450000	33451000	29
chr8	38336000	38337000	39
chr8	38345000	38346000	46
chr8	38913000	38914000	30
chr8	42029000	42030000	31
chr8	42368000	42369000	56
chr8	42516000	42517000	39
chr8	42870000	42871000	40
chr8	47066000	47067000	83
chr8	55210000	55211000	30
chr8	59486000	59487000	44
chr8	61753000	61754000	30
chr8	61940000	61941000	32
chr8	67102000	67103000	30
chr8	67741000	67742000	31
chr8	68139000	68140000	37
chr8	68418000	68419000	30
chr8	71292000	71293000	38
chr8	74821000	74822000	34
chr8	79591000	79592000	50
chr8	81166000	81167000	36
chr8	81452000	81453000	33
chr8	82916000	82917000	34
chr8	86562000	86563000	32
chr8	86745000	86746000	30
chr8	86749000	86750000	38
chr8	86875000	86876000	36
chr8	86891000	86892000	29
chr8	86899000	86900000	35
chr8	89478000	89479000	38
chr8	91066000	91067000	45
chr8	95556000	95557000	38
chr8	95634000	95635000	34
chr8	100781000	100782000	35
chr8	101888000	101889000	48
chr8	103736000	103737000	36
chr8	103887000	103888000	30
chr8	107351000	107352000	42
chr8	121526000	121527000	49
chr8	122807000	122808000	30
chr8	123864000	123865000	41
chr8	124602000	124603000	38
chr8	125272000	125273000	34
chr8	125277000	125278000	31
chr8	125719000	125720000	56
chr8	129069000	129070000	33
chr8	129227000	129228000	31
chr8	131053000	131054000	33
chr8	131330000	131331000	55
chr8	134653000	134654000	36
chr8	137749000	137750000	42
chr8	141178000	141179000	38
chr8	144694000	144695000	42
chr8	145112000	145113000	35
chr8	145719000	145720000	35
chr8	145779000	145780000	37
chr8	145883000	145884000	47
chr8	145951000	145952000	38
chr9	169000	170000	29
chr9	2044000	2045000	29
chr9	2148000	2149000	30
chr9	3222000	3223000	44
chr9	4590000	4591000	40
chr9	4653000	4654000	32
chr9	5326000	5327000	34
chr9	5440000	5441000	32
chr9	6584000	6585000	40
chr9	6694000	6695000	36
chr9	19916000	19917000	42
chr9	20674000	20675000	38
chr9	21985000	21986000	36
chr9	33464000	33465000	48
chr9	34366000	34367000	36
chr9	34889000	34890000	30
chr9	35640000	35641000	29
chr9	36478000	36479000	33
chr9	37519000	37520000	33
chr9	42406000	42407000	73
chr9	44167000	44168000	34
chr9	67564000	67565000	42
chr9	67902000	67903000	32
chr9	67903000	67904000	41
chr9	67920000	67921000	39
chr9	67921000	67922000	31
chr9	68552000	68553000	39
chr9	69730000	69731000	36
chr9	73571000	73572000	30
chr9	73715000	73716000	33
chr9	76757000	76758000	48
chr9	76892000	76893000	33
chr9	79714000	79715000	40
chr9	85108000	85109000	37
chr9	85339000	85340000	29
chr9	85513000	85514000	31
chr9	90127000	90128000	34
chr9	91122000	91123000	29
chr9	91184000	91185000	30
chr9	91224000	91225000	29
chr9	91242000	91243000	32
chr9	94680000	94681000	59
chr9	94946000	94947000	34
chr9	96176000	96177000	35
chr9	98456000	98457000	41
chr9	99709000	99710000	34
chr9	99786000	99787000	31
chr9	100915000	100916000	51
chr9	106549000	106550000	31
chr9	108033000	108034000	31
chr9	110853000	110854000	85
chr9	113804000	113805000	33
chr9	114520000	114521000	61
chr9	115314000	115315000	41
chr9	116700000	116701000	35
chr9	116705000	116706000	32
chr9	119585000	119586000	30
chr9	122706000	122707000	35
chr9	124618000	124619000	31
chr9	125124000	125125000	37
chr9	127063000	127064000	36
chr9	128271000	128272000	30
chr9	129047000	129048000	31
chr9	129778000	129779000	31
chr9	129962000	129963000	38
chr9	130574000	130575000	35
chr9	130589000	130590000	46
chr9	130620000	130621000	45
chr9	130750000	130751000	30
chr9	131665000	131666000	36
chr9	131691000	131692000	41
chr9	131812000	131813000	36
chr9	132045000	132046000	33
chr9	133118000	133119000	31
chr9	133273000	133274000	40
chr9	133575000	133576000	37
chr9	134887000	134888000	41
chr9	135014000	135015000	40
chr9	135232000	135233000	37
chr9	135923000	135924000	35
chr9	136018000	136019000	29
chr9	138010000	138011000	33
chr9	138496000	138497000	31
chr9	138553000	138554000	51
chr9	138806000	138807000	30
chr9	138959000	138960000	40
chr9	139202000	139203000	55
chr9	139269000	139270000	30
chr9	139437000	139438000	40
chr9	139476000	139477000	36
chr10	967000	968000	48
chr10	3204000	3205000	32
chr10	3809000	3810000	37
chr10	4163000	4164000	44
chr10	5324000	5325000	41
chr10	6165000	6166000	47
chr10	6357000	6358000	43
chr10	6382000	6383000	38
chr10	6464000	6465000	39
chr10	6675000	6676000	63
chr10	7009000	7010000	55
chr10	7351000	7352000	38
chr10	8136000	8137000	35
chr10	8143000	8144000	38
chr10	8498000	8499000	46
chr10	10039000	10040000	37
chr10	11261000	11262000	31
chr10	12017000	12018000	70
chr10	14090000	14091000	33
chr10	14267000	14268000	32
chr10	14668000	14669000	34
chr10	14960000	14961000	41
chr10	17084000	17085000	32
chr10	17107000	17108000	37
chr10	17109000	17110000	33
chr10	17111000	17112000	36
chr10	17508000	17509000	44
chr10	22069000	22070000	36
chr10	22070000	22071000	52
chr10	22558000	22559000	50
chr10	22766000	22767000	36
chr10	26797000	26798000	51
chr10	26803000	26804000	29
chr10	26811000	26812000	46
chr10	26816000	26817000	39
chr10	27026000	27027000	34
chr10	27570000	27571000	31
chr10	28662000	28663000	45
chr10	28697000	28698000	38
chr10	30678000	30679000	36
chr10	30858000	30859000	47
chr10	31034000	31035000	32
chr10	33446000	33447000	33
chr10	33455000	33456000	35
chr10	35523000	35524000	32
chr10	38732000	38733000	36
chr10	42368000	42369000	52
chr10	43147000	43148000	34
chr10	43235000	43236000	30
chr10	43267000	43268000	39
chr10	46479000	46480000	32
chr10	59815000	59816000	51
chr10	62158000	62159000	40
chr10	63333000	63334000	35
chr10	63423000	63424000	33
chr10	64234000	64235000	45
chr10	70520000	70521000	38
chr10	70838000	70839000	45
chr10	72008000	72009000	39
chr10	73186000	73187000	37
chr10	73198000	73199000	30
chr10	73516000	73517000	37
chr10	73704000	73705000	34
chr10	73726000	73727000	40
chr10	74843000	74844000	37
chr10	75160000	75161000	39
chr10	75240000	75241000	33
chr10	76222000	76223000	29
chr10	76541000	76542000	49
chr10	76665000	76666000	37
chr10	79459000	79460000	47
chr10	79733000	79734000	35
chr10	82194000	82195000	45
chr10	82215000	82216000	62
chr10	88716000	88717000	40
chr10	88844000	88845000	36
chr10	89092000	89093000	42
chr10	89815000	89816000	30
chr10	89943000	89944000	36
chr10	90332000	90333000	31
chr10	91164000	91165000	31
chr10	96295000	96296000	42
chr10	98551000	98552000	152
chr10	99248000	99249000	39
chr10	99390000	99391000	32
chr10	101979000	101980000	46
chr10	102782000	102783000	40
chr10	104228000	104229000	33
chr10	104251000	104252000	36
chr10	104391000	104392000	30
chr10	104604000	104605000	33
chr10	105660000	105661000	38
chr10	105870000	105871000	44
chr10	115453000	115454000	38
chr10	115710000	115711000	31
chr10	116249000	116250000	46
chr10	116275000	116276000	36
chr10	120816000	120817000	32
chr10	121292000	121293000	30
chr10	121417000	121418000	34
chr10	124703000	124704000	70
chr10	125909000	125910000	67
chr10	126357000	126358000	36
chr10	129751000	129752000	36
chr10	133822000	133823000	66
chr10	133824000	133825000	29
chr10	134060000	134061000	38
chr10	135000000	135001000	55
chr10	135036000	135037000	47
chr11	198000	199000	49
chr11	258000	259000	34
chr11	346000	347000	33
chr11	397000	398000	38
chr11	682000	683000	39
chr11	684000	685000	38
chr11	1567000	1568000	30
chr11	2202000	2203000	83
chr11	3035000	3036000	31
chr11	3632000	3633000	29
chr11	3763000	3764000	36
chr11	4586000	4587000	38
chr11	8666000	8667000	30
chr11	9026000	9027000	30
chr11	10434000	10435000	31
chr11	10519000	10520000	42
chr11	10721000	10722000	30
chr11	14227000	14228000	29
chr11	14557000	14558000	39
chr11	17186000	17187000	32
chr11	18566000	18567000	36
chr11	27341000	27342000	34
chr11	31347000	31348000	55
chr11	32871000	32872000	36
chr11	32983000	32984000	34
chr11	33017000	33018000	37
chr11	34031000	34032000	32
chr11	34226000	34227000	33
chr11	34990000	34991000	30
chr11	35133000	35134000	33
chr11	35138000	35139000	39
chr11	35641000	35642000	36
chr11	44384000	44385000	29
chr11	46572000	46573000	37
chr11	46799000	46800000	55
chr11	47212000	47213000	30
chr11	47247000	47248000	37
chr11	47248000	47249000	33
chr11	60438000	60439000	32
chr11	60495000	60496000	31
chr11	60545000	60546000	52
chr11	60547000	60548000	35
chr11	60654000	60655000	32
chr11	61105000	61106000	32
chr11	61488000	61489000	31
chr11	61490000	61491000	35
chr11	61491000	61492000	46
chr11	62125000	62126000	147
chr11	62285000	62286000	37
chr11	62310000	62311000	35
chr11	62364000	62365000	53
chr11	63195000	63196000	35
chr11	63361000	63362000	34
chr11	63393000	63394000	30
chr11	63795000	63796000	43
chr11	64212000	64213000	42
chr11	64286000	64287000	39
chr11	64288000	64289000	34
chr11	64334000	64335000	32
chr11	64375000	64376000	33
chr11	64383000	64384000	51
chr11	64551000	64552000	57
chr11	64940000	64941000	37
chr11	64943000	64944000	33
chr11	64947000	64948000	31
chr11	64948000	64949000	69
chr11	65024000	65025000	40
chr11	65025000	65026000	42
chr11	65163000	65164000	71
chr11	65236000	65237000	56
chr11	65244000	65245000	36
chr11	65397000	65398000	31
chr11	65412000	65413000	44
chr11	65513000	65514000	38
chr11	65650000	65651000	30
chr11	65945000	65946000	59
chr11	66141000	66142000	42
chr11	66482000	66483000	45
chr11	66811000	66812000	33
chr11	66941000	66942000	55
chr11	66961000	66962000	34
chr11	67796000	67797000	62
chr11	67996000	67997000	33
chr11	68363000	68364000	45
chr11	68427000	68428000	38
chr11	69727000	69728000	71
chr11	72111000	72112000	36
chr11	72125000	72126000	54
chr11	72182000	72183000	55
chr11	72764000	72765000	39
chr11	73036000	73037000	37
chr11	73363000	73364000	31
chr11	73371000	73372000	35
chr11	73882000	73883000	35
chr11	82348000	82349000	53
chr11	82549000	82550000	30
chr11	85036000	85037000	43
chr11	85052000	85053000	40
chr11	85216000	85217000	44
chr11	85243000	85244000	54
chr11	94603000	94604000	33
chr11	95631000	95632000	53
chr11	104343000	104344000	29
chr11	105452000	105453000	37
chr11	110755000	110756000	42
chr11	111450000	111451000	33
chr11	116149000	116150000	36
chr11	116251000	116252000	29
chr11	116554000	116555000	41
chr11	116608000	116609000	39
chr11	117326000	117327000	72
chr11	117328000	117329000	37
chr11	117814000	117815000	31
chr11	117941000	117942000	100
chr11	118300000	118301000	41
chr11	118682000	118683000	37
chr11	120827000	120828000	35
chr11	122677000	122678000	30
chr11	123117000	123118000	34
chr11	124048000	124049000	36
chr11	124049000	124050000	51
chr11	125262000	125263000	44
chr11	125643000	125644000	36
chr11	127716000	127717000	53
chr11	127847000	127848000	37
chr11	128069000	128070000	33
chr11	128206000	128207000	35
chr11	129189000	129190000	36
chr11	130237000	130238000	42
chr11	133323000	133324000	34
chr11	133537000	133538000	29
chr12	381000	382000	34
chr12	432000	433000	34
chr12	543000	544000	40
chr12	622000	623000	68
chr12	654000	655000	48
chr12	730000	731000	42
chr12	1257000	1258000	39
chr12	1572000	1573000	34
chr12	1983000	1984000	42
chr12	3731000	3732000	35
chr12	3930000	3931000	32
chr12	3941000	3942000	41
chr12	3952000	3953000	37
chr12	4486000	4487000	55
chr12	6316000	6317000	35
chr12	6513000	6514000	44
chr12	6547000	6548000	33
chr12	6758000	6759000	39
chr12	6830000	6831000	33
chr12	6852000	6853000	40
chr12	6884000	6885000	45
chr12	7682000	7683000	36
chr12	8110000	8111000	53
chr12	8998000	8999000	37
chr12	9659000	9660000	32
chr12	9786000	9787000	35
chr12	9795000	9796000	32
chr12	11589000	11590000	34
chr12	12052000	12053000	31
chr12	12077000	12078000	43
chr12	12486000	12487000	33
chr12	12655000	12656000	43
chr12	12770000	12771000	44
chr12	21482000	21483000	32
chr12	22440000	22441000	35
chr12	22587000	22588000	33
chr12	25431000	25432000	34
chr12	25904000	25905000	39
chr12	26981000	26982000	29
chr12	28235000	28236000	66
chr12	29362000	29363000	33
chr12	31700000	31701000	29
chr12	31780000	31781000	42
chr12	32004000	32005000	40
chr12	32070000	32071000	31
chr12	34308000	34309000	37
chr12	34309000	34310000	69
chr12	36733000	36734000	38
chr12	36735000	36736000	45
chr12	36822000	36823000	68
chr12	36823000	36824000	47
chr12	36969000	36970000	37
chr12	44672000	44673000	36
chr12	44894000	44895000	37
chr12	45204000	45205000	41
chr12	45759000	45760000	33
chr12	45956000	45957000	38
chr12	47637000	47638000	69
chr12	47661000	47662000	34
chr12	47736000	47737000	31
chr12	47749000	47750000	31
chr12	47750000	47751000	35
chr12	47914000	47915000	41
chr12	48003000	48004000	37
chr12	48349000	48350000	29
chr12	49445000	49446000	31
chr12	50687000	50688000	36
chr12	50705000	50706000	41
chr12	50732000	50733000	40
chr12	52032000	52033000	31
chr12	52051000	52052000	45
chr12	52060000	52061000	49
chr12	52869000	52870000	38
chr12	52897000	52898000	55
chr12	52967000	52968000	38
chr12	54608000	54609000	30
chr12	54809000	54810000	38
chr12	54869000	54870000	34
chr12	54979000	54980000	38
chr12	55317000	55318000	33
chr12	55759000	55760000	47
chr12	55960000	55961000	31
chr12	56156000	56157000	33
chr12	56452000	56453000	31
chr12	56585000	56586000	44
chr12	63289000	63290000	34
chr12	65644000	65645000	33
chr12	66024000	66025000	88
chr12	66142000	66143000	30
chr12	66598000	66599000	37
chr12	67291000	67292000	39
chr12	67353000	67354000	36
chr12	68040000	68041000	39
chr12	70366000	70367000	32
chr12	75266000	75267000	33
chr12	84797000	84798000	52
chr12	87059000	87060000	60
chr12	88868000	88869000	36
chr12	91051000	91052000	29
chr12	91055000	91056000	42
chr12	91103000	91104000	39
chr12	93905000	93906000	35
chr12	94252000	94253000	36
chr12	94392000	94393000	36
chr12	94460000	94461000	31
chr12	95154000	95155000	33
chr12	95255000	95256000	29
chr12	97422000	97423000	35
chr12	100979000	100980000	48
chr12	100980000	100981000	31
chr12	103613000	103614000	32
chr12	106679000	106680000	39
chr12	107535000	107536000	42
chr12	109001000	109002000	37
chr12	109002000	109003000	38
chr12	109484000	109485000	30
chr12	109504000	109505000	35
chr12	109507000	109508000	31
chr12	109979000	109980000	33
chr12	110325000	110326000	34
chr12	110356000	110357000	34
chr12	111053000	111054000	29
chr12	111829000	111830000	34
chr12	112280000	112281000	37
chr12	115481000	115482000	46
chr12	116938000	116939000	70
chr12	119039000	119040000	38
chr12	119215000	119216000	41
chr12	119240000	119241000	36
chr12	119451000	119452000	46
chr12	119882000	119883000	37
chr12	119961000	119962000	49
chr12	121004000	121005000	50
chr12	121938000	121939000	34
chr12	122284000	122285000	34
chr12	123957000	123958000	36
chr12	123968000	123969000	54
chr12	123991000	123992000	41
chr12	124039000	124040000	48
chr12	129922000	129923000	48
chr12	130677000	130678000	40
chr12	130979000	130980000	32
chr12	131240000	131241000	34
chr12	131575000	131576000	46
chr12	131854000	131855000	37
chr13	21525000	21526000	47
chr13	21534000	21535000	37
chr13	25954000	25955000	37
chr13	26897000	26898000	33
chr13	29673000	29674000	29
chr13	29818000	29819000	38
chr13	29861000	29862000	33
chr13	29938000	29939000	56
chr13	30635000	30636000	40
chr13	35818000	35819000	40
chr13	37821000	37822000	49
chr13	37822000	37823000	30
chr13	39966000	39967000	33
chr13	40023000	40024000	31
chr13	40532000	40533000	50
chr13	40605000	40606000	57
chr13	40666000	40667000	36
chr13	40934000	40935000	37
chr13	40936000	40937000	36
chr13	40938000	40939000	33
chr13	40964000	40965000	31
chr13	40965000	40966000	39
chr13	43614000	43615000	45
chr13	47473000	47474000	34
chr13	47509000	47510000	46
chr13	47977000	47978000	57
chr13	47978000	47979000	34
chr13	48969000	48970000	35
chr13	49408000	49409000	33
chr13	51297000	51298000	48
chr13	59869000	59870000	36
chr13	66237000	66238000	53
chr13	73605000	73606000	44
chr13	73716000	73717000	40
chr13	75238000	75239000	29
chr13	77169000	77170000	34
chr13	94630000	94631000	32
chr13	98665000	98666000	30
chr13	98669000	98670000	41
chr13	98773000	98774000	35
chr13	98834000	98835000	30
chr13	98883000	98884000	44
chr13	98885000	98886000	36
chr13	102042000	102043000	33
chr13	102224000	102225000	33
chr13	105908000	105909000	30
chr13	106017000	106018000	32
chr13	110060000	110061000	36
chr13	110633000	110634000	31
chr13	110639000	110640000	38
chr13	112671000	112672000	30
chr13	112911000	112912000	41
chr13	113894000	113895000	43
chr13	113908000	113909000	34
chr13	113924000	113925000	33
chr13	113927000	113928000	32
chr13	114064000	114065000	32
chr13	114098000	114099000	30
chr14	20171000	20172000	31
chr14	20222000	20223000	34
chr14	20528000	20529000	31
chr14	22093000	22094000	39
chr14	22608000	22609000	30
chr14	23648000	23649000	33
chr14	23852000	23853000	37
chr14	24212000	24213000	35
chr14	25303000	25304000	32
chr14	31617000	31618000	30
chr14	31742000	31743000	46
chr14	34085000	34086000	68
chr14	34095000	34096000	84
chr14	34940000	34941000	45
chr14	37617000	37618000	39
chr14	38972000	38973000	33
chr14	49304000	49305000	61
chr14	49513000	49514000	37
chr14	49539000	49540000	44
chr14	49599000	49600000	36
chr14	49601000	49602000	38
chr14	51188000	51189000	43
chr14	51384000	51385000	40
chr14	52689000	52690000	44
chr14	54563000	54564000	39
chr14	54807000	54808000	69
chr14	54910000	54911000	30
chr14	58724000	58725000	35
chr14	59733000	59734000	41
chr14	60517000	60518000	54
chr14	61009000	61010000	42
chr14	62330000	62331000	32
chr14	64210000	64211000	34
chr14	64949000	64950000	48
chr14	66581000	66582000	57
chr14	67025000	67026000	37
chr14	67136000	67137000	41
chr14	67156000	67157000	43
chr14	67820000	67821000	34
chr14	68020000	68021000	49
chr14	68322000	68323000	35
chr14	68325000	68326000	41
chr14	68506000	68507000	45
chr14	68507000	68508000	31
chr14	70178000	70179000	36
chr14	72563000	72564000	57
chr14	74029000	74030000	33
chr14	74817000	74818000	37
chr14	74818000	74819000	31
chr14	74819000	74820000	32
chr14	76445000	76446000	36
chr14	76466000	76467000	57
chr14	76493000	76494000	30
chr14	76498000	76499000	89
chr14	76560000	76561000	30
chr14	76569000	76570000	38
chr14	76656000	76657000	41
chr14	76856000	76857000	35
chr14	80477000	80478000	30
chr14	85266000	85267000	32
chr14	90941000	90942000	36
chr14	91403000	91404000	31
chr14	93562000	93563000	33
chr14	93882000	93883000	33
chr14	94999000	95000000	49
chr14	96498000	96499000	30
chr14	97530000	97531000	30
chr14	97981000	97982000	30
chr14	98727000	98728000	38
chr14	99776000	99777000	49
chr14	101354000	101355000	45
chr14	101497000	101498000	31
chr14	101616000	101617000	59
chr14	101621000	101622000	53
chr14	101841000	101842000	38
chr14	102877000	102878000	33
chr14	103098000	103099000	34
chr14	103614000	103615000	31
chr14	104338000	104339000	30
chr14	104583000	104584000	39
chr14	104596000	104597000	33
chr14	105702000	105703000	40
chr15	19198000	19199000	31
chr15	19984000	19985000	32
chr15	23878000	23879000	38
chr15	28705000	28706000	91
chr15	29407000	29408000	47
chr15	29427000	29428000	39
chr15	29430000	29431000	31
chr15	30694000	30695000	50
chr15	32417000	32418000	37
chr15	36644000	36645000	33
chr15	36768000	36769000	44
chr15	37703000	37704000	40
chr15	37862000	37863000	40
chr15	38240000	38241000	71
chr15	38887000	38888000	39
chr15	39637000	39638000	36
chr15	39741000	39742000	39
chr15	41265000	41266000	35
chr15	41572000	41573000	32
chr15	41829000	41830000	33
chr15	43279000	43280000	49
chr15	43534000	43535000	36
chr15	43949000	43950000	45
chr15	48965000	48966000	34
chr15	53359000	53360000	30
chr15	53577000	53578000	37
chr15	54998000	54999000	31
chr15	58653000	58654000	29
chr15	58996000	58997000	39
chr15	60140000	60141000	49
chr15	61268000	61269000	30
chr15	61273000	61274000	30
chr15	61582000	61583000	46
chr15	61679000	61680000	34
chr15	62915000	62916000	36
chr15	63264000	63265000	32
chr15	63375000	63376000	38
chr15	63377000	63378000	30
chr15	63383000	63384000	32
chr15	63912000	63913000	32
chr15	64195000	64196000	30
chr15	65170000	65171000	34
chr15	65181000	65182000	50
chr15	67835000	67836000	31
chr15	70311000	70312000	38
chr15	70554000	70555000	40
chr15	72453000	72454000	33
chr15	72695000	72696000	56
chr15	72775000	72776000	31
chr15	72879000	72880000	37
chr15	72922000	72923000	36
chr15	73074000	73075000	73
chr15	73102000	73103000	67
chr15	73103000	73104000	37
chr15	73281000	73282000	34
chr15	73532000	73533000	36
chr15	75083000	75084000	33
chr15	75101000	75102000	32
chr15	76113000	76114000	52
chr15	76148000	76149000	34
chr15	79069000	79070000	30
chr15	79383000	79384000	34
chr15	80342000	80343000	36
chr15	83324000	83325000	33
chr15	84037000	84038000	32
chr15	84047000	84048000	40
chr15	86984000	86985000	35
chr15	88577000	88578000	33
chr15	89338000	89339000	47
chr15	91154000	91155000	30
chr15	91157000	91158000	69
chr15	91228000	91229000	42
chr15	91259000	91260000	36
chr15	97213000	97214000	38
chr15	97609000	97610000	67
chr15	99600000	99601000	34
chr15	99691000	99692000	31
chr15	99692000	99693000	45
chr15	100319000	100320000	57
chr16	219000	220000	31
chr16	680000	681000	49
chr16	731000	732000	38
chr16	797000	798000	35
chr16	1600000	1601000	81
chr16	1696000	1697000	37
chr16	1845000	1846000	30
chr16	1955000	1956000	36
chr16	1962000	1963000	43
chr16	2037000	2038000	39
chr16	2143000	2144000	33
chr16	2330000	2331000	38
chr16	3142000	3143000	38
chr16	3147000	3148000	51
chr16	3254000	3255000	39
chr16	3447000	3448000	36
chr16	3707000	3708000	33
chr16	3953000	3954000	30
chr16	4261000	4262000	32
chr16	4464000	4465000	36
chr16	4495000	4496000	74
chr16	4528000	4529000	50
chr16	4757000	4758000	44
chr16	10387000	10388000	33
chr16	11785000	11786000	41
chr16	12804000	12805000	33
chr16	14287000	14288000	52
chr16	15015000	15016000	44
chr16	16311000	16312000	31
chr16	18403000	18404000	29
chr16	21321000	21322000	45
chr16	21322000	21323000	48
chr16	21323000	21324000	45
chr16	21754000	21755000	61
chr16	21755000	21756000	74
chr16	22215000	22216000	47
chr16	22276000	22277000	36
chr16	22453000	22454000	37
chr16	22454000	22455000	32
chr16	23068000	23069000	31
chr16	23429000	23430000	30
chr16	23515000	23516000	40
chr16	23558000	23559000	95
chr16	24934000	24935000	33
chr16	25177000	25178000	32
chr16	27118000	27119000	40
chr16	27187000	27188000	51
chr16	27237000	27238000	45
chr16	27368000	27369000	52
chr16	28131000	28132000	31
chr16	28844000	28845000	34
chr16	28927000	28928000	37
chr16	29068000	29069000	48
chr16	29300000	29301000	41
chr16	29301000	29302000	73
chr16	29302000	29303000	42
chr16	29373000	29374000	65
chr16	29403000	29404000	58
chr16	29514000	29515000	32
chr16	29582000	29583000	30
chr16	29664000	29665000	36
chr16	29709000	29710000	30
chr16	29983000	29984000	31
chr16	30011000	30012000	34
chr16	30101000	30102000	31
chr16	30104000	30105000	40
chr16	30106000	30107000	44
chr16	30112000	30113000	63
chr16	30142000	30143000	49
chr16	30143000	30144000	45
chr16	30377000	30378000	34
chr16	30454000	30455000	33
chr16	30570000	30571000	33
chr16	30579000	30580000	31
chr16	30680000	30681000	36
chr16	30733000	30734000	33
chr16	31061000	31062000	38
chr16	31614000	31615000	36
chr16	48918000	48919000	47
chr16	49218000	49219000	29
chr16	49272000	49273000	40
chr16	52095000	52096000	30
chr16	54101000	54102000	30
chr16	54785000	54786000	56
chr16	54853000	54854000	37
chr16	55293000	55294000	33
chr16	55606000	55607000	51
chr16	55869000	55870000	37
chr16	56128000	56129000	29
chr16	65144000	65145000	32
chr16	65752000	65753000	30
chr16	65839000	65840000	31
chr16	66251000	66252000	41
chr16	66597000	66598000	36
chr16	66671000	66672000	44
chr16	66877000	66878000	36
chr16	67040000	67041000	30
chr16	67931000	67932000	43
chr16	68617000	68618000	68
chr16	68705000	68706000	83
chr16	68881000	68882000	34
chr16	69030000	69031000	32
chr16	69587000	69588000	30
chr16	70076000	70077000	35
chr16	70472000	70473000	33
chr16	73200000	73201000	48
chr16	74147000	74148000	38
chr16	74240000	74241000	31
chr16	75827000	75828000	39
chr16	76691000	76692000	37
chr16	78649000	78650000	36
chr16	79182000	79183000	51
chr16	79597000	79598000	34
chr16	80112000	80113000	34
chr16	81650000	81651000	29
chr16	82399000	82400000	47
chr16	82708000	82709000	57
chr16	83097000	83098000	31
chr16	84527000	84528000	41
chr16	85975000	85976000	35
chr16	87213000	87214000	42
chr16	87257000	87258000	33
chr16	87297000	87298000	55
chr16	87375000	87376000	33
chr16	87834000	87835000	37
chr16	87982000	87983000	34
chr16	88029000	88030000	31
chr16	88102000	88103000	38
chr16	88251000	88252000	44
chr16	88616000	88617000	48
chr17	1534000	1535000	33
chr17	1891000	1892000	31
chr17	2066000	2067000	35
chr17	2242000	2243000	49
chr17	3645000	3646000	40
chr17	3696000	3697000	54
chr17	4026000	4027000	35
chr17	4113000	4114000	49
chr17	4114000	4115000	69
[truncated: 632 more rows]

## Sheet: diffbound_p300T0
Description: Regions detected as bound only by p300 at T0, at a 5% FDR (Table 4).
Chromosome	Start	Stop	p300T0
chr1	1041000	1042000	19
chr1	1437000	1438000	14
chr1	1607000	1608000	14
chr1	3807000	3808000	115
chr1	5975000	5976000	17
chr1	6596000	6597000	15
chr1	6783000	6784000	15
chr1	6852000	6853000	14
chr1	8004000	8005000	14
chr1	8061000	8062000	14
chr1	8138000	8139000	15
chr1	8195000	8196000	14
chr1	8860000	8861000	23
chr1	9063000	9064000	23
chr1	9169000	9170000	15
chr1	9538000	9539000	16
chr1	9759000	9760000	16
chr1	9926000	9927000	16
chr1	10455000	10456000	39
chr1	10457000	10458000	22
chr1	10995000	10996000	25
chr1	11664000	11665000	14
chr1	12390000	12391000	14
chr1	12619000	12620000	15
chr1	14941000	14942000	20
chr1	15357000	15358000	18
chr1	15399000	15400000	17
chr1	16565000	16566000	16
chr1	17253000	17254000	18
chr1	19819000	19820000	17
chr1	20557000	20558000	12
chr1	21083000	21084000	16
chr1	21493000	21494000	14
chr1	21964000	21965000	18
chr1	22459000	22460000	12
chr1	23299000	23300000	20
chr1	23834000	23835000	14
chr1	24584000	24585000	12
chr1	24841000	24842000	25
chr1	24843000	24844000	14
chr1	25165000	25166000	12
chr1	25366000	25367000	13
chr1	26074000	26075000	14
chr1	26325000	26326000	15
chr1	26505000	26506000	16
chr1	27688000	27689000	12
chr1	28432000	28433000	18
chr1	29127000	29128000	15
chr1	31252000	31253000	17
chr1	31399000	31400000	12
chr1	33495000	33496000	15
chr1	35956000	35957000	18
chr1	36327000	36328000	14
chr1	38089000	38090000	15
chr1	38250000	38251000	24
chr1	41391000	41392000	18
chr1	41916000	41917000	20
chr1	42164000	42165000	13
chr1	42440000	42441000	13
chr1	44556000	44557000	17
chr1	44960000	44961000	16
chr1	51860000	51861000	18
chr1	52603000	52604000	14
chr1	53095000	53096000	15
chr1	53373000	53374000	19
chr1	53378000	53379000	17
chr1	54134000	54135000	14
chr1	54438000	54439000	48
chr1	56071000	56072000	19
chr1	56613000	56614000	17
chr1	59295000	59296000	15
chr1	62191000	62192000	15
chr1	62926000	62927000	16
chr1	64014000	64015000	14
chr1	64146000	64147000	15
chr1	64410000	64411000	19
chr1	66504000	66505000	18
chr1	70748000	70749000	30
chr1	71058000	71059000	12
chr1	76203000	76204000	15
chr1	76297000	76298000	24
chr1	76324000	76325000	15
chr1	78128000	78129000	22
chr1	78340000	78341000	17
chr1	78519000	78520000	16
chr1	78543000	78544000	16
chr1	78735000	78736000	18
chr1	79291000	79292000	12
chr1	79437000	79438000	18
chr1	83268000	83269000	18
chr1	85734000	85735000	13
chr1	85818000	85819000	12
chr1	89548000	89549000	16
chr1	89959000	89960000	12
chr1	90233000	90234000	36
chr1	91161000	91162000	16
chr1	92019000	92020000	17
chr1	92129000	92130000	25
chr1	92138000	92139000	18
chr1	94473000	94474000	13
chr1	94556000	94557000	17
chr1	94951000	94952000	16
chr1	95046000	95047000	15
chr1	95101000	95102000	21
chr1	95333000	95334000	15
chr1	97442000	97443000	14
chr1	98322000	98323000	30
chr1	100487000	100488000	27
chr1	100835000	100836000	16
chr1	100958000	100959000	23
chr1	101193000	101194000	24
chr1	101226000	101227000	16
chr1	101526000	101527000	16
chr1	108279000	108280000	12
chr1	108280000	108281000	38
chr1	109065000	109066000	15
chr1	109158000	109159000	12
chr1	109714000	109715000	16
chr1	110063000	110064000	26
chr1	110221000	110222000	29
chr1	110734000	110735000	16
chr1	110738000	110739000	16
chr1	111308000	111309000	18
chr1	111963000	111964000	13
chr1	112032000	112033000	14
chr1	113669000	113670000	14
chr1	114125000	114126000	12
chr1	115443000	115444000	18
chr1	117351000	117352000	17
chr1	118170000	118171000	14
chr1	119981000	119982000	20
chr1	143821000	143822000	20
chr1	143921000	143922000	17
chr1	145615000	145616000	14
chr1	148604000	148605000	14
chr1	149404000	149405000	29
chr1	151125000	151126000	12
chr1	152545000	152546000	14
chr1	153195000	153196000	14
chr1	153445000	153446000	21
chr1	153455000	153456000	27
chr1	154021000	154022000	12
chr1	154735000	154736000	14
chr1	154984000	154985000	14
chr1	158126000	158127000	15
chr1	160977000	160978000	17
chr1	166171000	166172000	15
chr1	167721000	167722000	16
chr1	168798000	168799000	24
chr1	169347000	169348000	18
chr1	169372000	169373000	15
chr1	170379000	170380000	17
chr1	170420000	170421000	14
chr1	170580000	170581000	14
chr1	170696000	170697000	16
chr1	171212000	171213000	16
chr1	171359000	171360000	17
chr1	171645000	171646000	18
chr1	172233000	172234000	16
chr1	176428000	176429000	14
chr1	177602000	177603000	16
chr1	179375000	179376000	14
chr1	179705000	179706000	14
chr1	180618000	180619000	13
chr1	180824000	180825000	15
chr1	181306000	181307000	15
chr1	181483000	181484000	13
chr1	181871000	181872000	24
chr1	183194000	183195000	15
chr1	183393000	183394000	14
chr1	183882000	183883000	17
chr1	184089000	184090000	15
chr1	184207000	184208000	14
chr1	188406000	188407000	12
chr1	191041000	191042000	16
chr1	193827000	193828000	14
chr1	193828000	193829000	15
chr1	195382000	195383000	25
chr1	197165000	197166000	14
chr1	197166000	197167000	15
chr1	197509000	197510000	12
chr1	198645000	198646000	17
chr1	198674000	198675000	12
chr1	198856000	198857000	12
chr1	199692000	199693000	13
chr1	200270000	200271000	22
chr1	200813000	200814000	18
chr1	201563000	201564000	15
chr1	201899000	201900000	19
chr1	202293000	202294000	14
chr1	203521000	203522000	15
chr1	203555000	203556000	20
chr1	203557000	203558000	13
chr1	205292000	205293000	15
chr1	206203000	206204000	16
chr1	208410000	208411000	14
chr1	208479000	208480000	19
chr1	208569000	208570000	16
chr1	208679000	208680000	17
chr1	208940000	208941000	22
chr1	210758000	210759000	18
chr1	216576000	216577000	14
chr1	216615000	216616000	20
chr1	216666000	216667000	15
chr1	217063000	217064000	12
chr1	219357000	219358000	16
chr1	220200000	220201000	27
chr1	221010000	221011000	18
chr1	222611000	222612000	30
chr1	224441000	224442000	21
chr1	225194000	225195000	19
chr1	225683000	225684000	17
chr1	228271000	228272000	15
chr1	228946000	228947000	15
chr1	229620000	229621000	13
chr1	231517000	231518000	12
chr1	232175000	232176000	17
chr1	232517000	232518000	19
chr1	232654000	232655000	13
chr1	232819000	232820000	17
chr1	232820000	232821000	14
chr1	232824000	232825000	15
chr1	234371000	234372000	13
chr1	234733000	234734000	15
chr1	239932000	239933000	15
chr1	240038000	240039000	14
chr1	240043000	240044000	14
chr1	240046000	240047000	13
chr1	242882000	242883000	29
chr2	308000	309000	14
chr2	1704000	1705000	19
chr2	3360000	3361000	28
chr2	4940000	4941000	14
chr2	5876000	5877000	13
chr2	8359000	8360000	18
chr2	8735000	8736000	19
chr2	9610000	9611000	15
chr2	9614000	9615000	17
chr2	9688000	9689000	16
chr2	10870000	10871000	13
chr2	12021000	12022000	17
chr2	12178000	12179000	13
chr2	12817000	12818000	18
chr2	14601000	14602000	20
chr2	14814000	14815000	17
chr2	15618000	15619000	17
chr2	19002000	19003000	33
chr2	20659000	20660000	18
chr2	21489000	21490000	16
chr2	24410000	24411000	18
chr2	25568000	25569000	14
chr2	26110000	26111000	14
chr2	27838000	27839000	14
chr2	28032000	28033000	15
chr2	28080000	28081000	14
chr2	28418000	28419000	15
chr2	28970000	28971000	22
chr2	33516000	33517000	21
chr2	36453000	36454000	15
chr2	37407000	37408000	12
chr2	38547000	38548000	16
chr2	38590000	38591000	17
chr2	38771000	38772000	18
chr2	38858000	38859000	17
chr2	39220000	39221000	28
chr2	39859000	39860000	15
chr2	41801000	41802000	19
chr2	42367000	42368000	13
chr2	43392000	43393000	30
chr2	43962000	43963000	18
chr2	45762000	45763000	20
chr2	47270000	47271000	18
chr2	47350000	47351000	14
chr2	47425000	47426000	24
chr2	48424000	48425000	19
chr2	48521000	48522000	31
chr2	48589000	48590000	14
chr2	48612000	48613000	13
chr2	54355000	54356000	12
chr2	55129000	55130000	15
chr2	55178000	55179000	15
chr2	55919000	55920000	12
chr2	58783000	58784000	14
chr2	61225000	61226000	12
chr2	61618000	61619000	22
chr2	64283000	64284000	23
chr2	65210000	65211000	19
chr2	65788000	65789000	18
chr2	66953000	66954000	18
chr2	67341000	67342000	15
chr2	67470000	67471000	15
chr2	67517000	67518000	17
chr2	68331000	68332000	13
chr2	68548000	68549000	18
chr2	68811000	68812000	25
chr2	68909000	68910000	19
chr2	69075000	69076000	18
chr2	69243000	69244000	18
chr2	69827000	69828000	12
chr2	70189000	70190000	14
chr2	70205000	70206000	16
chr2	72791000	72792000	18
chr2	75672000	75673000	16
chr2	78780000	78781000	18
chr2	84540000	84541000	24
chr2	85039000	85040000	17
chr2	85597000	85598000	14
chr2	85783000	85784000	15
chr2	86144000	86145000	17
chr2	86186000	86187000	47
chr2	88136000	88137000	14
chr2	100268000	100269000	16
chr2	100273000	100274000	15
chr2	100986000	100987000	12
chr2	100989000	100990000	12
chr2	101124000	101125000	13
chr2	102100000	102101000	17
chr2	102959000	102960000	14
chr2	105232000	105233000	15
chr2	105633000	105634000	27
chr2	108255000	108256000	16
chr2	111152000	111153000	15
chr2	113115000	113116000	15
chr2	118598000	118599000	12
chr2	121033000	121034000	14
chr2	122013000	122014000	15
chr2	125157000	125158000	15
chr2	125272000	125273000	12
chr2	125447000	125448000	15
chr2	130655000	130656000	17
chr2	133133000	133134000	12
chr2	133762000	133763000	16
chr2	133973000	133974000	21
chr2	136004000	136005000	17
chr2	136005000	136006000	16
chr2	136458000	136459000	15
chr2	138534000	138535000	17
chr2	139181000	139182000	15
chr2	141354000	141355000	14
chr2	143332000	143333000	15
chr2	143342000	143343000	19
chr2	144901000	144902000	16
chr2	145582000	145583000	13
chr2	147414000	147415000	15
chr2	147501000	147502000	17
chr2	147678000	147679000	19
chr2	148317000	148318000	15
chr2	150690000	150691000	19
chr2	152393000	152394000	21
chr2	153031000	153032000	16
chr2	153037000	153038000	14
chr2	159466000	159467000	13
chr2	159531000	159532000	12
chr2	160181000	160182000	12
chr2	160789000	160790000	15
chr2	160793000	160794000	14
chr2	160992000	160993000	17
chr2	161126000	161127000	15
chr2	162555000	162556000	13
chr2	162808000	162809000	14
chr2	164343000	164344000	15
chr2	169455000	169456000	18
chr2	170363000	170364000	12
chr2	171955000	171956000	17
chr2	172096000	172097000	14
chr2	172596000	172597000	12
chr2	173433000	173434000	18
chr2	173627000	173628000	15
chr2	173652000	173653000	14
chr2	173721000	173722000	18
chr2	174246000	174247000	24
chr2	174833000	174834000	28
chr2	175360000	175361000	18
chr2	175553000	175554000	15
chr2	175581000	175582000	17
chr2	175686000	175687000	14
chr2	175824000	175825000	18
chr2	176172000	176173000	14
chr2	176323000	176324000	14
chr2	176574000	176575000	23
chr2	176704000	176705000	14
chr2	176711000	176712000	14
chr2	176712000	176713000	15
chr2	177842000	177843000	16
chr2	177890000	177891000	14
chr2	177911000	177912000	26
chr2	177974000	177975000	12
chr2	177991000	177992000	14
chr2	178125000	178126000	24
chr2	179721000	179722000	13
chr2	179844000	179845000	14
chr2	180939000	180940000	16
chr2	181097000	181098000	18
chr2	181559000	181560000	13
chr2	181880000	181881000	12
chr2	182357000	182358000	16
chr2	182467000	182468000	18
chr2	182642000	182643000	15
chr2	189269000	189270000	12
chr2	189910000	189911000	18
chr2	189923000	189924000	14
chr2	191332000	191333000	14
chr2	191410000	191411000	19
chr2	191786000	191787000	16
chr2	192439000	192440000	16
chr2	196231000	196232000	15
chr2	196641000	196642000	14
chr2	200372000	200373000	14
chr2	200484000	200485000	15
chr2	200528000	200529000	17
chr2	200650000	200651000	17
chr2	200861000	200862000	14
chr2	201098000	201099000	14
chr2	201359000	201360000	14
chr2	201462000	201463000	15
chr2	201536000	201537000	16
chr2	201644000	201645000	25
chr2	202454000	202455000	17
chr2	202482000	202483000	15
chr2	202838000	202839000	19
chr2	206265000	206266000	15
chr2	206342000	206343000	16
chr2	207338000	207339000	45
chr2	207989000	207990000	14
chr2	208828000	208829000	16
chr2	209940000	209941000	17
chr2	209964000	209965000	15
chr2	211049000	211050000	20
chr2	213811000	213812000	15
chr2	215969000	215970000	19
chr2	215975000	215976000	14
chr2	215983000	215984000	22
chr2	217700000	217701000	16
chr2	217736000	217737000	15
chr2	217943000	217944000	12
chr2	217991000	217992000	14
chr2	219284000	219285000	20
chr2	219722000	219723000	13
chr2	220846000	220847000	23
chr2	220852000	220853000	12
chr2	221129000	221130000	16
chr2	221318000	221319000	23
chr2	221648000	221649000	22
chr2	221771000	221772000	15
chr2	223330000	223331000	14
chr2	223378000	223379000	15
chr2	223410000	223411000	16
chr2	223471000	223472000	18
chr2	223516000	223517000	14
chr2	223627000	223628000	14
chr2	224715000	224716000	15
chr2	225136000	225137000	19
chr2	225142000	225143000	17
chr2	225610000	225611000	23
chr2	225629000	225630000	14
chr2	226574000	226575000	19
chr2	226786000	226787000	19
chr2	227156000	227157000	14
chr2	227345000	227346000	14
chr2	227811000	227812000	14
chr2	229273000	229274000	17
chr2	230792000	230793000	15
chr2	231350000	231351000	15
chr2	231771000	231772000	15
chr2	231785000	231786000	16
chr2	233992000	233993000	16
chr2	234817000	234818000	21
chr2	234823000	234824000	18
chr2	234940000	234941000	19
chr2	235129000	235130000	14
chr2	236507000	236508000	12
chr2	236651000	236652000	15
chr2	236813000	236814000	15
chr2	237725000	237726000	17
chr2	237865000	237866000	14
chr2	237897000	237898000	14
chr2	238305000	238306000	22
chr2	239988000	239989000	22
chr2	241586000	241587000	15
chr3	260000	261000	19
chr3	4320000	4321000	18
chr3	4433000	4434000	24
chr3	4994000	4995000	15
chr3	5005000	5006000	16
chr3	5011000	5012000	14
chr3	5139000	5140000	15
chr3	9950000	9951000	17
chr3	10010000	10011000	16
chr3	11254000	11255000	15
chr3	11565000	11566000	22
chr3	11657000	11658000	19
chr3	14140000	14141000	14
chr3	14667000	14668000	38
chr3	15081000	15082000	14
chr3	15304000	15305000	14
chr3	15799000	15800000	12
chr3	16495000	16496000	18
chr3	17087000	17088000	15
chr3	21659000	21660000	14
chr3	23678000	23679000	15
chr3	25478000	25479000	14
chr3	25490000	25491000	21
chr3	27551000	27552000	15
chr3	28365000	28366000	14
chr3	31721000	31722000	12
chr3	36924000	36925000	17
chr3	37089000	37090000	14
chr3	38021000	38022000	13
chr3	38850000	38851000	12
chr3	41215000	41216000	15
chr3	42168000	42169000	14
chr3	42506000	42507000	16
chr3	45028000	45029000	14
chr3	45060000	45061000	16
chr3	45101000	45102000	16
chr3	45404000	45405000	16
chr3	45693000	45694000	13
chr3	45707000	45708000	12
chr3	45989000	45990000	21
chr3	46012000	46013000	14
chr3	46124000	46125000	13
chr3	47472000	47473000	15
chr3	48931000	48932000	15
chr3	49146000	49147000	19
chr3	49370000	49371000	14
chr3	49513000	49514000	21
chr3	50333000	50334000	15
chr3	50340000	50341000	16
chr3	50372000	50373000	18
chr3	51951000	51952000	21
chr3	52205000	52206000	14
chr3	52287000	52288000	21
chr3	55353000	55354000	14
chr3	55894000	55895000	19
chr3	56691000	56692000	14
chr3	57717000	57718000	20
chr3	58020000	58021000	20
chr3	58959000	58960000	16
chr3	59069000	59070000	14
chr3	59087000	59088000	14
chr3	59283000	59284000	16
chr3	59386000	59387000	15
chr3	59471000	59472000	12
chr3	59496000	59497000	16
chr3	59770000	59771000	15
chr3	61212000	61213000	17
chr3	61591000	61592000	20
chr3	62565000	62566000	17
chr3	64311000	64312000	14
chr3	64967000	64968000	16
chr3	66896000	66897000	17
chr3	67651000	67652000	31
chr3	67916000	67917000	15
chr3	69226000	69227000	13
chr3	69566000	69567000	16
chr3	71139000	71140000	16
chr3	71183000	71184000	16
chr3	71196000	71197000	14
chr3	71261000	71262000	18
chr3	71358000	71359000	18
chr3	71719000	71720000	15
chr3	71821000	71822000	13
chr3	72004000	72005000	15
chr3	72811000	72812000	12
chr3	72855000	72856000	13
chr3	73022000	73023000	14
chr3	75917000	75918000	15
chr3	79083000	79084000	16
chr3	81848000	81849000	12
chr3	81894000	81895000	14
chr3	81948000	81949000	15
chr3	88163000	88164000	13
chr3	100827000	100828000	26
chr3	101604000	101605000	16
chr3	102012000	102013000	13
chr3	102270000	102271000	13
chr3	102926000	102927000	23
chr3	103376000	103377000	15
chr3	103602000	103603000	17
chr3	107025000	107026000	19
chr3	107066000	107067000	27
chr3	107967000	107968000	16
chr3	108724000	108725000	19
chr3	109242000	109243000	14
chr3	109332000	109333000	14
chr3	111888000	111889000	14
chr3	112513000	112514000	12
chr3	113062000	113063000	18
chr3	113180000	113181000	15
chr3	115746000	115747000	12
chr3	116347000	116348000	16
chr3	121552000	121553000	15
chr3	122748000	122749000	12
chr3	124281000	124282000	20
chr3	124786000	124787000	77
chr3	124787000	124788000	39
chr3	126433000	126434000	14
chr3	127677000	127678000	15
chr3	127905000	127906000	21
chr3	128993000	128994000	18
chr3	134737000	134738000	22
chr3	135007000	135008000	18
chr3	135664000	135665000	15
chr3	135694000	135695000	13
chr3	141130000	141131000	12
chr3	142154000	142155000	18
chr3	142650000	142651000	18
chr3	147497000	147498000	16
chr3	147745000	147746000	14
chr3	150448000	150449000	20
chr3	150596000	150597000	18
chr3	150680000	150681000	14
chr3	150741000	150742000	15
chr3	150811000	150812000	15
chr3	150984000	150985000	20
chr3	151284000	151285000	13
chr3	151448000	151449000	20
chr3	151503000	151504000	12
chr3	151621000	151622000	13
chr3	151655000	151656000	14
chr3	151670000	151671000	14
chr3	152551000	152552000	14
chr3	153065000	153066000	16
chr3	153176000	153177000	20
chr3	153226000	153227000	16
chr3	154341000	154342000	23
chr3	154551000	154552000	13
chr3	156086000	156087000	14
chr3	157887000	157888000	12
chr3	157910000	157911000	14
chr3	158016000	158017000	21
chr3	158053000	158054000	17
chr3	158330000	158331000	14
chr3	158661000	158662000	19
chr3	159923000	159924000	21
chr3	161130000	161131000	13
chr3	161335000	161336000	17
chr3	161761000	161762000	16
chr3	162270000	162271000	24
chr3	162349000	162350000	16
chr3	162616000	162617000	32
chr3	168030000	168031000	13
chr3	169062000	169063000	19
chr3	169267000	169268000	12
chr3	170965000	170966000	14
chr3	172982000	172983000	16
chr3	173270000	173271000	14
chr3	173307000	173308000	14
chr3	173419000	173420000	12
chr3	176467000	176468000	15
chr3	176540000	176541000	12
chr3	176599000	176600000	20
chr3	176610000	176611000	13
chr3	176774000	176775000	22
chr3	178395000	178396000	14
chr3	178534000	178535000	14
chr3	178536000	178537000	14
chr3	178561000	178562000	12
chr3	178934000	178935000	13
chr3	179320000	179321000	19
chr3	179719000	179720000	15
chr3	180347000	180348000	18
chr3	180525000	180526000	14
chr3	180804000	180805000	16
chr3	180805000	180806000	78
chr3	181616000	181617000	19
chr3	181617000	181618000	14
chr3	182113000	182114000	29
chr3	183413000	183414000	13
chr3	186044000	186045000	14
chr3	186518000	186519000	17
chr3	186533000	186534000	15
chr3	187632000	187633000	16
chr3	189395000	189396000	20
chr3	191240000	191241000	15
chr3	191302000	191303000	13
chr3	192551000	192552000	26
chr3	195785000	195786000	14
chr3	197126000	197127000	18
chr3	197529000	197530000	15
chr3	197711000	197712000	15
chr3	198078000	198079000	14
chr3	198361000	198362000	12
chr3	198510000	198511000	14
chr4	19000	20000	31
chr4	36000	37000	15
chr4	53000	54000	15
chr4	54000	55000	15
chr4	56000	57000	14
chr4	1331000	1332000	15
chr4	4496000	4497000	14
chr4	4713000	4714000	18
chr4	6693000	6694000	21
chr4	6962000	6963000	15
chr4	7120000	7121000	15
chr4	10266000	10267000	14
chr4	11359000	11360000	16
chr4	13313000	13314000	15
chr4	14519000	14520000	16
chr4	14845000	14846000	41
chr4	15031000	15032000	17
chr4	15080000	15081000	17
chr4	19930000	19931000	15
chr4	19967000	19968000	18
chr4	22124000	22125000	21
chr4	22931000	22932000	14
chr4	23488000	23489000	15
chr4	23700000	23701000	16
chr4	25633000	25634000	20
chr4	25716000	25717000	15
chr4	25817000	25818000	17
chr4	37770000	37771000	17
chr4	37996000	37997000	16
chr4	38714000	38715000	14
chr4	40839000	40840000	17
chr4	40901000	40902000	12
chr4	41028000	41029000	37
chr4	42354000	42355000	16
chr4	48026000	48027000	13
chr4	48072000	48073000	14
chr4	48396000	48397000	20
chr4	53846000	53847000	16
chr4	54068000	54069000	15
chr4	54178000	54179000	23
chr4	54838000	54839000	12
chr4	56509000	56510000	17
chr4	66050000	66051000	17
chr4	75002000	75003000	15
chr4	75201000	75202000	18
chr4	75352000	75353000	14
chr4	77131000	77132000	18
chr4	78840000	78841000	19
chr4	79701000	79702000	14
chr4	79801000	79802000	16
chr4	84396000	84397000	16
chr4	85831000	85832000	16
chr4	88233000	88234000	12
chr4	89245000	89246000	14
chr4	90259000	90260000	17
chr4	90637000	90638000	16
chr4	90878000	90879000	14
chr4	95347000	95348000	12
chr4	100545000	100546000	18
chr4	100703000	100704000	17
chr4	100713000	100714000	19
chr4	100795000	100796000	30
chr4	100904000	100905000	15
chr4	103966000	103967000	14
chr4	104240000	104241000	17
chr4	106614000	106615000	17
chr4	109780000	109781000	17
chr4	112006000	112007000	13
chr4	120658000	120659000	15
chr4	120772000	120773000	15
chr4	120795000	120796000	15
chr4	120805000	120806000	15
chr4	120888000	120889000	12
chr4	121207000	121208000	16
chr4	123185000	123186000	13
chr4	123227000	123228000	16
chr4	123292000	123293000	14
chr4	123905000	123906000	23
chr4	124590000	124591000	15
chr4	124962000	124963000	24
chr4	125275000	125276000	14
chr4	125345000	125346000	22
chr4	129021000	129022000	29
chr4	132915000	132916000	15
chr4	139327000	139328000	13
chr4	139346000	139347000	14
chr4	139368000	139369000	15
chr4	140593000	140594000	12
chr4	141513000	141514000	16
chr4	142181000	142182000	13
chr4	142793000	142794000	20
chr4	144492000	144493000	15
chr4	146979000	146980000	18
chr4	147019000	147020000	17
chr4	147316000	147317000	13
chr4	151214000	151215000	14
chr4	151267000	151268000	19
chr4	151365000	151366000	21
chr4	152339000	152340000	13
chr4	152556000	152557000	20
chr4	152681000	152682000	14
chr4	152901000	152902000	41
chr4	154256000	154257000	18
chr4	154383000	154384000	14
chr4	154923000	154924000	29
chr4	156692000	156693000	14
chr4	156719000	156720000	16
chr4	156738000	156739000	15
chr4	157503000	157504000	14
chr4	157761000	157762000	13
chr4	158099000	158100000	17
chr4	159455000	159456000	18
chr4	160151000	160152000	14
chr4	161375000	161376000	13
chr4	169638000	169639000	15
chr4	169770000	169771000	18
chr4	170412000	170413000	20
chr4	170817000	170818000	14
chr4	171577000	171578000	17
chr4	174196000	174197000	15
chr4	174349000	174350000	15
chr4	175581000	175582000	12
chr4	177353000	177354000	16
chr4	177692000	177693000	14
chr4	177780000	177781000	16
chr4	177936000	177937000	15
chr4	178732000	178733000	16
chr4	183988000	183989000	12
chr4	185541000	185542000	19
chr4	185695000	185696000	16
chr4	186416000	186417000	14
chr4	186417000	186418000	15
chr4	186554000	186555000	31
chr4	187884000	187885000	15
chr4	188138000	188139000	13
chr4	189080000	189081000	23
chr4	189530000	189531000	13
chr4	191098000	191099000	17
chr5	977000	978000	12
chr5	3378000	3379000	14
chr5	3966000	3967000	14
chr5	4596000	4597000	14
chr5	4625000	4626000	18
chr5	5189000	5190000	21
chr5	5388000	5389000	18
chr5	5576000	5577000	18
chr5	6374000	6375000	12
chr5	7969000	7970000	17
chr5	9222000	9223000	18
chr5	9706000	9707000	15
chr5	9977000	9978000	14
chr5	14240000	14241000	14
chr5	14241000	14242000	16
chr5	14280000	14281000	12
chr5	14875000	14876000	15
chr5	16840000	16841000	13
chr5	16917000	16918000	16
chr5	17166000	17167000	17
chr5	17238000	17239000	15
chr5	31069000	31070000	16
chr5	31222000	31223000	12
chr5	34535000	34536000	27
chr5	35349000	35350000	14
chr5	36906000	36907000	12
chr5	37703000	37704000	14
chr5	39617000	39618000	16
chr5	39749000	39750000	15
chr5	40605000	40606000	12
chr5	41960000	41961000	12
chr5	42145000	42146000	12
chr5	42985000	42986000	20
chr5	43077000	43078000	19
chr5	43101000	43102000	16
chr5	44911000	44912000	16
chr5	44979000	44980000	12
chr5	45412000	45413000	15
chr5	45835000	45836000	19
chr5	52169000	52170000	22
chr5	52346000	52347000	14
chr5	54247000	54248000	16
chr5	55043000	55044000	14
chr5	55229000	55230000	17
chr5	56508000	56509000	16
chr5	56548000	56549000	12
chr5	57687000	57688000	15
chr5	58689000	58690000	16
chr5	58889000	58890000	17
chr5	59091000	59092000	15
chr5	59131000	59132000	14
chr5	59161000	59162000	14
chr5	59528000	59529000	27
chr5	60564000	60565000	12
chr5	62385000	62386000	12
chr5	64530000	64531000	24
chr5	65143000	65144000	15
chr5	67572000	67573000	15
chr5	67984000	67985000	14
chr5	71800000	71801000	14
chr5	72121000	72122000	12
chr5	72173000	72174000	15
chr5	73930000	73931000	14
chr5	76020000	76021000	20
chr5	78567000	78568000	17
chr5	80296000	80297000	18
chr5	80761000	80762000	18
chr5	80782000	80783000	14
chr5	81064000	81065000	14
chr5	81189000	81190000	14
chr5	81302000	81303000	13
chr5	82428000	82429000	12
chr5	83320000	83321000	13
chr5	83364000	83365000	17
chr5	83767000	83768000	16
chr5	84024000	84025000	18
chr5	86632000	86633000	17
chr5	86682000	86683000	14
chr5	88075000	88076000	14
chr5	92554000	92555000	20
chr5	92610000	92611000	12
chr5	95086000	95087000	16
chr5	95139000	95140000	20
chr5	95222000	95223000	16
chr5	95474000	95475000	15
chr5	95534000	95535000	15
chr5	95550000	95551000	15
chr5	95650000	95651000	16
chr5	95681000	95682000	13
chr5	97952000	97953000	19
chr5	98136000	98137000	16
chr5	99898000	99899000	15
chr5	102735000	102736000	14
chr5	105470000	105471000	16
chr5	105740000	105741000	17
chr5	106919000	106920000	18
chr5	107343000	107344000	15
chr5	110102000	110103000	21
chr5	110115000	110116000	16
chr5	110401000	110402000	18
chr5	111363000	111364000	15
chr5	112284000	112285000	20
chr5	118352000	118353000	18
chr5	119504000	119505000	17
chr5	119824000	119825000	13
chr5	119987000	119988000	15
chr5	120142000	120143000	15
chr5	120730000	120731000	12
chr5	123245000	123246000	13
chr5	123280000	123281000	38
chr5	124128000	124129000	13
chr5	124207000	124208000	14
chr5	124231000	124232000	13
chr5	124662000	124663000	15
chr5	124774000	124775000	30
chr5	124810000	124811000	15
chr5	124915000	124916000	18
chr5	124986000	124987000	14
chr5	125503000	125504000	14
chr5	133611000	133612000	17
chr5	134755000	134756000	15
chr5	135513000	135514000	18
chr5	136506000	136507000	12
chr5	137116000	137117000	16
chr5	138075000	138076000	20
chr5	138960000	138961000	12
chr5	142697000	142698000	17
chr5	145195000	145196000	19
chr5	145378000	145379000	17
chr5	146076000	146077000	22
chr5	146082000	146083000	16
chr5	148954000	148955000	12
chr5	149381000	149382000	20
chr5	149682000	149683000	13
chr5	150061000	150062000	19
chr5	150140000	150141000	15
chr5	150147000	150148000	14
chr5	154154000	154155000	21
chr5	154297000	154298000	18
chr5	158234000	158235000	14
chr5	158410000	158411000	17
chr5	158458000	158459000	15
chr5	159381000	159382000	16
chr5	162739000	162740000	30
chr5	162796000	162797000	16
chr5	162799000	162800000	15
chr5	162833000	162834000	14
chr5	163323000	163324000	25
chr5	164106000	164107000	12
chr5	166242000	166243000	22
chr5	166268000	166269000	21
chr5	166410000	166411000	18
chr5	166656000	166657000	14
chr5	167176000	167177000	12
chr5	167579000	167580000	21
chr5	167832000	167833000	16
chr5	169104000	169105000	15
chr5	169313000	169314000	22
chr5	171548000	171549000	14
chr5	172024000	172025000	16
chr5	172263000	172264000	14
chr5	172413000	172414000	17
chr5	172453000	172454000	12
chr5	174807000	174808000	12
chr5	175109000	175110000	13
chr5	175721000	175722000	18
chr5	180547000	180548000	15
chr5	180606000	180607000	22
chr6	111000	112000	15
chr6	645000	646000	13
chr6	950000	951000	12
chr6	1002000	1003000	21
chr6	1037000	1038000	15
chr6	1712000	1713000	14
chr6	3464000	3465000	12
chr6	4548000	4549000	17
chr6	4638000	4639000	18
chr6	4673000	4674000	16
chr6	5205000	5206000	17
chr6	5233000	5234000	15
chr6	5812000	5813000	14
chr6	7086000	7087000	15
chr6	8047000	8048000	17
chr6	8380000	8381000	15
chr6	8889000	8890000	28
chr6	9072000	9073000	14
chr6	9084000	9085000	14
chr6	9897000	9898000	17
chr6	12012000	12013000	12
chr6	12245000	12246000	17
chr6	12257000	12258000	17
chr6	13803000	13804000	15
chr6	14558000	14559000	17
chr6	14815000	14816000	13
chr6	14871000	14872000	14
chr6	15582000	15583000	19
chr6	16865000	16866000	14
chr6	17029000	17030000	20
chr6	17976000	17977000	14
chr6	18147000	18148000	14
chr6	19552000	19553000	24
chr6	21860000	21861000	15
chr6	22255000	22256000	16
chr6	22990000	22991000	16
chr6	22996000	22997000	14
chr6	25247000	25248000	21
chr6	26128000	26129000	17
chr6	26382000	26383000	12
chr6	26420000	26421000	22
chr6	26582000	26583000	22
chr6	26641000	26642000	20
chr6	26664000	26665000	14
chr6	27828000	27829000	16
chr6	27913000	27914000	21
chr6	27947000	27948000	14
chr6	33647000	33648000	28
chr6	35676000	35677000	15
chr6	35995000	35996000	15
chr6	36273000	36274000	14
chr6	36653000	36654000	16
chr6	36669000	36670000	14
chr6	37706000	37707000	23
chr6	37896000	37897000	17
chr6	38346000	38347000	12
chr6	38747000	38748000	12
chr6	38779000	38780000	15
chr6	39958000	39959000	15
chr6	41506000	41507000	14
chr6	42821000	42822000	18
chr6	43060000	43061000	16
chr6	43090000	43091000	17
chr6	44135000	44136000	13
chr6	44321000	44322000	12
chr6	44341000	44342000	12
chr6	44736000	44737000	15
chr6	45666000	45667000	18
chr6	45998000	45999000	20
chr6	47223000	47224000	14
chr6	47228000	47229000	15
chr6	47560000	47561000	12
chr6	48902000	48903000	17
chr6	52547000	52548000	16
chr6	52550000	52551000	15
chr6	53275000	53276000	18
chr6	55609000	55610000	20
chr6	55666000	55667000	20
chr6	56013000	56014000	13
chr6	56075000	56076000	16
chr6	56705000	56706000	14
chr6	56863000	56864000	19
chr6	57344000	57345000	14
chr6	57456000	57457000	19
chr6	57553000	57554000	16
chr6	64366000	64367000	12
chr6	65016000	65017000	12
chr6	65232000	65233000	16
chr6	71179000	71180000	14
chr6	72153000	72154000	12
chr6	74286000	74287000	16
chr6	74288000	74289000	16
chr6	75224000	75225000	18
chr6	75342000	75343000	15
chr6	75372000	75373000	14
chr6	75418000	75419000	16
chr6	75703000	75704000	14
chr6	76010000	76011000	16
chr6	76084000	76085000	15
chr6	76179000	76180000	14
chr6	77800000	77801000	15
chr6	80894000	80895000	12
chr6	81307000	81308000	14
chr6	81314000	81315000	19
chr6	82762000	82763000	18
chr6	82764000	82765000	19
chr6	82910000	82911000	14
chr6	88469000	88470000	12
chr6	89629000	89630000	16
chr6	91353000	91354000	18
chr6	92618000	92619000	14
chr6	92626000	92627000	12
chr6	99425000	99426000	16
chr6	100075000	100076000	15
chr6	100676000	100677000	16
chr6	100729000	100730000	15
chr6	101016000	101017000	12
chr6	104957000	104958000	15
chr6	106230000	106231000	16
chr6	107116000	107117000	18
chr6	110119000	110120000	18
chr6	112682000	112683000	15
chr6	113548000	113549000	27
chr6	116999000	117000000	25
chr6	117925000	117926000	14
chr6	119938000	119939000	13
chr6	119984000	119985000	15
chr6	123887000	123888000	20
chr6	126282000	126283000	15
chr6	126294000	126295000	14
chr6	127729000	127730000	14
chr6	128714000	128715000	12
chr6	128874000	128875000	15
chr6	128901000	128902000	17
chr6	129681000	129682000	12
chr6	130112000	130113000	16
chr6	132423000	132424000	12
chr6	133177000	133178000	48
chr6	134736000	134737000	16
chr6	135575000	135576000	21
chr6	136214000	136215000	14
chr6	136956000	136957000	14
chr6	137185000	137186000	34
chr6	137603000	137604000	21
chr6	139136000	139137000	23
chr6	139735000	139736000	16
chr6	139932000	139933000	12
chr6	140106000	140107000	16
chr6	140336000	140337000	18
chr6	140406000	140407000	17
chr6	140412000	140413000	17
chr6	140681000	140682000	13
chr6	140929000	140930000	15
chr6	141220000	141221000	17
chr6	141351000	141352000	15
chr6	141689000	141690000	14
chr6	142738000	142739000	13
chr6	144059000	144060000	19
chr6	149360000	149361000	20
chr6	149397000	149398000	12
chr6	150218000	150219000	15
chr6	152460000	152461000	20
chr6	155389000	155390000	19
chr6	155616000	155617000	17
chr6	157307000	157308000	15
chr6	158527000	158528000	14
chr6	158560000	158561000	16
chr6	160068000	160069000	18
chr6	160131000	160132000	16
chr6	161370000	161371000	15
chr6	166932000	166933000	19
chr6	166942000	166943000	14
chr6	168179000	168180000	20
chr6	169180000	169181000	13
chr6	169843000	169844000	16
chr7	159000	160000	13
chr7	3767000	3768000	15
chr7	5568000	5569000	16
chr7	6289000	6290000	14
chr7	7105000	7106000	21
chr7	10979000	10980000	24
chr7	12653000	12654000	17
chr7	13056000	13057000	14
chr7	16371000	16372000	16
chr7	16988000	16989000	18
chr7	16999000	17000000	14
chr7	17015000	17016000	15
chr7	17033000	17034000	13
chr7	17051000	17052000	15
chr7	17534000	17535000	13
chr7	18406000	18407000	14
chr7	18589000	18590000	16
chr7	18907000	18908000	17
chr7	19413000	19414000	15
chr7	19514000	19515000	18
chr7	19996000	19997000	21
chr7	20083000	20084000	16
chr7	20121000	20122000	12
chr7	20222000	20223000	16
chr7	20235000	20236000	16
chr7	21951000	21952000	18
chr7	22658000	22659000	15
chr7	22829000	22830000	21
chr7	22867000	22868000	19
chr7	23083000	23084000	16
chr7	23252000	23253000	15
chr7	23338000	23339000	14
chr7	24385000	24386000	17
chr7	24911000	24912000	15
chr7	25079000	25080000	15
chr7	26209000	26210000	14
chr7	28172000	28173000	15
chr7	29045000	29046000	12
chr7	30035000	30036000	15
chr7	32054000	32055000	16
chr7	32590000	32591000	15
chr7	33040000	33041000	14
chr7	33115000	33116000	13
chr7	36654000	36655000	14
chr7	39628000	39629000	16
chr7	39657000	39658000	17
chr7	39689000	39690000	14
chr7	39958000	39959000	15
chr7	41013000	41014000	15
chr7	41151000	41152000	17
chr7	41515000	41516000	14
chr7	41586000	41587000	13
chr7	42580000	42581000	19
chr7	43591000	43592000	14
chr7	44852000	44853000	12
chr7	45040000	45041000	13
chr7	46633000	46634000	15
chr7	46933000	46934000	14
chr7	47239000	47240000	20
chr7	47543000	47544000	15
chr7	47588000	47589000	14
chr7	49047000	49048000	14
chr7	50509000	50510000	14
chr7	51069000	51070000	23
chr7	54847000	54848000	22
chr7	55146000	55147000	24
chr7	64848000	64849000	26
chr7	65595000	65596000	15
chr7	67210000	67211000	16
chr7	69175000	69176000	16
chr7	69402000	69403000	12
chr7	71936000	71937000	14
chr7	71937000	71938000	17
chr7	71987000	71988000	15
chr7	72410000	72411000	14
chr7	75761000	75762000	15
chr7	79689000	79690000	18
chr7	79740000	79741000	16
chr7	79755000	79756000	14
chr7	79829000	79830000	14
chr7	79934000	79935000	17
chr7	80239000	80240000	16
chr7	80274000	80275000	15
chr7	80275000	80276000	15
chr7	80378000	80379000	18
chr7	80616000	80617000	13
chr7	80698000	80699000	14
chr7	80737000	80738000	17
chr7	81041000	81042000	12
chr7	81158000	81159000	13
chr7	81241000	81242000	12
chr7	83528000	83529000	18
chr7	84498000	84499000	14
chr7	87063000	87064000	14
chr7	87488000	87489000	12
chr7	90716000	90717000	14
chr7	91546000	91547000	12
chr7	91694000	91695000	14
chr7	91822000	91823000	12
chr7	92096000	92097000	12
chr7	92291000	92292000	14
chr7	92700000	92701000	14
chr7	93356000	93357000	13
chr7	93563000	93564000	18
chr7	93610000	93611000	18
chr7	93727000	93728000	12
chr7	93847000	93848000	12
chr7	93991000	93992000	13
chr7	95099000	95100000	12
chr7	95771000	95772000	18
chr7	97069000	97070000	13
chr7	98579000	98580000	19
chr7	100325000	100326000	19
chr7	100515000	100516000	14
chr7	102288000	102289000	12
chr7	104630000	104631000	20
chr7	104780000	104781000	16
chr7	105432000	105433000	12
chr7	105470000	105471000	14
chr7	106165000	106166000	14
chr7	106197000	106198000	12
chr7	106550000	106551000	13
chr7	110699000	110700000	17
chr7	110791000	110792000	14
chr7	111666000	111667000	14
chr7	111847000	111848000	12
chr7	112624000	112625000	16
chr7	113157000	113158000	17
chr7	113158000	113159000	17
chr7	114524000	114525000	17
chr7	115105000	115106000	20
chr7	115539000	115540000	12
chr7	115599000	115600000	15
chr7	115853000	115854000	27
chr7	115881000	115882000	12
chr7	116003000	116004000	12
chr7	116138000	116139000	13
chr7	116204000	116205000	15
chr7	116903000	116904000	12
chr7	120377000	120378000	25
chr7	120419000	120420000	16
chr7	120932000	120933000	17
chr7	123173000	123174000	12
chr7	128167000	128168000	15
chr7	128997000	128998000	15
chr7	129396000	129397000	12
chr7	129857000	129858000	23
chr7	130174000	130175000	16
chr7	130332000	130333000	23
chr7	130664000	130665000	18
chr7	134192000	134193000	15
chr7	134272000	134273000	15
chr7	134484000	134485000	14
chr7	135371000	135372000	14
chr7	136341000	136342000	18
chr7	136342000	136343000	16
chr7	138445000	138446000	14
chr7	139018000	139019000	15
chr7	139073000	139074000	22
chr7	140270000	140271000	17
chr7	141742000	141743000	22
chr7	141847000	141848000	12
chr7	143230000	143231000	23
chr7	143316000	143317000	15
chr7	144737000	144738000	15
chr7	145051000	145052000	21
chr7	145056000	145057000	14
chr7	148357000	148358000	19
chr7	148788000	148789000	14
chr7	150109000	150110000	31
chr7	150413000	150414000	14
chr7	154351000	154352000	28
chr8	704000	705000	13
chr8	8121000	8122000	12
chr8	8443000	8444000	15
chr8	9450000	9451000	14
chr8	9487000	9488000	14
chr8	10734000	10735000	16
chr8	11405000	11406000	19
chr8	12982000	12983000	16
chr8	13024000	13025000	23
chr8	15280000	15281000	12
chr8	15893000	15894000	12
chr8	16943000	16944000	17
chr8	17498000	17499000	16
chr8	17751000	17752000	15
chr8	18111000	18112000	19
chr8	19036000	19037000	18
chr8	19072000	19073000	17
chr8	20102000	20103000	15
chr8	21394000	21395000	16
chr8	22582000	22583000	20
chr8	23263000	23264000	17
chr8	23368000	23369000	18
chr8	23481000	23482000	17
chr8	24066000	24067000	16
chr8	25099000	25100000	15
chr8	26528000	26529000	15
chr8	27527000	27528000	19
chr8	28334000	28335000	14
chr8	28693000	28694000	15
chr8	29189000	29190000	13
chr8	29373000	29374000	18
chr8	29548000	29549000	24
chr8	30029000	30030000	13
chr8	30701000	30702000	19
chr8	31852000	31853000	13
chr8	32206000	32207000	25
chr8	32211000	32212000	14
chr8	32224000	32225000	15
chr8	32265000	32266000	17
chr8	33083000	33084000	14
chr8	33176000	33177000	14
chr8	35519000	35520000	16
chr8	35850000	35851000	16
chr8	36001000	36002000	15
chr8	36022000	36023000	13
chr8	36857000	36858000	18
chr8	37087000	37088000	17
chr8	38172000	38173000	13
chr8	38385000	38386000	17
chr8	38526000	38527000	15
chr8	38602000	38603000	18
chr8	38915000	38916000	14
chr8	40085000	40086000	22
chr8	40175000	40176000	14
chr8	40420000	40421000	19
chr8	40501000	40502000	18
chr8	40753000	40754000	18
chr8	41135000	41136000	12
chr8	41554000	41555000	14
chr8	41662000	41663000	14
chr8	42286000	42287000	15
chr8	48503000	48504000	14
chr8	48813000	48814000	14
chr8	49495000	49496000	12
chr8	49992000	49993000	14
chr8	51038000	51039000	15
chr8	53691000	53692000	14
chr8	55021000	55022000	22
chr8	55095000	55096000	14
chr8	57286000	57287000	16
chr8	57397000	57398000	13
chr8	57398000	57399000	14
chr8	58988000	58989000	14
chr8	59015000	59016000	15
chr8	59142000	59143000	14
chr8	59453000	59454000	13
chr8	59827000	59828000	14
chr8	59986000	59987000	18
chr8	60007000	60008000	12
chr8	60091000	60092000	12
chr8	61783000	61784000	13
chr8	62608000	62609000	12
chr8	62679000	62680000	32
chr8	62786000	62787000	20
chr8	65770000	65771000	14
chr8	66914000	66915000	14
chr8	67003000	67004000	16
chr8	69335000	69336000	15
chr8	71289000	71290000	13
chr8	71543000	71544000	12
chr8	72571000	72572000	13
chr8	72914000	72915000	15
chr8	74235000	74236000	13
chr8	74533000	74534000	14
chr8	75457000	75458000	14
chr8	75623000	75624000	15
chr8	75811000	75812000	14
chr8	75813000	75814000	14
chr8	75826000	75827000	14
chr8	75905000	75906000	20
chr8	75919000	75920000	14
chr8	77756000	77757000	16
chr8	79868000	79869000	24
chr8	80171000	80172000	25
chr8	83643000	83644000	14
chr8	89324000	89325000	15
chr8	89325000	89326000	17
chr8	90799000	90800000	14
chr8	94836000	94837000	17
chr8	95800000	95801000	16
chr8	95905000	95906000	14
chr8	99083000	99084000	18
chr8	103736000	103737000	16
chr8	104454000	104455000	24
chr8	105734000	105735000	12
chr8	106741000	106742000	31
chr8	106852000	106853000	16
chr8	107982000	107983000	23
chr8	108150000	108151000	17
chr8	108749000	108750000	13
chr8	109201000	109202000	18
chr8	109272000	109273000	16
chr8	109536000	109537000	12
chr8	111976000	111977000	16
chr8	117194000	117195000	18
chr8	117629000	117630000	14
chr8	117837000	117838000	33
chr8	118602000	118603000	16
chr8	118962000	118963000	15
chr8	119073000	119074000	22
chr8	119500000	119501000	17
chr8	119545000	119546000	15
chr8	119983000	119984000	16
chr8	119992000	119993000	23
chr8	120005000	120006000	14
chr8	120507000	120508000	20
chr8	120651000	120652000	14
chr8	121222000	121223000	13
chr8	121234000	121235000	17
chr8	121454000	121455000	18
chr8	121485000	121486000	17
chr8	122322000	122323000	15
chr8	122488000	122489000	13
chr8	124611000	124612000	19
chr8	126301000	126302000	16
chr8	126460000	126461000	17
chr8	128348000	128349000	13
chr8	128560000	128561000	17
chr8	128667000	128668000	14
chr8	128877000	128878000	22
chr8	129472000	129473000	14
chr8	129582000	129583000	19
chr8	130210000	130211000	12
chr8	131287000	131288000	13
chr8	131314000	131315000	19
chr8	131340000	131341000	25
chr8	131437000	131438000	16
chr8	131596000	131597000	23
chr8	131616000	131617000	13
chr8	134317000	134318000	17
chr8	134891000	134892000	15
chr8	134935000	134936000	17
chr8	144695000	144696000	13
chr8	145230000	145231000	23
chr8	145568000	145569000	15
chr8	145880000	145881000	16
chr9	645000	646000	12
chr9	674000	675000	15
chr9	742000	743000	18
chr9	2232000	2233000	14
chr9	3906000	3907000	12
chr9	4028000	4029000	15
chr9	4128000	4129000	16
chr9	4283000	4284000	19
chr9	4846000	4847000	21
chr9	5427000	5428000	16
chr9	5618000	5619000	14
chr9	7048000	7049000	14
chr9	12675000	12676000	14
chr9	12783000	12784000	15
chr9	12818000	12819000	19
chr9	12849000	12850000	19
chr9	14087000	14088000	12
chr9	14211000	14212000	16
chr9	14226000	14227000	32
chr9	14304000	14305000	16
chr9	17125000	17126000	14
chr9	19220000	19221000	14
chr9	22132000	22133000	13
chr9	26233000	26234000	16
chr9	26251000	26252000	14
chr9	26945000	26946000	15
chr9	28203000	28204000	15
chr9	30094000	30095000	16
chr9	33141000	33142000	14
chr9	34063000	34064000	19
chr9	34636000	34637000	14
chr9	35528000	35529000	14
chr9	36409000	36410000	16
chr9	37462000	37463000	17
chr9	38064000	38065000	12
chr9	38506000	38507000	22
chr9	71690000	71691000	13
chr9	72063000	72064000	17
chr9	73563000	73564000	12
chr9	73715000	73716000	17
chr9	74167000	74168000	18
chr9	74957000	74958000	15
chr9	78363000	78364000	15
chr9	78623000	78624000	20
chr9	79522000	79523000	15
chr9	79625000	79626000	15
chr9	79751000	79752000	12
chr9	81165000	81166000	16
chr9	81360000	81361000	15
chr9	81383000	81384000	19
chr9	83297000	83298000	15
chr9	89076000	89077000	17
chr9	92133000	92134000	15
chr9	93224000	93225000	14
chr9	94366000	94367000	16
chr9	95115000	95116000	16
chr9	95832000	95833000	12
chr9	95941000	95942000	19
chr9	96669000	96670000	22
chr9	97265000	97266000	18
chr9	97678000	97679000	14
chr9	100764000	100765000	22
chr9	106594000	106595000	12
chr9	109234000	109235000	16
chr9	109274000	109275000	15
chr9	109513000	109514000	12
chr9	111535000	111536000	14
chr9	111553000	111554000	14
chr9	112779000	112780000	17
chr9	112797000	112798000	16
chr9	113832000	113833000	20
chr9	113861000	113862000	14
chr9	114858000	114859000	114
chr9	116479000	116480000	15
chr9	116908000	116909000	15
chr9	117532000	117533000	14
chr9	117653000	117654000	15
chr9	118455000	118456000	14
chr9	120133000	120134000	14
chr9	123071000	123072000	20
chr9	123170000	123171000	17
chr9	123174000	123175000	18
chr9	123415000	123416000	12
chr9	124622000	124623000	15
chr9	126067000	126068000	15
chr9	126462000	126463000	19
chr9	126992000	126993000	18
chr9	127509000	127510000	22
chr9	127552000	127553000	13
chr9	131637000	131638000	14
chr9	131770000	131771000	12
chr9	131771000	131772000	13
chr9	131855000	131856000	17
chr9	132555000	132556000	19
chr9	133598000	133599000	16
chr9	133945000	133946000	14
chr9	134809000	134810000	28
chr9	135729000	135730000	13
chr9	138424000	138425000	14
chr9	139203000	139204000	14
chr10	365000	366000	23
chr10	2144000	2145000	17
chr10	3063000	3064000	13
chr10	3139000	3140000	14
chr10	3842000	3843000	16
chr10	4710000	4711000	18
chr10	5266000	5267000	19
chr10	6028000	6029000	13
chr10	8269000	8270000	15
chr10	9691000	9692000	15
chr10	12125000	12126000	20
chr10	12416000	12417000	16
chr10	15282000	15283000	23
chr10	15567000	15568000	15
chr10	17140000	17141000	12
chr10	17194000	17195000	14
chr10	17205000	17206000	14
chr10	17315000	17316000	12
chr10	17747000	17748000	15
chr10	25155000	25156000	17
chr10	25231000	25232000	14
chr10	25304000	25305000	15
chr10	29232000	29233000	15
chr10	29264000	29265000	12
chr10	29528000	29529000	14
chr10	29554000	29555000	14
chr10	30398000	30399000	17
chr10	30678000	30679000	22
chr10	32707000	32708000	25
chr10	33458000	33459000	14
chr10	33549000	33550000	20
chr10	36778000	36779000	13
chr10	36863000	36864000	14
chr10	38423000	38424000	16
chr10	43625000	43626000	15
chr10	43862000	43863000	18
chr10	44645000	44646000	16
chr10	47159000	47160000	22
chr10	51982000	51983000	17
chr10	53129000	53130000	32
chr10	61855000	61856000	12
chr10	61875000	61876000	20
chr10	61911000	61912000	12
chr10	62074000	62075000	13
chr10	62731000	62732000	18
chr10	63666000	63667000	12
chr10	63973000	63974000	20
chr10	64688000	64689000	15
chr10	64699000	64700000	16
chr10	69253000	69254000	13
chr10	69504000	69505000	15
chr10	69523000	69524000	15
chr10	69762000	69763000	18
chr10	71761000	71762000	14
chr10	71787000	71788000	15
chr10	74597000	74598000	29
chr10	74677000	74678000	21
chr10	74682000	74683000	21
chr10	75202000	75203000	16
chr10	76312000	76313000	25
chr10	77977000	77978000	14
chr10	78013000	78014000	16
chr10	79016000	79017000	12
chr10	79032000	79033000	20
chr10	81904000	81905000	14
chr10	82164000	82165000	14
chr10	85435000	85436000	15
chr10	89473000	89474000	15
chr10	90647000	90648000	14
chr10	91045000	91046000	16
chr10	91046000	91047000	15
chr10	91078000	91079000	17
chr10	91147000	91148000	14
chr10	94341000	94342000	12
chr10	96970000	96971000	15
chr10	99346000	99347000	14
chr10	99383000	99384000	31
chr10	101122000	101123000	13
chr10	101744000	101745000	15
chr10	102802000	102803000	15
chr10	103806000	103807000	24
chr10	103815000	103816000	14
chr10	104210000	104211000	14
chr10	104460000	104461000	24
chr10	104493000	104494000	64
chr10	104668000	104669000	31
chr10	106088000	106089000	14
chr10	111716000	111717000	18
chr10	111806000	111807000	15
chr10	112669000	112670000	23
chr10	113395000	113396000	15
chr10	114139000	114140000	19
chr10	114196000	114197000	14
chr10	115459000	115460000	20
chr10	115501000	115502000	20
chr10	115923000	115924000	17
chr10	121280000	121281000	15
chr10	121402000	121403000	14
chr10	126590000	126591000	16
chr10	126743000	126744000	16
chr10	127373000	127374000	14
chr10	131799000	131800000	20
chr10	133626000	133627000	17
chr10	133986000	133987000	16
chr11	916000	917000	14
chr11	1807000	1808000	16
chr11	3073000	3074000	17
chr11	3819000	3820000	14
chr11	3925000	3926000	19
chr11	6367000	6368000	12
chr11	7955000	7956000	17
chr11	7965000	7966000	40
chr11	8804000	8805000	14
chr11	9117000	9118000	20
chr11	10330000	10331000	16
chr11	10880000	10881000	15
chr11	11983000	11984000	14
chr11	12685000	12686000	16
chr11	13152000	13153000	16
chr11	13186000	13187000	23
chr11	14352000	14353000	12
chr11	14478000	14479000	21
chr11	19057000	19058000	12
chr11	19930000	19931000	15
chr11	22604000	22605000	14
chr11	27290000	27291000	15
chr11	27446000	27447000	19
chr11	27904000	27905000	13
chr11	28085000	28086000	14
chr11	28508000	28509000	12
chr11	28721000	28722000	23
chr11	28813000	28814000	24
chr11	29149000	29150000	14
chr11	29151000	29152000	14
chr11	30422000	30423000	12
chr11	30467000	30468000	20
chr11	30719000	30720000	12
chr11	32065000	32066000	15
chr11	33780000	33781000	14
chr11	34416000	34417000	17
chr11	35014000	35015000	22
chr11	35065000	35066000	12
chr11	35181000	35182000	14
chr11	35498000	35499000	14
chr11	35600000	35601000	16
chr11	35640000	35641000	19
chr11	35987000	35988000	14
chr11	36069000	36070000	16
chr11	45124000	45125000	14
chr11	46091000	46092000	14
chr11	46898000	46899000	15
chr11	47034000	47035000	13
chr11	47394000	47395000	19
chr11	56834000	56835000	14
chr11	59074000	59075000	15
chr11	61492000	61493000	20
chr11	61986000	61987000	18
chr11	62004000	62005000	18
chr11	62032000	62033000	14
chr11	62097000	62098000	21
chr11	62170000	62171000	29
chr11	62407000	62408000	13
chr11	63710000	63711000	21
chr11	63750000	63751000	22
chr11	63828000	63829000	16
chr11	64954000	64955000	22
chr11	65020000	65021000	14
chr11	65028000	65029000	17
chr11	65177000	65178000	18
chr11	65412000	65413000	23
chr11	66003000	66004000	16
chr11	66827000	66828000	14
chr11	67087000	67088000	12
chr11	68183000	68184000	17
chr11	68889000	68890000	15
chr11	70688000	70689000	17
chr11	71334000	71335000	15
chr11	72111000	72112000	15
chr11	73150000	73151000	35
chr11	73734000	73735000	15
chr11	74761000	74762000	15
chr11	77733000	77734000	17
chr11	78142000	78143000	12
chr11	82546000	82547000	15
chr11	82550000	82551000	16
chr11	85454000	85455000	14
chr11	85551000	85552000	14
chr11	85995000	85996000	14
chr11	86151000	86152000	14
chr11	86323000	86324000	16
chr11	86561000	86562000	16
chr11	92406000	92407000	15
chr11	92877000	92878000	12
chr11	95208000	95209000	16
chr11	101488000	101489000	21
chr11	101520000	101521000	14
chr11	101534000	101535000	17
chr11	101827000	101828000	14
chr11	101950000	101951000	12
chr11	102351000	102352000	14
chr11	102431000	102432000	15
chr11	102810000	102811000	15
chr11	102905000	102906000	15
chr11	103273000	103274000	14
chr11	103334000	103335000	12
chr11	103369000	103370000	19
chr11	103481000	103482000	22
chr11	104613000	104614000	19
chr11	105774000	105775000	12
chr11	106921000	106922000	17
chr11	109671000	109672000	15
chr11	111151000	111152000	17
chr11	111551000	111552000	12
chr11	111668000	111669000	16
chr11	112617000	112618000	12
chr11	113149000	113150000	39
chr11	113539000	113540000	12
chr11	114718000	114719000	15
chr11	114828000	114829000	14
chr11	115376000	115377000	12
chr11	116164000	116165000	15
chr11	116471000	116472000	20
chr11	116608000	116609000	12
chr11	117948000	117949000	16
chr11	118469000	118470000	16
chr11	118497000	118498000	16
chr11	118598000	118599000	15
chr11	118710000	118711000	32
chr11	121574000	121575000	15
chr11	121575000	121576000	14
chr11	121578000	121579000	23
chr11	122488000	122489000	19
chr11	124765000	124766000	12
chr11	128100000	128101000	22
chr11	128283000	128284000	17
chr11	128518000	128519000	29
chr11	129478000	129479000	20
chr11	129930000	129931000	15
chr11	130011000	130012000	16
chr11	130012000	130013000	22
chr11	130145000	130146000	12
chr11	131481000	131482000	14
chr11	132250000	132251000	17
chr12	33000	34000	13
chr12	1455000	1456000	17
chr12	1671000	1672000	14
chr12	1784000	1785000	18
chr12	2870000	2871000	23
chr12	2938000	2939000	16
chr12	4518000	4519000	21
chr12	6455000	6456000	16
chr12	7057000	7058000	30
chr12	7265000	7266000	14
chr12	7904000	7905000	16
chr12	8190000	8191000	15
chr12	10141000	10142000	16
chr12	10235000	10236000	19
chr12	11856000	11857000	14
chr12	12786000	12787000	15
chr12	14438000	14439000	14
chr12	14898000	14899000	14
chr12	15038000	15039000	12
chr12	15900000	15901000	16
chr12	19203000	19204000	14
chr12	19368000	19369000	15
chr12	20257000	20258000	14
chr12	21481000	21482000	23
chr12	21546000	21547000	13
chr12	22669000	22670000	19
chr12	24988000	24989000	26
chr12	26675000	26676000	14
chr12	27593000	27594000	16
chr12	27663000	27664000	15
chr12	28628000	28629000	18
chr12	31413000	31414000	21
chr12	31562000	31563000	17
chr12	31772000	31773000	13
chr12	36963000	36964000	14
chr12	41422000	41423000	14
chr12	43914000	43915000	26
chr12	44589000	44590000	22
chr12	44900000	44901000	15
chr12	45630000	45631000	18
chr12	45679000	45680000	14
chr12	45759000	45760000	14
chr12	46643000	46644000	13
chr12	46799000	46800000	20
chr12	47881000	47882000	23
chr12	47948000	47949000	19
chr12	48522000	48523000	14
chr12	49704000	49705000	17
chr12	49841000	49842000	14
chr12	52001000	52002000	32
chr12	52182000	52183000	13
chr12	52332000	52333000	14
chr12	52355000	52356000	15
chr12	52505000	52506000	23
chr12	52961000	52962000	16
chr12	54418000	54419000	14
chr12	54839000	54840000	14
chr12	54938000	54939000	13
chr12	55758000	55759000	15
chr12	57021000	57022000	19
chr12	57045000	57046000	16
chr12	57106000	57107000	14
chr12	58946000	58947000	16
chr12	61515000	61516000	14
chr12	64694000	64695000	14
chr12	64810000	64811000	19
chr12	65955000	65956000	14
chr12	67245000	67246000	19
chr12	67927000	67928000	12
chr12	68265000	68266000	22
chr12	74387000	74388000	14
chr12	74707000	74708000	14
chr12	75101000	75102000	22
chr12	75117000	75118000	16
chr12	76212000	76213000	17
chr12	76857000	76858000	18
chr12	78333000	78334000	17
chr12	79105000	79106000	14
chr12	87438000	87439000	15
chr12	87484000	87485000	15
chr12	90845000	90846000	17
chr12	91039000	91040000	14
chr12	91059000	91060000	15
chr12	91542000	91543000	14
chr12	92094000	92095000	12
chr12	92296000	92297000	13
chr12	92444000	92445000	14
chr12	93148000	93149000	13
chr12	95114000	95115000	14
chr12	95226000	95227000	12
chr12	95403000	95404000	21
chr12	97511000	97512000	17
chr12	97513000	97514000	15
chr12	99970000	99971000	16
chr12	100198000	100199000	13
chr12	102723000	102724000	20
chr12	103225000	103226000	13
chr12	103272000	103273000	23
chr12	104028000	104029000	15
chr12	105214000	105215000	16
chr12	106677000	106678000	12
chr12	107647000	107648000	16
chr12	108918000	108919000	30
chr12	109326000	109327000	20
chr12	109454000	109455000	15
chr12	109455000	109456000	12
chr12	109500000	109501000	16
chr12	109505000	109506000	16
chr12	110898000	110899000	17
chr12	111331000	111332000	35
chr12	112143000	112144000	15
chr12	112753000	112754000	14
chr12	113722000	113723000	15
chr12	114057000	114058000	15
chr12	114960000	114961000	17
chr12	115048000	115049000	14
chr12	116929000	116930000	18
chr12	117295000	117296000	25
chr12	119360000	119361000	18
chr12	121417000	121418000	14
chr12	122416000	122417000	14
chr12	125101000	125102000	15
chr12	125759000	125760000	16
chr12	132268000	132269000	15
chr13	19430000	19431000	14
chr13	19647000	19648000	14
chr13	20245000	20246000	17
chr13	20374000	20375000	16
chr13	20578000	20579000	15
chr13	20949000	20950000	12
chr13	24384000	24385000	14
chr13	24395000	24396000	21
chr13	26655000	26656000	15
chr13	28190000	28191000	16
chr13	28191000	28192000	20
chr13	29321000	29322000	16
chr13	29780000	29781000	15
chr13	29894000	29895000	18
chr13	30088000	30089000	14
chr13	30346000	30347000	12
chr13	30449000	30450000	23
chr13	33012000	33013000	14
chr13	33015000	33016000	21
chr13	33269000	33270000	18
chr13	34129000	34130000	21
chr13	40477000	40478000	19
chr13	40525000	40526000	21
chr13	40564000	40565000	17
chr13	41082000	41083000	14
chr13	41103000	41104000	14
chr13	41253000	41254000	14
chr13	43320000	43321000	17
[truncated: 728 more rows]

## Sheet: diffbound_sp_p300T0
Description: Regions detected as bound only by p300 at T0, at a 5% FDR, using the assumption of same probability of enrichment between CBP and p300 (Table 5).
Chromosome	Start	Stop	p300T0
chr1	1041000	1042000	19
chr1	3807000	3808000	115
chr1	8061000	8062000	14
chr1	8860000	8861000	23
chr1	9063000	9064000	23
chr1	9926000	9927000	16
chr1	10455000	10456000	39
chr1	10457000	10458000	22
chr1	10995000	10996000	25
chr1	14941000	14942000	20
chr1	15357000	15358000	18
chr1	17253000	17254000	18
chr1	21964000	21965000	18
chr1	23299000	23300000	20
chr1	24841000	24842000	25
chr1	25366000	25367000	13
chr1	28432000	28433000	18
chr1	35956000	35957000	18
chr1	38250000	38251000	24
chr1	41391000	41392000	18
chr1	41916000	41917000	20
chr1	42164000	42165000	13
chr1	42440000	42441000	13
chr1	51860000	51861000	18
chr1	53373000	53374000	19
chr1	54438000	54439000	48
chr1	56071000	56072000	19
chr1	56613000	56614000	17
chr1	64410000	64411000	19
chr1	66504000	66505000	18
chr1	70748000	70749000	30
chr1	76297000	76298000	24
chr1	78128000	78129000	22
chr1	78340000	78341000	17
chr1	78735000	78736000	18
chr1	79437000	79438000	18
chr1	83268000	83269000	18
chr1	85734000	85735000	13
chr1	90233000	90234000	36
chr1	92129000	92130000	25
chr1	92138000	92139000	18
chr1	94473000	94474000	13
chr1	95101000	95102000	21
chr1	98322000	98323000	30
chr1	100487000	100488000	27
chr1	100835000	100836000	16
chr1	100958000	100959000	23
chr1	101193000	101194000	24
chr1	108280000	108281000	38
chr1	110063000	110064000	26
chr1	110221000	110222000	29
chr1	111308000	111309000	18
chr1	111963000	111964000	13
chr1	115443000	115444000	18
chr1	117351000	117352000	17
chr1	119981000	119982000	20
chr1	143821000	143822000	20
chr1	143921000	143922000	17
chr1	149404000	149405000	29
chr1	153445000	153446000	21
chr1	153455000	153456000	27
chr1	154984000	154985000	14
chr1	168798000	168799000	24
chr1	169347000	169348000	18
chr1	171359000	171360000	17
chr1	171645000	171646000	18
chr1	180618000	180619000	13
chr1	181483000	181484000	13
chr1	181871000	181872000	24
chr1	183882000	183883000	17
chr1	195382000	195383000	25
chr1	197165000	197166000	14
chr1	197166000	197167000	15
chr1	198645000	198646000	17
chr1	199692000	199693000	13
chr1	200270000	200271000	22
chr1	200813000	200814000	18
chr1	201899000	201900000	19
chr1	202293000	202294000	14
chr1	203555000	203556000	20
chr1	203557000	203558000	13
chr1	208479000	208480000	19
chr1	208679000	208680000	17
chr1	208940000	208941000	22
chr1	210758000	210759000	18
chr1	216615000	216616000	20
chr1	220200000	220201000	27
chr1	221010000	221011000	18
chr1	222611000	222612000	30
chr1	224441000	224442000	21
chr1	225194000	225195000	19
chr1	228946000	228947000	15
chr1	229620000	229621000	13
chr1	232175000	232176000	17
chr1	232517000	232518000	19
chr1	232654000	232655000	13
chr1	232819000	232820000	17
chr1	234371000	234372000	13
chr1	240038000	240039000	14
chr1	240046000	240047000	13
chr1	242882000	242883000	29
chr2	308000	309000	14
chr2	1704000	1705000	19
chr2	3360000	3361000	28
chr2	5876000	5877000	13
chr2	8359000	8360000	18
chr2	8735000	8736000	19
chr2	9614000	9615000	17
chr2	10870000	10871000	13
chr2	12021000	12022000	17
chr2	12178000	12179000	13
chr2	12817000	12818000	18
chr2	14601000	14602000	20
chr2	14814000	14815000	17
chr2	15618000	15619000	17
chr2	19002000	19003000	33
chr2	20659000	20660000	18
chr2	21489000	21490000	16
chr2	24410000	24411000	18
chr2	28080000	28081000	14
chr2	28970000	28971000	22
chr2	33516000	33517000	21
chr2	38771000	38772000	18
chr2	38858000	38859000	17
chr2	39220000	39221000	28
chr2	41801000	41802000	19
chr2	42367000	42368000	13
chr2	43392000	43393000	30
chr2	43962000	43963000	18
chr2	45762000	45763000	20
chr2	47270000	47271000	18
chr2	47425000	47426000	24
chr2	48424000	48425000	19
chr2	48521000	48522000	31
chr2	48612000	48613000	13
chr2	61618000	61619000	22
chr2	64283000	64284000	23
chr2	65210000	65211000	19
chr2	65788000	65789000	18
chr2	66953000	66954000	18
chr2	67517000	67518000	17
chr2	68331000	68332000	13
chr2	68548000	68549000	18
chr2	68811000	68812000	25
chr2	68909000	68910000	19
chr2	69075000	69076000	18
chr2	69243000	69244000	18
chr2	72791000	72792000	18
chr2	78780000	78781000	18
chr2	84540000	84541000	24
chr2	86186000	86187000	47
chr2	101124000	101125000	13
chr2	105633000	105634000	27
chr2	121033000	121034000	14
chr2	122013000	122014000	15
chr2	130655000	130656000	17
chr2	133973000	133974000	21
chr2	138534000	138535000	17
chr2	143342000	143343000	19
chr2	145582000	145583000	13
chr2	147501000	147502000	17
chr2	147678000	147679000	19
chr2	150690000	150691000	19
chr2	152393000	152394000	21
chr2	159466000	159467000	13
chr2	160793000	160794000	14
chr2	160992000	160993000	17
chr2	162555000	162556000	13
chr2	169455000	169456000	18
chr2	173433000	173434000	18
chr2	173721000	173722000	18
chr2	174246000	174247000	24
chr2	174833000	174834000	28
chr2	175360000	175361000	18
chr2	175824000	175825000	18
chr2	176323000	176324000	14
chr2	176574000	176575000	23
chr2	176711000	176712000	14
chr2	176712000	176713000	15
chr2	177911000	177912000	26
chr2	178125000	178126000	24
chr2	179721000	179722000	13
chr2	181097000	181098000	18
chr2	181559000	181560000	13
chr2	182357000	182358000	16
chr2	182467000	182468000	18
chr2	189910000	189911000	18
chr2	191332000	191333000	14
chr2	191410000	191411000	19
chr2	192439000	192440000	16
chr2	196231000	196232000	15
chr2	200528000	200529000	17
chr2	201536000	201537000	16
chr2	201644000	201645000	25
chr2	202454000	202455000	17
chr2	202838000	202839000	19
chr2	206342000	206343000	16
chr2	207338000	207339000	45
chr2	208828000	208829000	16
chr2	209940000	209941000	17
chr2	211049000	211050000	20
chr2	215969000	215970000	19
chr2	215983000	215984000	22
chr2	217736000	217737000	15
chr2	217991000	217992000	14
chr2	219284000	219285000	20
chr2	219722000	219723000	13
chr2	220846000	220847000	23
chr2	221318000	221319000	23
chr2	221648000	221649000	22
chr2	221771000	221772000	15
chr2	223471000	223472000	18
chr2	224715000	224716000	15
chr2	225136000	225137000	19
chr2	225610000	225611000	23
chr2	226574000	226575000	19
chr2	226786000	226787000	19
chr2	229273000	229274000	17
chr2	231785000	231786000	16
chr2	234817000	234818000	21
chr2	234823000	234824000	18
chr2	234940000	234941000	19
chr2	238305000	238306000	22
chr2	239988000	239989000	22
chr2	241586000	241587000	15
chr3	260000	261000	19
chr3	4320000	4321000	18
chr3	4433000	4434000	24
chr3	11565000	11566000	22
chr3	11657000	11658000	19
chr3	14667000	14668000	38
chr3	15304000	15305000	14
chr3	16495000	16496000	18
chr3	21659000	21660000	14
chr3	25490000	25491000	21
chr3	38021000	38022000	13
chr3	45028000	45029000	14
chr3	45404000	45405000	16
chr3	45693000	45694000	13
chr3	45989000	45990000	21
chr3	46012000	46013000	14
chr3	46124000	46125000	13
chr3	49146000	49147000	19
chr3	49513000	49514000	21
chr3	50372000	50373000	18
chr3	51951000	51952000	21
chr3	52287000	52288000	21
chr3	55894000	55895000	19
chr3	57717000	57718000	20
chr3	58020000	58021000	20
chr3	61212000	61213000	17
chr3	61591000	61592000	20
chr3	64311000	64312000	14
chr3	66896000	66897000	17
chr3	67651000	67652000	31
chr3	69226000	69227000	13
chr3	71261000	71262000	18
chr3	71358000	71359000	18
chr3	71821000	71822000	13
chr3	72855000	72856000	13
chr3	88163000	88164000	13
chr3	100827000	100828000	26
chr3	102012000	102013000	13
chr3	102270000	102271000	13
chr3	102926000	102927000	23
chr3	107025000	107026000	19
chr3	107066000	107067000	27
chr3	107967000	107968000	16
chr3	108724000	108725000	19
chr3	109332000	109333000	14
chr3	113062000	113063000	18
chr3	124281000	124282000	20
chr3	124786000	124787000	77
chr3	124787000	124788000	39
chr3	126433000	126434000	14
chr3	127905000	127906000	21
chr3	128993000	128994000	18
chr3	134737000	134738000	22
chr3	135007000	135008000	18
chr3	135664000	135665000	15
chr3	135694000	135695000	13
chr3	142154000	142155000	18
chr3	142650000	142651000	18
chr3	150448000	150449000	20
chr3	150596000	150597000	18
chr3	150984000	150985000	20
chr3	151284000	151285000	13
chr3	151448000	151449000	20
chr3	151621000	151622000	13
chr3	153065000	153066000	16
chr3	153176000	153177000	20
chr3	154341000	154342000	23
chr3	154551000	154552000	13
chr3	158016000	158017000	21
chr3	158053000	158054000	17
chr3	158330000	158331000	14
chr3	158661000	158662000	19
chr3	159923000	159924000	21
chr3	161130000	161131000	13
chr3	161761000	161762000	16
chr3	162270000	162271000	24
chr3	162349000	162350000	16
chr3	162616000	162617000	32
chr3	168030000	168031000	13
chr3	169062000	169063000	19
chr3	173307000	173308000	14
chr3	176599000	176600000	20
chr3	176610000	176611000	13
chr3	176774000	176775000	22
chr3	178534000	178535000	14
chr3	178934000	178935000	13
chr3	179320000	179321000	19
chr3	180347000	180348000	18
chr3	180804000	180805000	16
chr3	180805000	180806000	78
chr3	181616000	181617000	19
chr3	182113000	182114000	29
chr3	183413000	183414000	13
chr3	186044000	186045000	14
chr3	189395000	189396000	20
chr3	191302000	191303000	13
chr3	192551000	192552000	26
chr3	197126000	197127000	18
chr4	19000	20000	31
chr4	36000	37000	15
chr4	54000	55000	15
chr4	1331000	1332000	15
chr4	4713000	4714000	18
chr4	6693000	6694000	21
chr4	11359000	11360000	16
chr4	14845000	14846000	41
chr4	15031000	15032000	17
chr4	15080000	15081000	17
chr4	19967000	19968000	18
chr4	22124000	22125000	21
chr4	22931000	22932000	14
chr4	23488000	23489000	15
chr4	25633000	25634000	20
chr4	37770000	37771000	17
chr4	40839000	40840000	17
chr4	41028000	41029000	37
chr4	48026000	48027000	13
chr4	48396000	48397000	20
chr4	54178000	54179000	23
chr4	56509000	56510000	17
chr4	75002000	75003000	15
chr4	75201000	75202000	18
chr4	75352000	75353000	14
chr4	77131000	77132000	18
chr4	78840000	78841000	19
chr4	84396000	84397000	16
chr4	89245000	89246000	14
chr4	90259000	90260000	17
chr4	90637000	90638000	16
chr4	100545000	100546000	18
chr4	100703000	100704000	17
chr4	100713000	100714000	19
chr4	100795000	100796000	30
chr4	104240000	104241000	17
chr4	106614000	106615000	17
chr4	112006000	112007000	13
chr4	120658000	120659000	15
chr4	121207000	121208000	16
chr4	123185000	123186000	13
chr4	123905000	123906000	23
chr4	124962000	124963000	24
chr4	125345000	125346000	22
chr4	129021000	129022000	29
chr4	139327000	139328000	13
chr4	142181000	142182000	13
chr4	142793000	142794000	20
chr4	144492000	144493000	15
chr4	146979000	146980000	18
chr4	147316000	147317000	13
chr4	151267000	151268000	19
chr4	151365000	151366000	21
chr4	152339000	152340000	13
chr4	152556000	152557000	20
chr4	152901000	152902000	41
chr4	154256000	154257000	18
chr4	154923000	154924000	29
chr4	157761000	157762000	13
chr4	159455000	159456000	18
chr4	161375000	161376000	13
chr4	169770000	169771000	18
chr4	170412000	170413000	20
chr4	177692000	177693000	14
chr4	185541000	185542000	19
chr4	186417000	186418000	15
chr4	186554000	186555000	31
chr4	188138000	188139000	13
chr4	189080000	189081000	23
chr4	189530000	189531000	13
chr4	191098000	191099000	17
chr5	3966000	3967000	14
chr5	4625000	4626000	18
chr5	5189000	5190000	21
chr5	5388000	5389000	18
chr5	5576000	5577000	18
chr5	9222000	9223000	18
chr5	9977000	9978000	14
chr5	16840000	16841000	13
chr5	16917000	16918000	16
chr5	17166000	17167000	17
chr5	34535000	34536000	27
chr5	42985000	42986000	20
chr5	43077000	43078000	19
chr5	45835000	45836000	19
chr5	52169000	52170000	22
chr5	59528000	59529000	27
chr5	64530000	64531000	24
chr5	67572000	67573000	15
chr5	71800000	71801000	14
chr5	72173000	72174000	15
chr5	76020000	76021000	20
chr5	80296000	80297000	18
chr5	80761000	80762000	18
chr5	81064000	81065000	14
chr5	81302000	81303000	13
chr5	83320000	83321000	13
chr5	83364000	83365000	17
chr5	84024000	84025000	18
chr5	86632000	86633000	17
chr5	86682000	86683000	14
chr5	88075000	88076000	14
chr5	92554000	92555000	20
chr5	95139000	95140000	20
chr5	95222000	95223000	16
chr5	95681000	95682000	13
chr5	97952000	97953000	19
chr5	102735000	102736000	14
chr5	106919000	106920000	18
chr5	110102000	110103000	21
chr5	110401000	110402000	18
chr5	112284000	112285000	20
chr5	118352000	118353000	18
chr5	119824000	119825000	13
chr5	119987000	119988000	15
chr5	123245000	123246000	13
chr5	123280000	123281000	38
chr5	124128000	124129000	13
chr5	124231000	124232000	13
chr5	124662000	124663000	15
chr5	124774000	124775000	30
chr5	124915000	124916000	18
chr5	124986000	124987000	14
chr5	135513000	135514000	18
chr5	138075000	138076000	20
chr5	145195000	145196000	19
chr5	146076000	146077000	22
chr5	149381000	149382000	20
chr5	149682000	149683000	13
chr5	150061000	150062000	19
chr5	154154000	154155000	21
chr5	154297000	154298000	18
chr5	162739000	162740000	30
chr5	162833000	162834000	14
chr5	163323000	163324000	25
chr5	166242000	166243000	22
chr5	166268000	166269000	21
chr5	166410000	166411000	18
chr5	167579000	167580000	21
chr5	167832000	167833000	16
chr5	169313000	169314000	22
chr5	172413000	172414000	17
chr5	175109000	175110000	13
chr5	175721000	175722000	18
chr5	180606000	180607000	22
chr6	645000	646000	13
chr6	1002000	1003000	21
chr6	4638000	4639000	18
chr6	8047000	8048000	17
chr6	8889000	8890000	28
chr6	12245000	12246000	17
chr6	12257000	12258000	17
chr6	14558000	14559000	17
chr6	14815000	14816000	13
chr6	15582000	15583000	19
chr6	17029000	17030000	20
chr6	17976000	17977000	14
chr6	19552000	19553000	24
chr6	25247000	25248000	21
chr6	26128000	26129000	17
chr6	26420000	26421000	22
chr6	26582000	26583000	22
chr6	26641000	26642000	20
chr6	27913000	27914000	21
chr6	33647000	33648000	28
chr6	36669000	36670000	14
chr6	37706000	37707000	23
chr6	39958000	39959000	15
chr6	42821000	42822000	18
chr6	43060000	43061000	16
chr6	44135000	44136000	13
chr6	45666000	45667000	18
chr6	45998000	45999000	20
chr6	48902000	48903000	17
chr6	53275000	53276000	18
chr6	55609000	55610000	20
chr6	55666000	55667000	20
chr6	56013000	56014000	13
chr6	56075000	56076000	16
chr6	56863000	56864000	19
chr6	57456000	57457000	19
chr6	65232000	65233000	16
chr6	75224000	75225000	18
chr6	75342000	75343000	15
chr6	77800000	77801000	15
chr6	81307000	81308000	14
chr6	81314000	81315000	19
chr6	82762000	82763000	18
chr6	82764000	82765000	19
chr6	91353000	91354000	18
chr6	100729000	100730000	15
chr6	107116000	107117000	18
chr6	110119000	110120000	18
chr6	112682000	112683000	15
chr6	113548000	113549000	27
chr6	116999000	117000000	25
chr6	117925000	117926000	14
chr6	119938000	119939000	13
chr6	119984000	119985000	15
chr6	123887000	123888000	20
chr6	128874000	128875000	15
chr6	128901000	128902000	17
chr6	133177000	133178000	48
chr6	135575000	135576000	21
chr6	137185000	137186000	34
chr6	137603000	137604000	21
chr6	139136000	139137000	23
chr6	140336000	140337000	18
chr6	140412000	140413000	17
chr6	140681000	140682000	13
chr6	141220000	141221000	17
chr6	142738000	142739000	13
chr6	144059000	144060000	19
chr6	149360000	149361000	20
chr6	152460000	152461000	20
chr6	155389000	155390000	19
chr6	155616000	155617000	17
chr6	160068000	160069000	18
chr6	161370000	161371000	15
chr6	166932000	166933000	19
chr6	166942000	166943000	14
chr6	168179000	168180000	20
chr6	169180000	169181000	13
chr7	159000	160000	13
chr7	7105000	7106000	21
chr7	10979000	10980000	24
chr7	16988000	16989000	18
chr7	17033000	17034000	13
chr7	17534000	17535000	13
chr7	19413000	19414000	15
chr7	19514000	19515000	18
chr7	19996000	19997000	21
chr7	20083000	20084000	16
chr7	21951000	21952000	18
chr7	22658000	22659000	15
chr7	22829000	22830000	21
chr7	22867000	22868000	19
chr7	28172000	28173000	15
chr7	33115000	33116000	13
chr7	39958000	39959000	15
chr7	41151000	41152000	17
chr7	41586000	41587000	13
chr7	42580000	42581000	19
chr7	45040000	45041000	13
chr7	47239000	47240000	20
chr7	49047000	49048000	14
chr7	51069000	51070000	23
chr7	54847000	54848000	22
chr7	55146000	55147000	24
chr7	64848000	64849000	26
chr7	67210000	67211000	16
chr7	79689000	79690000	18
chr7	80274000	80275000	15
chr7	80275000	80276000	15
chr7	80378000	80379000	18
chr7	80616000	80617000	13
chr7	80698000	80699000	14
chr7	81158000	81159000	13
chr7	83528000	83529000	18
chr7	91694000	91695000	14
chr7	93356000	93357000	13
chr7	93563000	93564000	18
chr7	93610000	93611000	18
chr7	93991000	93992000	13
chr7	95771000	95772000	18
chr7	97069000	97070000	13
chr7	98579000	98580000	19
chr7	100325000	100326000	19
chr7	104630000	104631000	20
chr7	106165000	106166000	14
chr7	106550000	106551000	13
chr7	112624000	112625000	16
chr7	113157000	113158000	17
chr7	114524000	114525000	17
chr7	115105000	115106000	20
chr7	115599000	115600000	15
chr7	115853000	115854000	27
chr7	116138000	116139000	13
chr7	120377000	120378000	25
chr7	120932000	120933000	17
chr7	129857000	129858000	23
chr7	130174000	130175000	16
chr7	130332000	130333000	23
chr7	130664000	130665000	18
chr7	135371000	135372000	14
chr7	136341000	136342000	18
chr7	139073000	139074000	22
chr7	141742000	141743000	22
chr7	143230000	143231000	23
chr7	145051000	145052000	21
chr7	148357000	148358000	19
chr7	148788000	148789000	14
chr7	150109000	150110000	31
chr7	154351000	154352000	28
chr8	704000	705000	13
chr8	9450000	9451000	14
chr8	9487000	9488000	14
chr8	11405000	11406000	19
chr8	13024000	13025000	23
chr8	18111000	18112000	19
chr8	19036000	19037000	18
chr8	19072000	19073000	17
chr8	22582000	22583000	20
chr8	23263000	23264000	17
chr8	23368000	23369000	18
chr8	23481000	23482000	17
chr8	27527000	27528000	19
chr8	29189000	29190000	13
chr8	29373000	29374000	18
chr8	29548000	29549000	24
chr8	30029000	30030000	13
chr8	30701000	30702000	19
chr8	31852000	31853000	13
chr8	32206000	32207000	25
chr8	36022000	36023000	13
chr8	36857000	36858000	18
chr8	37087000	37088000	17
chr8	38172000	38173000	13
chr8	38602000	38603000	18
chr8	40085000	40086000	22
chr8	40420000	40421000	19
chr8	40501000	40502000	18
chr8	40753000	40754000	18
chr8	51038000	51039000	15
chr8	55021000	55022000	22
chr8	55095000	55096000	14
chr8	57397000	57398000	13
chr8	59453000	59454000	13
chr8	59986000	59987000	18
chr8	61783000	61784000	13
chr8	62679000	62680000	32
chr8	62786000	62787000	20
chr8	71289000	71290000	13
chr8	72571000	72572000	13
chr8	74235000	74236000	13
chr8	74533000	74534000	14
chr8	75623000	75624000	15
chr8	75905000	75906000	20
chr8	75919000	75920000	14
chr8	79868000	79869000	24
chr8	80171000	80172000	25
chr8	89324000	89325000	15
chr8	90799000	90800000	14
chr8	99083000	99084000	18
chr8	104454000	104455000	24
chr8	106741000	106742000	31
chr8	107982000	107983000	23
chr8	108749000	108750000	13
chr8	109201000	109202000	18
chr8	117194000	117195000	18
chr8	117629000	117630000	14
chr8	117837000	117838000	33
chr8	119073000	119074000	22
chr8	119500000	119501000	17
chr8	119992000	119993000	23
chr8	120005000	120006000	14
chr8	120507000	120508000	20
chr8	120651000	120652000	14
chr8	121222000	121223000	13
chr8	121454000	121455000	18
chr8	122488000	122489000	13
chr8	124611000	124612000	19
chr8	128348000	128349000	13
chr8	128877000	128878000	22
chr8	129582000	129583000	19
chr8	131287000	131288000	13
chr8	131314000	131315000	19
chr8	131340000	131341000	25
chr8	131596000	131597000	23
chr8	131616000	131617000	13
chr8	134317000	134318000	17
chr8	134935000	134936000	17
chr8	144695000	144696000	13
chr8	145230000	145231000	23
chr9	742000	743000	18
chr9	2232000	2233000	14
chr9	4283000	4284000	19
chr9	4846000	4847000	21
chr9	12783000	12784000	15
chr9	12818000	12819000	19
chr9	12849000	12850000	19
chr9	14226000	14227000	32
chr9	14304000	14305000	16
chr9	22132000	22133000	13
chr9	26233000	26234000	16
chr9	33141000	33142000	14
chr9	34063000	34064000	19
chr9	38506000	38507000	22
chr9	71690000	71691000	13
chr9	74167000	74168000	18
chr9	78623000	78624000	20
chr9	79625000	79626000	15
chr9	81383000	81384000	19
chr9	83297000	83298000	15
chr9	95941000	95942000	19
chr9	96669000	96670000	22
chr9	97265000	97266000	18
chr9	100764000	100765000	22
chr9	112779000	112780000	17
chr9	112797000	112798000	16
chr9	113832000	113833000	20
chr9	114858000	114859000	114
chr9	117653000	117654000	15
chr9	118455000	118456000	14
chr9	120133000	120134000	14
chr9	123071000	123072000	20
chr9	123174000	123175000	18
chr9	126067000	126068000	15
chr9	126462000	126463000	19
chr9	126992000	126993000	18
chr9	127509000	127510000	22
chr9	127552000	127553000	13
chr9	131771000	131772000	13
chr9	132555000	132556000	19
chr9	134809000	134810000	28
chr9	135729000	135730000	13
chr10	365000	366000	23
chr10	2144000	2145000	17
chr10	3063000	3064000	13
chr10	4710000	4711000	18
chr10	5266000	5267000	19
chr10	6028000	6029000	13
chr10	12125000	12126000	20
chr10	15282000	15283000	23
chr10	17205000	17206000	14
chr10	25155000	25156000	17
chr10	25231000	25232000	14
chr10	29554000	29555000	14
chr10	30678000	30679000	22
chr10	32707000	32708000	25
chr10	33458000	33459000	14
chr10	33549000	33550000	20
chr10	36778000	36779000	13
chr10	43862000	43863000	18
chr10	47159000	47160000	22
chr10	53129000	53130000	32
chr10	61875000	61876000	20
chr10	62074000	62075000	13
chr10	62731000	62732000	18
chr10	63973000	63974000	20
chr10	64688000	64689000	15
chr10	69253000	69254000	13
chr10	69523000	69524000	15
chr10	69762000	69763000	18
chr10	74597000	74598000	29
chr10	74677000	74678000	21
chr10	74682000	74683000	21
chr10	76312000	76313000	25
chr10	79032000	79033000	20
chr10	90647000	90648000	14
chr10	91078000	91079000	17
chr10	96970000	96971000	15
chr10	99383000	99384000	31
chr10	101122000	101123000	13
chr10	103806000	103807000	24
chr10	103815000	103816000	14
chr10	104460000	104461000	24
chr10	104493000	104494000	64
chr10	104668000	104669000	31
chr10	111716000	111717000	18
chr10	112669000	112670000	23
chr10	113395000	113396000	15
chr10	114139000	114140000	19
chr10	115459000	115460000	20
chr10	115501000	115502000	20
chr10	115923000	115924000	17
chr10	131799000	131800000	20
chr10	133626000	133627000	17
chr11	3073000	3074000	17
chr11	3925000	3926000	19
chr11	7955000	7956000	17
chr11	7965000	7966000	40
chr11	9117000	9118000	20
chr11	13152000	13153000	16
chr11	13186000	13187000	23
chr11	14478000	14479000	21
chr11	19930000	19931000	15
chr11	27446000	27447000	19
chr11	27904000	27905000	13
chr11	28721000	28722000	23
chr11	28813000	28814000	24
chr11	30467000	30468000	20
chr11	35014000	35015000	22
chr11	35498000	35499000	14
chr11	35640000	35641000	19
chr11	36069000	36070000	16
chr11	47034000	47035000	13
chr11	47394000	47395000	19
chr11	56834000	56835000	14
chr11	61492000	61493000	20
chr11	61986000	61987000	18
chr11	62004000	62005000	18
chr11	62097000	62098000	21
chr11	62170000	62171000	29
chr11	62407000	62408000	13
chr11	63710000	63711000	21
chr11	63750000	63751000	22
chr11	64954000	64955000	22
chr11	65177000	65178000	18
chr11	65412000	65413000	23
chr11	68183000	68184000	17
chr11	72111000	72112000	15
chr11	73150000	73151000	35
chr11	77733000	77734000	17
chr11	82550000	82551000	16
chr11	85454000	85455000	14
chr11	85995000	85996000	14
chr11	86323000	86324000	16
chr11	101488000	101489000	21
chr11	103369000	103370000	19
chr11	103481000	103482000	22
chr11	104613000	104614000	19
chr11	106921000	106922000	17
chr11	109671000	109672000	15
chr11	111668000	111669000	16
chr11	113149000	113150000	39
chr11	116471000	116472000	20
chr11	118710000	118711000	32
chr11	121578000	121579000	23
chr11	122488000	122489000	19
chr11	128100000	128101000	22
chr11	128518000	128519000	29
chr11	129478000	129479000	20
chr11	129930000	129931000	15
chr11	130012000	130013000	22
chr12	33000	34000	13
chr12	1784000	1785000	18
chr12	2870000	2871000	23
chr12	4518000	4519000	21
chr12	7057000	7058000	30
chr12	7265000	7266000	14
chr12	10235000	10236000	19
chr12	14438000	14439000	14
chr12	19203000	19204000	14
chr12	21481000	21482000	23
chr12	21546000	21547000	13
chr12	22669000	22670000	19
chr12	24988000	24989000	26
chr12	28628000	28629000	18
chr12	31413000	31414000	21
chr12	31772000	31773000	13
chr12	43914000	43915000	26
chr12	44589000	44590000	22
chr12	45630000	45631000	18
chr12	46643000	46644000	13
chr12	46799000	46800000	20
chr12	47881000	47882000	23
chr12	47948000	47949000	19
chr12	49704000	49705000	17
chr12	52001000	52002000	32
chr12	52182000	52183000	13
chr12	52332000	52333000	14
chr12	52505000	52506000	23
chr12	52961000	52962000	16
chr12	54938000	54939000	13
chr12	57021000	57022000	19
chr12	57106000	57107000	14
chr12	64810000	64811000	19
chr12	67245000	67246000	19
chr12	68265000	68266000	22
chr12	75101000	75102000	22
chr12	76857000	76858000	18
chr12	90845000	90846000	17
chr12	91542000	91543000	14
chr12	92296000	92297000	13
chr12	93148000	93149000	13
chr12	95403000	95404000	21
chr12	97511000	97512000	17
chr12	100198000	100199000	13
chr12	102723000	102724000	20
chr12	103225000	103226000	13
chr12	103272000	103273000	23
chr12	104028000	104029000	15
chr12	105214000	105215000	16
chr12	108918000	108919000	30
chr12	109326000	109327000	20
chr12	110898000	110899000	17
chr12	111331000	111332000	35
chr12	114960000	114961000	17
chr12	116929000	116930000	18
chr12	117295000	117296000	25
chr12	119360000	119361000	18
chr12	121417000	121418000	14
chr13	19647000	19648000	14
chr13	20245000	20246000	17
chr13	24384000	24385000	14
chr13	24395000	24396000	21
chr13	28191000	28192000	20
chr13	29894000	29895000	18
chr13	30449000	30450000	23
chr13	33015000	33016000	21
chr13	33269000	33270000	18
chr13	34129000	34130000	21
chr13	40477000	40478000	19
chr13	40525000	40526000	21
chr13	41103000	41104000	14
chr13	43660000	43661000	13
chr13	43740000	43741000	22
chr13	43833000	43834000	21
chr13	43907000	43908000	20
chr13	44527000	44528000	22
chr13	44714000	44715000	17
chr13	47481000	47482000	18
chr13	48582000	48583000	24
chr13	48791000	48792000	19
chr13	49859000	49860000	21
chr13	49893000	49894000	18
chr13	51200000	51201000	14
chr13	74240000	74241000	20
chr13	75984000	75985000	21
chr13	85082000	85083000	14
chr13	85197000	85198000	17
chr13	95094000	95095000	18
chr13	96816000	96817000	13
chr13	97104000	97105000	19
chr13	98496000	98497000	13
chr13	99040000	99041000	19
chr13	99607000	99608000	19
chr13	101289000	101290000	16
chr13	101646000	101647000	16
chr13	102047000	102048000	16
chr13	108606000	108607000	21
chr13	108707000	108708000	16
chr13	112880000	112881000	19
chr14	20994000	20995000	19
chr14	21049000	21050000	132
chr14	22368000	22369000	31
chr14	22458000	22459000	19
chr14	22574000	22575000	78
chr14	23008000	23009000	35
chr14	28191000	28192000	20
chr14	30161000	30162000	23
chr14	32347000	32348000	13
chr14	34414000	34415000	23
chr14	34831000	34832000	18
chr14	37129000	37130000	16
chr14	37189000	37190000	15
chr14	42346000	42347000	21
chr14	43856000	43857000	17
chr14	49389000	49390000	15
chr14	51614000	51615000	18
chr14	53438000	53439000	13
chr14	54984000	54985000	18
chr14	56804000	56805000	13
chr14	57834000	57835000	43
chr14	62228000	62229000	20
chr14	64948000	64949000	14
chr14	67232000	67233000	18
chr14	67353000	67354000	25
chr14	67677000	67678000	18
chr14	67694000	67695000	20
chr14	68935000	68936000	27
chr14	77297000	77298000	22
chr14	88431000	88432000	14
chr14	89491000	89492000	16
chr14	89933000	89934000	17
chr14	94801000	94802000	22
chr14	99017000	99018000	20
chr14	101816000	101817000	21
chr14	104541000	104542000	14
chr15	30694000	30695000	19
chr15	30771000	30772000	18
chr15	31183000	31184000	13
chr15	35099000	35100000	26
chr15	37366000	37367000	18
chr15	38485000	38486000	20
chr15	38886000	38887000	23
chr15	40628000	40629000	19
chr15	42237000	42238000	25
chr15	42367000	42368000	18
chr15	45816000	45817000	13
chr15	46970000	46971000	19
chr15	47125000	47126000	24
chr15	47126000	47127000	19
chr15	48137000	48138000	21
chr15	48833000	48834000	19
chr15	50091000	50092000	13
chr15	53879000	53880000	17
chr15	55304000	55305000	13
chr15	61235000	61236000	20
chr15	62905000	62906000	17
chr15	65116000	65117000	23
chr15	65189000	65190000	17
chr15	67542000	67543000	13
chr15	68190000	68191000	21
chr15	69230000	69231000	19
chr15	70419000	70420000	20
chr15	72803000	72804000	21
chr15	73202000	73203000	21
chr15	75920000	75921000	14
chr15	79403000	79404000	13
chr15	81526000	81527000	21
chr15	82308000	82309000	18
chr15	83324000	83325000	17
chr15	83749000	83750000	18
chr15	86891000	86892000	18
chr15	87441000	87442000	22
chr15	93597000	93598000	17
chr15	94671000	94672000	20
chr15	97031000	97032000	14
chr16	639000	640000	20
chr16	3264000	3265000	15
chr16	3391000	3392000	18
chr16	4003000	4004000	20
chr16	5023000	5024000	19
chr16	8965000	8966000	17
chr16	15767000	15768000	15
chr16	15901000	15902000	20
chr16	15995000	15996000	13
chr16	19037000	19038000	19
chr16	22306000	22307000	19
chr16	24192000	24193000	19
chr16	24928000	24929000	15
chr16	28411000	28412000	53
chr16	30296000	30297000	19
chr16	45418000	45419000	25
chr16	51647000	51648000	21
chr16	52025000	52026000	34
chr16	55524000	55525000	19
chr16	63455000	63456000	20
chr16	66438000	66439000	30
chr16	68509000	68510000	17
chr16	71256000	71257000	23
chr16	77266000	77267000	31
chr16	79132000	79133000	20
chr16	79829000	79830000	25
chr16	84348000	84349000	19
chr16	86380000	86381000	18
chr17	222000	223000	19
chr17	1534000	1535000	18
chr17	6207000	6208000	17
chr17	7279000	7280000	20
chr17	7759000	7760000	19
chr17	15117000	15118000	17
chr17	15543000	15544000	16
chr17	16263000	16264000	27
chr17	18159000	18160000	24
chr17	21058000	21059000	33
chr17	24079000	24080000	23
chr17	24205000	24206000	16
chr17	24546000	24547000	13
chr17	28476000	28477000	22
chr17	29577000	29578000	21
chr17	33874000	33875000	17
chr17	34811000	34812000	13
chr17	36264000	36265000	29
chr17	37275000	37276000	18
chr17	37600000	37601000	23
chr17	37680000	37681000	16
chr17	38793000	38794000	20
chr17	39759000	39760000	18
chr17	43373000	43374000	17
chr17	43457000	43458000	13
chr17	43631000	43632000	13
chr17	45196000	45197000	18
chr17	46152000	46153000	24
chr17	46155000	46156000	13
chr17	49153000	49154000	18
chr17	55059000	55060000	18
chr17	58222000	58223000	27
chr17	60085000	60086000	27
chr17	61055000	61056000	14
chr17	61699000	61700000	17
chr17	61733000	61734000	13
chr17	61896000	61897000	13
chr17	62671000	62672000	18
chr17	65404000	65405000	23
chr17	65877000	65878000	13
chr17	66888000	66889000	20
chr17	67628000	67629000	29
chr17	68074000	68075000	17
chr17	71174000	71175000	19
chr17	71772000	71773000	22
chr17	72180000	72181000	13
chr17	73695000	73696000	18
chr17	75576000	75577000	18
chr18	2500000	2501000	14
chr18	8924000	8925000	13
chr18	9339000	9340000	15
chr18	13212000	13213000	20
chr18	13365000	13366000	19
chr18	19211000	19212000	18
chr18	20702000	20703000	44
chr18	20749000	20750000	19
chr18	24038000	24039000	19
chr18	31772000	31773000	19
chr18	37788000	37789000	18
chr18	41338000	41339000	20
chr18	46810000	46811000	21
chr18	53448000	53449000	24
chr18	53625000	53626000	23
chr18	54402000	54403000	18
chr18	57761000	57762000	19
chr18	63178000	63179000	19
chr18	69965000	69966000	20
chr18	75540000	75541000	18
chr19	747000	748000	47
chr19	2414000	2415000	35
chr19	3295000	3296000	14
chr19	3508000	3509000	14
chr19	3920000	3921000	18
chr19	4742000	4743000	61
chr19	5906000	5907000	14
chr19	7504000	7505000	38
chr19	11063000	11064000	23
chr19	12706000	12707000	24
chr19	12708000	12709000	18
chr19	12853000	12854000	13
chr19	13978000	13979000	50
chr19	14179000	14180000	26
chr19	15534000	15535000	20
chr19	15808000	15809000	18
chr19	16157000	16158000	22
chr19	16310000	16311000	19
chr19	16632000	16633000	17
chr19	17377000	17378000	20
chr19	18251000	18252000	15
chr19	19292000	19293000	22
chr19	23661000	23662000	19
chr19	38154000	38155000	18
chr19	40109000	40110000	22
chr19	42393000	42394000	27
chr19	42652000	42653000	19
chr19	42689000	42690000	28
chr19	43187000	43188000	22
chr19	44860000	44861000	17
chr19	45774000	45775000	17
chr19	46595000	46596000	24
chr19	50373000	50374000	25
chr19	50680000	50681000	20
chr19	51795000	51796000	21
chr19	52046000	52047000	27
chr19	52932000	52933000	15
chr19	53319000	53320000	16
chr19	53640000	53641000	24
chr19	53641000	53642000	19
chr19	53990000	53991000	34
chr19	56589000	56590000	26
chr19	56766000	56767000	136
chr19	57083000	57084000	23
chr19	57100000	57101000	114
chr19	57122000	57123000	101
chr19	57244000	57245000	49
chr19	58157000	58158000	20
chr19	59061000	59062000	13
chr19	59172000	59173000	19
chr19	60483000	60484000	28
chr19	62554000	62555000	19
chr19	62614000	62615000	32
chr19	63022000	63023000	17
chr19	63643000	63644000	21
chr19	63723000	63724000	30
chr20	425000	426000	16
chr20	3492000	3493000	13
chr20	4042000	4043000	14
chr20	5009000	5010000	24
chr20	10941000	10942000	17
chr20	15511000	15512000	19
chr20	15728000	15729000	21
chr20	16406000	16407000	20
chr20	16498000	16499000	17
chr20	18216000	18217000	25
chr20	23184000	23185000	14
chr20	24792000	24793000	14
chr20	25313000	25314000	14
chr20	30121000	30122000	18
chr20	30411000	30412000	13
chr20	32875000	32876000	16
chr20	36136000	36137000	18
chr20	37353000	37354000	13
chr20	39370000	39371000	18
chr20	41844000	41845000	19
chr20	43114000	43115000	13
chr20	44946000	44947000	13
chr20	45209000	45210000	19
chr20	45413000	45414000	20
chr20	45638000	45639000	21
chr20	45851000	45852000	17
chr20	46300000	46301000	14
chr20	46979000	46980000	17
chr20	51987000	51988000	13
chr20	55359000	55360000	19
chr20	56417000	56418000	13
chr20	61004000	61005000	14
chr21	15717000	15718000	18
chr21	18034000	18035000	22
chr21	22767000	22768000	13
chr21	22860000	22861000	13
chr21	22927000	22928000	26
chr21	27140000	27141000	13
chr21	27256000	27257000	13
chr21	27258000	27259000	13
chr21	27623000	27624000	24
chr21	28113000	28114000	18
chr21	31702000	31703000	17
chr21	32183000	32184000	15
chr21	34263000	34264000	13
chr21	35177000	35178000	14
chr21	35281000	35282000	13
chr21	35771000	35772000	26
chr21	39125000	39126000	13
chr22	16491000	16492000	22
chr22	17489000	17490000	20
chr22	18573000	18574000	15
chr22	22933000	22934000	19
chr22	25429000	25430000	21
chr22	27525000	27526000	24
chr22	28329000	28330000	21
chr22	29053000	29054000	17
chr22	32697000	32698000	14
chr22	34698000	34699000	17
chr22	34699000	34700000	15
chr22	37492000	37493000	13
chr22	37514000	37515000	13
chr22	38138000	38139000	19
chr22	38667000	38668000	19
chr22	38680000	38681000	26
chr22	39408000	39409000	14
chr22	48698000	48699000	31
chr22	49260000	49261000	20
chrX	9269000	9270000	19
chrX	9969000	9970000	18
chrX	10378000	10379000	13
chrX	13593000	13594000	22
chrX	13597000	13598000	14
chrX	15433000	15434000	17
chrX	16647000	16648000	19
chrX	16706000	16707000	14
chrX	22267000	22268000	13
chrX	30817000	30818000	28
chrX	45367000	45368000	26
chrX	47580000	47581000	20
chrX	47581000	47582000	19
chrX	48219000	48220000	17
chrX	48867000	48868000	29
chrX	53271000	53272000	25
chrX	54087000	54088000	28
chrX	57634000	57635000	19
chrX	73480000	73481000	19
chrX	74410000	74411000	14
chrX	80344000	80345000	19
chrX	81907000	81908000	15
chrX	85189000	85190000	29
chrX	103462000	103463000	29
chrX	106248000	106249000	23
chrX	107401000	107402000	25
chrX	109411000	109412000	14
chrX	117622000	117623000	13
chrX	118871000	118872000	28
chrX	119475000	119476000	16
chrX	129230000	129231000	18
chrX	132457000	132458000	13
chrX	149487000	149488000	23
chrX	150891000	150892000	14

## Sheet: diffbound_p300T30
Description: Regions detected as bound only by p300 at T30, at a 5% FDR (Table 4).
Chromosome	Start	Stop	p300T301	p300T302
chr1	829000	830000	5	17
chr1	892000	893000	5	22
chr1	930000	931000	11	14
chr1	1047000	1048000	3	16
chr1	1300000	1301000	4	20
chr1	1332000	1333000	3	12
chr1	1799000	1800000	6	8
chr1	1813000	1814000	6	11
chr1	2976000	2977000	9	5
chr1	3008000	3009000	3	11
chr1	3214000	3215000	8	8
chr1	3350000	3351000	7	6
chr1	3411000	3412000	5	12
chr1	3484000	3485000	5	10
chr1	3653000	3654000	5	10
chr1	4629000	4630000	8	10
chr1	4923000	4924000	5	25
chr1	5460000	5461000	6	12
chr1	6031000	6032000	3	11
chr1	6574000	6575000	11	10
chr1	6576000	6577000	9	7
chr1	6608000	6609000	9	18
chr1	6769000	6770000	6	9
chr1	6777000	6778000	8	5
chr1	6877000	6878000	11	4
chr1	6974000	6975000	7	15
chr1	8089000	8090000	5	9
chr1	8222000	8223000	6	10
chr1	8312000	8313000	5	9
chr1	8422000	8423000	7	7
chr1	8550000	8551000	9	3
chr1	8578000	8579000	9	7
chr1	8650000	8651000	5	14
chr1	8849000	8850000	10	10
chr1	8859000	8860000	9	11
chr1	8882000	8883000	6	12
chr1	8885000	8886000	5	9
chr1	8924000	8925000	12	22
chr1	8970000	8971000	3	11
chr1	9050000	9051000	4	13
chr1	9183000	9184000	5	13
chr1	9184000	9185000	14	8
chr1	9459000	9460000	9	17
chr1	9671000	9672000	8	9
chr1	10047000	10048000	7	8
chr1	10662000	10663000	16	25
chr1	10762000	10763000	6	14
chr1	10996000	10997000	8	9
chr1	11786000	11787000	3	10
chr1	12135000	12136000	5	14
chr1	12171000	12172000	6	10
chr1	12429000	12430000	6	8
chr1	12432000	12433000	7	13
chr1	12440000	12441000	3	10
chr1	12570000	12571000	11	8
chr1	12577000	12578000	9	5
chr1	12641000	12642000	14	4
chr1	12728000	12729000	10	5
chr1	12834000	12835000	4	11
chr1	14899000	14900000	7	8
chr1	15226000	15227000	5	10
chr1	15511000	15512000	8	5
chr1	15609000	15610000	6	15
chr1	15630000	15631000	10	3
chr1	15819000	15820000	8	17
chr1	16353000	16354000	5	15
chr1	16533000	16534000	6	8
chr1	16562000	16563000	11	6
chr1	16586000	16587000	4	13
chr1	16730000	16731000	6	19
chr1	16805000	16806000	11	7
chr1	16807000	16808000	7	9
chr1	16969000	16970000	4	16
chr1	17094000	17095000	4	12
chr1	17211000	17212000	6	14
chr1	17290000	17291000	7	7
chr1	17387000	17388000	3	10
chr1	17406000	17407000	8	7
chr1	17831000	17832000	7	10
chr1	19120000	19121000	8	5
chr1	19122000	19123000	7	14
chr1	19141000	19142000	9	13
chr1	19404000	19405000	6	11
chr1	19440000	19441000	4	10
chr1	19451000	19452000	3	13
chr1	19452000	19453000	3	10
chr1	19639000	19640000	9	7
chr1	19642000	19643000	8	6
chr1	19658000	19659000	7	9
chr1	19687000	19688000	7	9
chr1	19703000	19704000	7	9
chr1	19852000	19853000	8	5
chr1	20589000	20590000	5	13
chr1	20952000	20953000	6	9
chr1	21174000	21175000	10	6
chr1	21179000	21180000	6	14
chr1	21192000	21193000	10	3
chr1	21454000	21455000	7	7
chr1	21567000	21568000	8	11
chr1	21855000	21856000	6	9
chr1	22129000	22130000	4	13
chr1	22142000	22143000	7	9
chr1	22165000	22166000	6	19
chr1	22627000	22628000	7	6
chr1	23148000	23149000	9	5
chr1	23350000	23351000	4	11
chr1	23354000	23355000	7	6
chr1	23383000	23384000	6	9
chr1	23400000	23401000	3	10
chr1	23599000	23600000	4	12
chr1	23600000	23601000	3	11
chr1	23979000	23980000	3	11
chr1	24009000	24010000	7	7
chr1	24025000	24026000	8	4
chr1	24066000	24067000	9	4
chr1	24476000	24477000	3	12
chr1	24562000	24563000	7	17
chr1	24579000	24580000	8	7
chr1	24950000	24951000	9	5
chr1	24976000	24977000	7	10
chr1	25000000	25001000	8	4
chr1	25305000	25306000	5	11
chr1	25438000	25439000	6	14
chr1	25537000	25538000	8	17
chr1	25907000	25908000	4	13
chr1	25972000	25973000	12	4
chr1	26071000	26072000	4	10
chr1	26355000	26356000	3	10
chr1	26585000	26586000	7	12
chr1	26683000	26684000	5	9
chr1	26916000	26917000	6	8
chr1	26933000	26934000	9	8
chr1	27540000	27541000	6	13
chr1	27843000	27844000	8	4
chr1	27849000	27850000	6	11
chr1	28114000	28115000	7	7
chr1	28460000	28461000	4	11
chr1	28867000	28868000	11	17
chr1	29376000	29377000	6	8
chr1	29456000	29457000	5	9
chr1	29965000	29966000	4	12
chr1	30355000	30356000	8	5
chr1	30953000	30954000	8	13
chr1	31009000	31010000	6	12
chr1	31044000	31045000	9	5
chr1	31053000	31054000	6	8
chr1	31099000	31100000	3	27
chr1	31124000	31125000	5	11
chr1	31175000	31176000	8	9
chr1	31830000	31831000	3	10
chr1	31941000	31942000	6	11
chr1	31952000	31953000	7	14
chr1	31955000	31956000	6	9
chr1	32254000	32255000	6	9
chr1	32301000	32302000	8	16
chr1	32381000	32382000	6	9
chr1	32419000	32420000	7	9
chr1	32480000	32481000	8	14
chr1	32738000	32739000	3	15
chr1	32777000	32778000	9	22
chr1	32999000	33000000	7	13
chr1	33000000	33001000	10	5
chr1	33200000	33201000	8	11
chr1	33324000	33325000	6	12
chr1	33416000	33417000	3	10
chr1	33467000	33468000	6	10
chr1	33576000	33577000	8	5
chr1	33604000	33605000	5	13
chr1	33662000	33663000	6	13
chr1	33673000	33674000	7	11
chr1	35091000	35092000	7	11
chr1	35268000	35269000	7	8
chr1	35423000	35424000	10	5
chr1	35424000	35425000	13	10
chr1	35428000	35429000	10	10
chr1	36168000	36169000	7	17
chr1	36357000	36358000	3	13
chr1	36545000	36546000	11	12
chr1	36689000	36690000	6	25
chr1	37723000	37724000	4	10
chr1	37791000	37792000	10	9
chr1	38682000	38683000	3	14
chr1	39110000	39111000	11	3
chr1	39345000	39346000	9	15
chr1	39355000	39356000	10	12
chr1	39380000	39381000	3	11
chr1	39406000	39407000	5	14
chr1	39435000	39436000	8	4
chr1	39891000	39892000	6	8
chr1	40220000	40221000	9	9
chr1	40282000	40283000	8	5
chr1	40296000	40297000	9	4
chr1	40620000	40621000	14	15
chr1	40770000	40771000	4	10
chr1	40771000	40772000	10	4
chr1	40863000	40864000	6	9
chr1	40954000	40955000	10	7
chr1	40967000	40968000	9	9
chr1	41111000	41112000	9	4
chr1	41138000	41139000	7	7
chr1	41215000	41216000	3	14
chr1	41848000	41849000	3	10
chr1	41927000	41928000	4	10
chr1	41971000	41972000	5	9
chr1	41978000	41979000	7	7
chr1	42020000	42021000	9	4
chr1	42164000	42165000	8	5
chr1	42484000	42485000	7	6
chr1	42504000	42505000	11	6
chr1	42629000	42630000	8	8
chr1	42918000	42919000	10	6
chr1	42938000	42939000	9	4
chr1	42985000	42986000	10	6
chr1	43086000	43087000	7	10
chr1	43158000	43159000	8	5
chr1	43166000	43167000	15	11
chr1	43183000	43184000	17	8
chr1	43382000	43383000	7	6
chr1	43446000	43447000	8	18
chr1	43620000	43621000	3	11
chr1	43732000	43733000	9	12
chr1	43968000	43969000	7	14
chr1	44169000	44170000	8	7
chr1	44172000	44173000	8	14
chr1	44228000	44229000	7	7
chr1	44289000	44290000	3	11
chr1	44616000	44617000	7	11
chr1	44945000	44946000	5	12
chr1	45019000	45020000	11	5
chr1	45032000	45033000	8	12
chr1	45043000	45044000	9	3
chr1	45052000	45053000	7	10
chr1	45541000	45542000	9	14
chr1	45579000	45580000	9	8
chr1	45795000	45796000	14	20
chr1	45846000	45847000	8	5
chr1	45893000	45894000	6	8
chr1	46007000	46008000	8	12
chr1	46099000	46100000	9	4
chr1	46219000	46220000	7	8
chr1	46315000	46316000	10	3
chr1	46323000	46324000	6	8
chr1	46554000	46555000	9	4
chr1	46640000	46641000	4	10
chr1	46680000	46681000	7	8
chr1	46834000	46835000	8	4
chr1	46838000	46839000	7	10
chr1	46955000	46956000	8	7
chr1	47551000	47552000	10	10
chr1	47591000	47592000	8	4
chr1	47617000	47618000	7	7
chr1	47894000	47895000	6	8
chr1	47948000	47949000	6	11
chr1	47966000	47967000	9	12
chr1	48000000	48001000	5	9
chr1	48153000	48154000	10	3
chr1	48913000	48914000	8	10
chr1	48982000	48983000	10	6
chr1	48998000	48999000	7	6
chr1	51522000	51523000	4	11
chr1	51535000	51536000	10	3
chr1	51813000	51814000	3	10
chr1	51857000	51858000	9	4
chr1	52211000	52212000	13	3
chr1	52212000	52213000	10	8
chr1	52275000	52276000	10	5
chr1	52498000	52499000	9	4
chr1	52534000	52535000	12	3
chr1	52828000	52829000	8	4
chr1	53263000	53264000	9	11
chr1	53281000	53282000	4	10
chr1	53414000	53415000	6	8
chr1	53631000	53632000	7	13
chr1	53723000	53724000	7	9
chr1	53968000	53969000	4	10
chr1	54134000	54135000	12	16
chr1	54488000	54489000	3	13
chr1	54644000	54645000	6	24
chr1	55120000	55121000	11	5
chr1	55121000	55122000	8	8
chr1	55188000	55189000	4	21
chr1	55189000	55190000	6	15
chr1	55370000	55371000	9	10
chr1	55711000	55712000	5	9
chr1	55819000	55820000	5	21
chr1	55965000	55966000	6	12
chr1	56054000	56055000	8	10
chr1	56071000	56072000	8	10
chr1	56155000	56156000	11	7
chr1	57724000	57725000	10	6
chr1	58640000	58641000	6	8
chr1	58859000	58860000	7	9
chr1	58901000	58902000	9	3
chr1	59170000	59171000	10	6
chr1	59207000	59208000	7	8
chr1	59408000	59409000	7	7
chr1	59661000	59662000	9	7
chr1	59764000	59765000	10	5
chr1	59922000	59923000	8	4
chr1	61250000	61251000	5	10
chr1	61930000	61931000	10	15
chr1	61932000	61933000	8	4
chr1	62090000	62091000	8	4
chr1	62188000	62189000	11	9
chr1	62534000	62535000	5	12
chr1	62560000	62561000	8	5
chr1	62673000	62674000	6	9
chr1	63021000	63022000	8	10
chr1	63364000	63365000	12	4
chr1	63606000	63607000	3	14
chr1	64926000	64927000	9	8
chr1	65144000	65145000	15	13
chr1	65148000	65149000	8	6
chr1	65415000	65416000	6	8
chr1	65499000	65500000	15	7
chr1	65503000	65504000	8	6
chr1	66539000	66540000	10	3
chr1	66677000	66678000	7	7
chr1	66779000	66780000	10	3
chr1	66782000	66783000	11	6
chr1	66862000	66863000	5	9
chr1	66964000	66965000	7	6
chr1	67177000	67178000	10	9
chr1	67354000	67355000	9	5
chr1	67387000	67388000	10	4
chr1	67610000	67611000	9	4
chr1	67629000	67630000	7	6
chr1	67738000	67739000	10	11
chr1	67770000	67771000	11	5
chr1	67814000	67815000	9	12
chr1	67815000	67816000	8	6
chr1	67849000	67850000	8	7
chr1	67864000	67865000	5	10
chr1	67873000	67874000	8	6
chr1	67910000	67911000	7	13
chr1	67938000	67939000	6	9
chr1	67984000	67985000	10	4
chr1	68029000	68030000	4	11
chr1	70215000	70216000	6	9
chr1	70280000	70281000	5	9
chr1	70434000	70435000	9	3
chr1	70570000	70571000	8	6
chr1	70651000	70652000	8	4
chr1	70664000	70665000	9	7
chr1	71077000	71078000	8	5
chr1	71080000	71081000	8	4
chr1	71110000	71111000	4	10
chr1	73844000	73845000	5	10
chr1	74038000	74039000	7	9
chr1	75300000	75301000	7	6
chr1	75313000	75314000	11	9
chr1	75358000	75359000	6	8
chr1	76047000	76048000	9	3
chr1	76203000	76204000	6	11
chr1	76246000	76247000	3	10
chr1	76298000	76299000	10	3
chr1	76569000	76570000	11	3
chr1	77237000	77238000	21	20
chr1	77386000	77387000	13	3
chr1	77520000	77521000	11	26
chr1	77658000	77659000	9	3
chr1	77676000	77677000	8	10
chr1	77706000	77707000	7	8
chr1	77782000	77783000	8	8
chr1	77842000	77843000	7	6
chr1	77916000	77917000	8	5
chr1	78130000	78131000	6	10
chr1	78131000	78132000	7	6
chr1	78181000	78182000	9	4
chr1	78309000	78310000	10	16
chr1	78466000	78467000	5	9
chr1	78608000	78609000	8	6
chr1	78663000	78664000	6	11
chr1	78733000	78734000	13	6
chr1	79279000	79280000	9	6
chr1	80292000	80293000	8	12
chr1	81413000	81414000	11	8
chr1	83879000	83880000	12	10
chr1	84327000	84328000	5	12
chr1	84603000	84604000	17	30
chr1	84680000	84681000	12	11
chr1	85167000	85168000	9	3
chr1	85301000	85302000	8	6
chr1	85452000	85453000	10	6
chr1	85479000	85480000	7	8
chr1	85511000	85512000	9	5
chr1	85786000	85787000	8	9
chr1	85810000	85811000	12	7
chr1	85866000	85867000	5	13
chr1	86085000	86086000	7	8
chr1	86618000	86619000	11	3
chr1	86633000	86634000	4	10
chr1	86996000	86997000	5	9
chr1	87354000	87355000	6	8
chr1	87577000	87578000	8	8
chr1	87992000	87993000	8	8
chr1	88034000	88035000	3	10
chr1	88124000	88125000	7	7
chr1	88190000	88191000	8	6
chr1	88414000	88415000	13	13
chr1	89211000	89212000	9	8
chr1	89228000	89229000	9	4
chr1	89292000	89293000	8	9
chr1	89295000	89296000	8	8
chr1	89297000	89298000	10	6
chr1	89300000	89301000	11	13
chr1	89346000	89347000	4	10
chr1	89352000	89353000	10	5
chr1	89356000	89357000	11	5
chr1	89360000	89361000	8	4
chr1	89362000	89363000	15	5
chr1	89501000	89502000	14	19
chr1	89517000	89518000	8	6
chr1	89693000	89694000	8	4
chr1	89944000	89945000	11	5
chr1	90042000	90043000	9	6
chr1	90043000	90044000	11	6
chr1	90102000	90103000	8	7
chr1	90103000	90104000	8	5
chr1	90148000	90149000	8	17
chr1	90192000	90193000	4	10
chr1	91212000	91213000	8	5
chr1	91229000	91230000	8	5
chr1	91794000	91795000	7	10
chr1	91996000	91997000	10	4
chr1	92089000	92090000	9	11
chr1	92991000	92992000	6	8
chr1	93771000	93772000	7	6
chr1	93830000	93831000	7	6
chr1	93858000	93859000	6	11
chr1	93859000	93860000	6	9
chr1	93860000	93861000	3	12
chr1	93866000	93867000	7	6
chr1	93892000	93893000	10	8
chr1	93904000	93905000	6	9
chr1	93907000	93908000	6	12
chr1	93921000	93922000	6	8
chr1	93944000	93945000	8	5
chr1	93960000	93961000	10	3
chr1	93994000	93995000	3	11
chr1	94046000	94047000	9	5
chr1	94119000	94120000	4	12
chr1	94143000	94144000	13	8
chr1	94199000	94200000	3	13
chr1	94217000	94218000	8	11
chr1	94263000	94264000	11	13
chr1	94271000	94272000	6	10
chr1	94291000	94292000	3	10
chr1	94293000	94294000	10	21
chr1	94452000	94453000	5	9
chr1	94524000	94525000	9	4
chr1	94572000	94573000	7	8
chr1	94769000	94770000	14	13
chr1	94837000	94838000	4	12
chr1	94856000	94857000	3	10
chr1	94947000	94948000	7	6
chr1	95130000	95131000	5	11
chr1	95133000	95134000	8	10
chr1	95149000	95150000	11	4
chr1	95153000	95154000	8	6
chr1	95155000	95156000	8	6
chr1	95257000	95258000	10	7
chr1	95331000	95332000	7	8
chr1	96494000	96495000	7	6
chr1	96551000	96552000	7	6
chr1	96602000	96603000	8	16
chr1	97204000	97205000	11	5
chr1	97477000	97478000	7	7
chr1	97517000	97518000	8	6
chr1	97588000	97589000	8	9
chr1	98146000	98147000	8	6
chr1	98444000	98445000	3	11
chr1	98502000	98503000	11	5
chr1	99719000	99720000	8	4
chr1	99839000	99840000	10	4
chr1	99957000	99958000	7	6
chr1	99994000	99995000	8	4
chr1	100593000	100594000	9	8
chr1	100970000	100971000	5	10
chr1	101007000	101008000	9	4
chr1	101030000	101031000	7	9
chr1	101138000	101139000	4	10
chr1	101438000	101439000	4	15
chr1	108094000	108095000	5	11
chr1	108312000	108313000	8	9
chr1	108934000	108935000	6	11
chr1	109220000	109221000	6	11
chr1	109434000	109435000	5	13
chr1	109444000	109445000	5	11
chr1	109611000	109612000	5	14
chr1	109638000	109639000	13	17
chr1	109733000	109734000	7	10
chr1	109944000	109945000	9	5
chr1	110137000	110138000	9	12
chr1	110182000	110183000	8	14
chr1	110239000	110240000	3	11
chr1	110267000	110268000	8	6
chr1	110270000	110271000	10	3
chr1	110273000	110274000	8	13
chr1	110277000	110278000	10	4
chr1	110291000	110292000	9	5
chr1	110307000	110308000	8	5
chr1	110351000	110352000	10	9
chr1	110978000	110979000	10	10
chr1	111110000	111111000	6	11
chr1	111744000	111745000	8	7
chr1	111767000	111768000	6	8
chr1	111885000	111886000	7	8
chr1	112001000	112002000	9	3
chr1	112901000	112902000	9	4
chr1	113062000	113063000	7	6
chr1	113210000	113211000	8	5
chr1	113282000	113283000	9	5
chr1	113864000	113865000	9	4
chr1	113886000	113887000	5	11
chr1	114316000	114317000	7	10
chr1	114467000	114468000	3	10
chr1	115074000	115075000	6	10
chr1	115444000	115445000	7	7
chr1	115457000	115458000	3	13
chr1	115478000	115479000	9	14
chr1	115528000	115529000	6	10
chr1	115682000	115683000	7	14
chr1	116273000	116274000	5	10
chr1	116453000	116454000	8	7
chr1	116751000	116752000	6	8
chr1	116849000	116850000	10	5
chr1	116855000	116856000	10	3
chr1	116933000	116934000	4	13
chr1	117162000	117163000	7	7
chr1	117163000	117164000	3	12
chr1	117333000	117334000	8	9
chr1	117405000	117406000	7	8
chr1	117406000	117407000	5	22
chr1	117845000	117846000	9	14
chr1	118018000	118019000	9	8
chr1	118079000	118080000	10	3
chr1	120150000	120151000	6	8
chr1	142727000	142728000	9	11
chr1	143246000	143247000	11	8
chr1	143645000	143646000	3	10
chr1	143646000	143647000	8	5
chr1	143650000	143651000	10	3
chr1	143755000	143756000	9	8
chr1	143768000	143769000	13	13
chr1	143916000	143917000	3	10
chr1	143937000	143938000	5	12
chr1	144163000	144164000	7	7
chr1	144190000	144191000	10	5
chr1	144198000	144199000	3	10
chr1	144538000	144539000	4	17
chr1	145091000	145092000	9	4
chr1	145433000	145434000	9	7
chr1	145483000	145484000	6	11
chr1	145537000	145538000	5	11
chr1	146607000	146608000	5	9
chr1	147780000	147781000	8	9
chr1	148138000	148139000	7	7
chr1	148390000	148391000	7	6
chr1	148681000	148682000	10	3
chr1	148787000	148788000	6	9
chr1	148858000	148859000	11	6
chr1	149120000	149121000	7	10
chr1	149135000	149136000	5	12
chr1	149835000	149836000	10	10
chr1	149858000	149859000	12	18
chr1	150030000	150031000	5	9
chr1	150164000	150165000	8	7
chr1	150218000	150219000	6	8
chr1	150221000	150222000	11	7
chr1	150225000	150226000	11	5
chr1	150381000	150382000	9	4
chr1	151787000	151788000	7	7
chr1	151870000	151871000	8	7
chr1	151911000	151912000	10	12
chr1	151917000	151918000	11	3
chr1	152557000	152558000	4	21
chr1	152714000	152715000	3	17
chr1	153124000	153125000	8	10
chr1	153455000	153456000	26	22
chr1	153456000	153457000	19	13
chr1	153542000	153543000	4	14
chr1	153798000	153799000	9	26
chr1	153828000	153829000	7	6
chr1	154148000	154149000	7	15
chr1	154216000	154217000	10	4
chr1	154218000	154219000	8	13
chr1	154226000	154227000	3	10
chr1	154318000	154319000	9	12
chr1	154367000	154368000	13	13
chr1	154682000	154683000	6	9
chr1	154708000	154709000	8	7
chr1	154726000	154727000	3	13
chr1	154728000	154729000	6	8
chr1	154733000	154734000	10	15
chr1	154809000	154810000	8	21
chr1	154946000	154947000	7	12
chr1	155075000	155076000	10	9
chr1	155376000	155377000	6	10
chr1	156199000	156200000	7	6
chr1	156383000	156384000	6	10
chr1	156414000	156415000	8	5
chr1	157397000	157398000	12	3
chr1	158267000	158268000	7	7
chr1	159257000	159258000	5	10
chr1	159403000	159404000	6	14
chr1	159435000	159436000	6	9
chr1	159743000	159744000	6	10
chr1	159985000	159986000	6	10
chr1	160146000	160147000	10	12
chr1	160736000	160737000	6	8
chr1	160801000	160802000	8	9
chr1	160808000	160809000	7	11
chr1	160819000	160820000	11	3
chr1	160842000	160843000	18	30
chr1	160909000	160910000	9	10
chr1	160933000	160934000	5	9
chr1	161526000	161527000	9	9
chr1	162795000	162796000	9	3
chr1	162838000	162839000	7	9
chr1	162844000	162845000	7	11
chr1	163628000	163629000	6	8
chr1	164077000	164078000	6	9
chr1	164090000	164091000	10	4
chr1	164107000	164108000	8	4
chr1	165169000	165170000	5	14
chr1	165183000	165184000	7	8
chr1	165293000	165294000	8	7
chr1	165330000	165331000	8	5
chr1	165429000	165430000	8	7
chr1	165690000	165691000	5	16
chr1	165691000	165692000	5	12
chr1	165978000	165979000	4	14
chr1	166031000	166032000	8	7
chr1	166058000	166059000	3	11
chr1	166140000	166141000	13	15
chr1	166381000	166382000	9	3
chr1	166463000	166464000	7	13
chr1	166537000	166538000	4	14
chr1	166577000	166578000	11	3
chr1	166579000	166580000	7	6
chr1	166676000	166677000	10	3
chr1	166819000	166820000	7	10
chr1	168235000	168236000	10	15
chr1	169343000	169344000	12	5
chr1	169355000	169356000	4	11
chr1	169374000	169375000	8	4
chr1	169546000	169547000	14	12
chr1	169724000	169725000	8	7
chr1	169880000	169881000	11	7
chr1	170514000	170515000	10	4
chr1	170528000	170529000	7	6
chr1	170590000	170591000	10	6
chr1	170865000	170866000	8	11
chr1	171119000	171120000	6	11
chr1	171168000	171169000	6	10
chr1	171207000	171208000	8	4
chr1	171278000	171279000	7	8
chr1	171286000	171287000	3	14
chr1	171288000	171289000	9	9
chr1	171648000	171649000	6	8
chr1	172164000	172165000	5	9
chr1	173386000	173387000	8	13
chr1	176162000	176163000	3	17
chr1	176332000	176333000	13	4
chr1	176409000	176410000	5	11
chr1	176499000	176500000	13	4
chr1	176844000	176845000	6	10
chr1	176938000	176939000	3	11
chr1	177319000	177320000	5	9
chr1	177342000	177343000	4	10
chr1	177361000	177362000	11	4
chr1	177786000	177787000	3	13
chr1	178363000	178364000	8	10
chr1	178367000	178368000	7	6
chr1	178422000	178423000	5	9
chr1	178537000	178538000	4	11
chr1	178863000	178864000	3	11
chr1	178869000	178870000	8	4
chr1	179063000	179064000	11	3
chr1	179098000	179099000	7	10
chr1	179162000	179163000	5	13
chr1	179372000	179373000	6	8
chr1	180409000	180410000	8	4
chr1	180451000	180452000	6	9
chr1	180625000	180626000	8	5
chr1	180626000	180627000	7	12
chr1	181376000	181377000	10	4
chr1	181417000	181418000	6	10
chr1	181751000	181752000	13	9
chr1	182086000	182087000	8	5
chr1	182286000	182287000	8	12
chr1	182478000	182479000	8	4
chr1	182643000	182644000	9	6
chr1	182655000	182656000	9	12
chr1	182989000	182990000	10	7
chr1	183038000	183039000	5	11
chr1	183041000	183042000	7	9
chr1	183125000	183126000	13	4
chr1	183337000	183338000	7	6
chr1	183549000	183550000	6	8
chr1	183636000	183637000	7	6
chr1	183735000	183736000	6	11
chr1	183797000	183798000	3	10
chr1	183970000	183971000	6	9
chr1	184083000	184084000	7	8
chr1	184391000	184392000	7	11
chr1	185028000	185029000	11	3
chr1	185306000	185307000	9	4
chr1	186888000	186889000	5	9
chr1	190752000	190753000	7	6
chr1	190770000	190771000	11	3
chr1	190774000	190775000	9	8
chr1	190810000	190811000	8	4
chr1	191024000	191025000	9	8
chr1	191642000	191643000	8	5
chr1	193899000	193900000	7	6
chr1	195416000	195417000	9	5
chr1	195433000	195434000	9	3
chr1	196010000	196011000	10	6
chr1	196519000	196520000	7	6
chr1	197130000	197131000	7	6
chr1	197144000	197145000	8	5
chr1	197165000	197166000	7	7
chr1	197168000	197169000	12	6
chr1	197726000	197727000	6	9
chr1	198408000	198409000	4	11
chr1	198553000	198554000	7	10
chr1	198582000	198583000	4	13
chr1	198612000	198613000	7	7
chr1	198646000	198647000	9	4
chr1	198977000	198978000	7	7
chr1	199141000	199142000	8	10
chr1	199278000	199279000	5	9
chr1	199350000	199351000	7	12
chr1	199362000	199363000	5	9
chr1	199502000	199503000	7	8
chr1	199545000	199546000	4	11
chr1	199619000	199620000	6	9
chr1	199644000	199645000	8	8
chr1	199737000	199738000	6	19
chr1	199884000	199885000	4	21
chr1	199885000	199886000	5	9
chr1	199912000	199913000	4	10
chr1	199986000	199987000	5	9
chr1	200132000	200133000	4	10
chr1	200201000	200202000	8	6
chr1	200576000	200577000	10	6
chr1	200695000	200696000	8	6
chr1	200774000	200775000	7	7
chr1	200823000	200824000	8	8
chr1	200860000	200861000	7	13
chr1	201275000	201276000	10	9
chr1	201413000	201414000	5	15
chr1	201506000	201507000	9	14
chr1	201523000	201524000	7	6
chr1	201542000	201543000	6	10
chr1	201574000	201575000	8	4
chr1	201676000	201677000	9	25
chr1	201690000	201691000	3	13
chr1	201776000	201777000	11	3
chr1	201880000	201881000	4	13
chr1	201897000	201898000	3	11
chr1	202143000	202144000	5	16
chr1	202232000	202233000	4	11
chr1	202450000	202451000	8	6
chr1	202460000	202461000	4	13
chr1	202544000	202545000	8	4
chr1	202635000	202636000	4	12
chr1	202684000	202685000	5	11
chr1	202757000	202758000	8	9
chr1	203535000	203536000	12	5
chr1	203547000	203548000	8	8
chr1	203749000	203750000	4	12
chr1	204329000	204330000	6	14
chr1	204819000	204820000	8	11
chr1	204892000	204893000	6	9
chr1	204950000	204951000	13	10
chr1	204968000	204969000	7	7
chr1	205066000	205067000	9	4
chr1	205246000	205247000	9	4
chr1	205508000	205509000	6	10
chr1	206062000	206063000	7	6
chr1	206261000	206262000	4	10
chr1	206348000	206349000	7	10
chr1	206754000	206755000	8	11
chr1	206923000	206924000	3	12
chr1	207336000	207337000	5	16
chr1	207635000	207636000	6	9
chr1	207674000	207675000	4	10
chr1	207809000	207810000	11	7
chr1	207858000	207859000	4	12
chr1	207887000	207888000	6	8
chr1	207913000	207914000	5	9
chr1	207931000	207932000	8	8
chr1	207988000	207989000	7	8
chr1	208487000	208488000	13	6
chr1	208506000	208507000	7	11
chr1	208534000	208535000	9	5
chr1	208624000	208625000	10	6
chr1	208867000	208868000	12	6
chr1	209500000	209501000	10	16
chr1	209563000	209564000	7	8
chr1	209818000	209819000	5	18
chr1	209974000	209975000	10	8
chr1	210137000	210138000	9	7
chr1	210168000	210169000	7	6
chr1	210191000	210192000	8	5
chr1	210528000	210529000	9	6
chr1	210530000	210531000	8	8
chr1	210841000	210842000	11	18
chr1	210846000	210847000	12	8
chr1	210989000	210990000	9	4
chr1	211165000	211166000	5	15
chr1	212343000	212344000	8	9
chr1	212572000	212573000	6	11
chr1	212679000	212680000	6	8
chr1	212736000	212737000	6	9
chr1	212743000	212744000	6	10
chr1	212767000	212768000	6	9
chr1	212797000	212798000	10	10
chr1	212882000	212883000	8	8
chr1	213432000	213433000	7	6
chr1	213513000	213514000	7	8
chr1	214461000	214462000	8	10
chr1	216596000	216597000	7	6
chr1	216618000	216619000	7	7
chr1	216630000	216631000	9	8
chr1	216631000	216632000	9	6
chr1	216687000	216688000	7	12
chr1	216956000	216957000	8	4
chr1	217000000	217001000	6	9
chr1	217113000	217114000	6	10
chr1	218330000	218331000	4	11
chr1	218333000	218334000	11	4
chr1	218607000	218608000	8	6
chr1	218988000	218989000	6	9
chr1	219016000	219017000	6	9
chr1	219503000	219504000	10	4
chr1	219823000	219824000	8	8
chr1	219939000	219940000	8	6
chr1	219944000	219945000	9	7
chr1	219962000	219963000	6	11
chr1	219973000	219974000	12	6
chr1	219979000	219980000	7	7
chr1	220528000	220529000	5	9
chr1	220822000	220823000	8	18
chr1	220858000	220859000	9	21
chr1	221149000	221150000	4	15
chr1	221373000	221374000	4	15
chr1	222002000	222003000	9	10
chr1	222572000	222573000	9	3
chr1	222686000	222687000	17	9
chr1	222701000	222702000	5	10
chr1	222779000	222780000	9	6
chr1	222796000	222797000	6	9
chr1	222798000	222799000	9	4
chr1	222818000	222819000	6	9
chr1	222870000	222871000	4	15
chr1	223133000	223134000	7	10
chr1	223822000	223823000	7	8
chr1	223833000	223834000	8	4
chr1	223836000	223837000	7	6
chr1	223874000	223875000	8	8
chr1	223889000	223890000	7	12
chr1	223947000	223948000	8	6
chr1	223953000	223954000	9	11
chr1	224658000	224659000	7	10
chr1	224857000	224858000	9	6
chr1	225117000	225118000	4	14
chr1	225627000	225628000	9	8
chr1	226012000	226013000	3	10
chr1	226059000	226060000	9	5
chr1	226349000	226350000	7	7
chr1	226350000	226351000	8	4
chr1	226659000	226660000	8	5
chr1	226937000	226938000	9	9
chr1	227166000	227167000	22	46
chr1	227460000	227461000	4	10
chr1	227540000	227541000	9	3
chr1	228284000	228285000	3	11
chr1	228326000	228327000	6	19
chr1	228328000	228329000	4	10
chr1	228770000	228771000	8	4
chr1	228883000	228884000	9	4
chr1	228975000	228976000	6	12
chr1	228981000	228982000	11	8
chr1	229063000	229064000	9	13
chr1	229080000	229081000	6	8
chr1	229539000	229540000	7	8
chr1	229621000	229622000	9	8
chr1	229880000	229881000	12	12
chr1	230768000	230769000	8	5
chr1	230769000	230770000	11	3
chr1	230771000	230772000	6	8
chr1	230823000	230824000	17	8
chr1	230887000	230888000	7	10
chr1	230968000	230969000	10	5
chr1	231069000	231070000	6	8
chr1	231181000	231182000	8	4
chr1	231530000	231531000	5	12
chr1	232789000	232790000	7	7
chr1	232841000	232842000	7	8
chr1	232862000	232863000	7	14
chr1	232983000	232984000	10	5
chr1	233014000	233015000	3	16
chr1	233089000	233090000	3	10
chr1	233112000	233113000	5	10
chr1	233201000	233202000	4	13
chr1	233526000	233527000	3	10
chr1	234130000	234131000	13	16
chr1	234137000	234138000	10	6
chr1	234148000	234149000	6	9
chr1	234320000	234321000	6	11
chr1	234584000	234585000	10	18
chr1	234747000	234748000	14	20
chr1	236050000	236051000	15	9
chr1	236094000	236095000	7	9
chr1	236696000	236697000	6	9
chr1	236884000	236885000	3	10
chr1	238472000	238473000	10	21
chr1	238510000	238511000	3	10
chr1	239750000	239751000	10	3
chr1	239835000	239836000	7	12
chr1	239836000	239837000	9	8
chr1	239845000	239846000	6	8
chr1	239850000	239851000	9	4
chr1	239857000	239858000	15	7
chr1	239888000	239889000	9	13
chr1	240045000	240046000	9	3
chr1	240209000	240210000	11	6
chr1	240218000	240219000	7	6
chr1	240222000	240223000	7	10
chr1	242286000	242287000	12	9
chr1	242469000	242470000	8	8
chr1	242908000	242909000	9	8
chr1	243056000	243057000	8	7
chr1	243077000	243078000	9	4
chr1	243084000	243085000	9	3
chr1	243087000	243088000	8	4
chr1	243552000	243553000	4	12
chr1	244052000	244053000	6	13
chr1	244086000	244087000	5	15
chr1	244089000	244090000	7	7
chr1	244337000	244338000	10	13
chr1	244532000	244533000	4	10
chr1	244547000	244548000	8	9
chr1	244935000	244936000	4	13
chr1	245010000	245011000	5	9
chr1	245015000	245016000	8	9
chr1	245035000	245036000	12	10
chr1	245307000	245308000	8	8
chr1	247071000	247072000	6	8
chr1	247102000	247103000	8	7
chr1	247115000	247116000	8	4
chr1	247141000	247142000	10	6
chr1	247175000	247176000	5	11
chr2	19000	20000	3	20
chr2	44000	45000	7	6
chr2	132000	133000	4	13
chr2	166000	167000	11	10
chr2	183000	184000	7	9
chr2	250000	251000	3	10
chr2	557000	558000	12	15
chr2	657000	658000	5	10
chr2	664000	665000	6	9
chr2	1041000	1042000	5	19
chr2	1562000	1563000	7	11
chr2	1571000	1572000	7	6
chr2	1778000	1779000	9	11
chr2	1800000	1801000	6	12
chr2	2644000	2645000	7	6
chr2	3448000	3449000	13	24
chr2	3604000	3605000	7	7
chr2	5750000	5751000	8	6
chr2	5753000	5754000	8	8
chr2	6685000	6686000	6	8
chr2	8177000	8178000	7	15
chr2	8313000	8314000	4	11
chr2	8738000	8739000	11	20
chr2	9302000	9303000	3	10
chr2	9596000	9597000	7	8
chr2	9631000	9632000	6	12
chr2	9716000	9717000	6	14
chr2	9810000	9811000	6	10
chr2	9972000	9973000	13	8
chr2	9998000	9999000	5	10
chr2	10067000	10068000	6	17
chr2	10641000	10642000	5	12
chr2	11244000	11245000	9	12
chr2	11398000	11399000	7	6
chr2	11611000	11612000	6	8
chr2	11721000	11722000	6	8
chr2	12081000	12082000	3	13
chr2	12344000	12345000	12	3
chr2	12345000	12346000	9	7
chr2	12357000	12358000	3	10
chr2	12509000	12510000	8	15
chr2	12607000	12608000	5	10
chr2	12760000	12761000	9	4
chr2	12775000	12776000	6	13
chr2	12985000	12986000	4	10
chr2	14581000	14582000	11	14
chr2	14600000	14601000	13	6
chr2	14769000	14770000	15	22
chr2	14770000	14771000	11	6
chr2	15202000	15203000	7	7
chr2	16653000	16654000	10	4
chr2	17253000	17254000	5	10
chr2	17628000	17629000	3	12
chr2	17802000	17803000	8	5
chr2	18561000	18562000	4	10
chr2	19797000	19798000	13	11
chr2	19859000	19860000	10	17
chr2	20228000	20229000	10	9
chr2	20413000	20414000	11	11
chr2	20511000	20512000	8	4
chr2	20515000	20516000	6	8
chr2	20662000	20663000	3	10
chr2	20699000	20700000	6	8
chr2	21499000	21500000	9	8
chr2	21530000	21531000	6	9
chr2	23679000	23680000	6	8
chr2	23774000	23775000	7	8
chr2	23981000	23982000	10	9
chr2	24437000	24438000	6	13
chr2	25049000	25050000	8	8
chr2	25175000	25176000	6	9
chr2	25378000	25379000	11	12
chr2	25423000	25424000	4	12
chr2	25953000	25954000	7	19
chr2	26654000	26655000	5	11
chr2	26811000	26812000	6	9
chr2	27126000	27127000	9	24
chr2	27172000	27173000	6	11
chr2	27289000	27290000	10	13
chr2	27369000	27370000	15	33
chr2	27398000	27399000	9	11
chr2	27485000	27486000	6	24
chr2	27830000	27831000	6	14
chr2	28043000	28044000	8	6
chr2	28158000	28159000	9	15
chr2	28326000	28327000	19	5
chr2	28443000	28444000	3	10
chr2	28447000	28448000	9	3
chr2	28489000	28490000	8	11
chr2	28490000	28491000	6	8
chr2	28497000	28498000	8	8
chr2	28521000	28522000	8	4
chr2	28701000	28702000	6	16
chr2	28832000	28833000	8	5
chr2	28972000	28973000	10	9
chr2	29091000	29092000	6	8
chr2	29152000	29153000	10	13
chr2	30308000	30309000	3	13
chr2	31364000	31365000	6	11
chr2	32436000	32437000	6	11
chr2	32706000	32707000	7	27
chr2	32944000	32945000	10	20
chr2	33026000	33027000	6	9
chr2	33141000	33142000	8	4
chr2	33149000	33150000	6	8
chr2	33183000	33184000	10	9
chr2	33294000	33295000	3	10
chr2	33498000	33499000	3	12
chr2	33509000	33510000	6	11
chr2	36432000	36433000	9	5
chr2	36499000	36500000	7	7
chr2	36619000	36620000	5	10
chr2	36641000	36642000	7	13
chr2	37237000	37238000	6	8
chr2	37399000	37400000	8	9
chr2	37496000	37497000	8	9
chr2	37671000	37672000	3	12
chr2	37747000	37748000	6	10
chr2	37828000	37829000	10	4
chr2	37952000	37953000	9	19
chr2	37975000	37976000	5	10
chr2	38093000	38094000	12	8
chr2	38111000	38112000	8	10
chr2	38181000	38182000	8	6
chr2	38734000	38735000	6	8
chr2	38765000	38766000	11	9
chr2	38878000	38879000	7	9
chr2	38908000	38909000	6	12
chr2	39027000	39028000	7	22
chr2	39199000	39200000	9	11
chr2	39310000	39311000	11	12
chr2	39511000	39512000	11	5
chr2	39573000	39574000	6	11
chr2	39700000	39701000	6	13
chr2	40177000	40178000	9	10
chr2	40531000	40532000	7	6
chr2	42015000	42016000	6	13
chr2	42089000	42090000	9	6
chr2	42217000	42218000	13	6
chr2	42297000	42298000	9	11
chr2	42305000	42306000	7	6
chr2	42502000	42503000	8	4
chr2	42893000	42894000	8	4
chr2	42909000	42910000	7	10
chr2	42938000	42939000	10	8
chr2	42988000	42989000	8	8
chr2	42998000	42999000	4	12
chr2	43040000	43041000	3	11
chr2	43091000	43092000	7	8
chr2	43099000	43100000	4	15
chr2	43168000	43169000	6	10
chr2	43301000	43302000	7	14
chr2	43309000	43310000	4	11
chr2	43483000	43484000	7	7
chr2	43548000	43549000	10	13
chr2	43569000	43570000	7	6
chr2	44125000	44126000	6	8
chr2	44180000	44181000	3	12
chr2	44249000	44250000	15	49
chr2	44439000	44440000	5	10
chr2	44441000	44442000	9	13
chr2	45334000	45335000	5	11
chr2	46215000	46216000	8	5
chr2	46244000	46245000	8	15
chr2	46348000	46349000	9	6
chr2	46392000	46393000	6	10
chr2	46400000	46401000	6	14
chr2	46459000	46460000	6	8
chr2	46620000	46621000	3	10
chr2	46725000	46726000	13	18
chr2	46736000	46737000	6	10
chr2	46751000	46752000	3	13
chr2	46781000	46782000	8	8
chr2	46784000	46785000	10	4
chr2	46804000	46805000	8	4
chr2	46913000	46914000	5	9
chr2	46933000	46934000	6	13
chr2	47045000	47046000	9	14
chr2	47304000	47305000	4	10
chr2	47351000	47352000	8	4
chr2	48585000	48586000	8	9
chr2	48925000	48926000	5	11
chr2	48981000	48982000	3	11
chr2	49322000	49323000	5	10
chr2	54045000	54046000	8	5
chr2	54124000	54125000	10	12
chr2	54537000	54538000	8	7
chr2	54564000	54565000	5	25
chr2	54621000	54622000	7	6
chr2	54683000	54684000	3	12
chr2	54805000	54806000	3	11
chr2	54940000	54941000	4	13
chr2	55049000	55050000	6	9
chr2	55050000	55051000	8	4
chr2	55055000	55056000	7	6
chr2	55064000	55065000	11	10
chr2	55178000	55179000	8	7
chr2	55194000	55195000	9	6
chr2	55315000	55316000	8	11
chr2	55317000	55318000	5	10
chr2	55678000	55679000	6	11
chr2	55942000	55943000	4	15
chr2	55964000	55965000	9	7
chr2	58602000	58603000	3	17
chr2	58714000	58715000	12	5
chr2	59382000	59383000	3	12
chr2	60614000	60615000	11	6
chr2	60837000	60838000	5	12
chr2	60963000	60964000	11	5
chr2	61093000	61094000	9	5
chr2	61726000	61727000	9	7
chr2	62492000	62493000	9	5
chr2	62739000	62740000	8	5
chr2	63131000	63132000	9	17
chr2	64130000	64131000	5	9
chr2	64145000	64146000	4	17
chr2	64225000	64226000	6	11
chr2	64293000	64294000	11	21
chr2	64357000	64358000	10	10
chr2	64766000	64767000	13	18
chr2	64808000	64809000	15	7
chr2	64943000	64944000	11	4
chr2	64998000	64999000	8	12
chr2	65059000	65060000	15	9
chr2	65086000	65087000	9	5
chr2	65087000	65088000	13	21
chr2	65104000	65105000	4	14
chr2	65156000	65157000	8	8
chr2	65439000	65440000	9	10
chr2	65446000	65447000	9	3
chr2	65510000	65511000	7	7
chr2	65788000	65789000	7	18
chr2	67392000	67393000	3	13
chr2	68299000	68300000	6	9
chr2	68335000	68336000	7	6
chr2	68336000	68337000	7	6
chr2	68448000	68449000	8	9
chr2	68522000	68523000	14	12
chr2	68734000	68735000	8	9
chr2	68890000	68891000	10	6
chr2	68997000	68998000	6	9
chr2	69016000	69017000	3	11
chr2	69796000	69797000	6	12
chr2	69815000	69816000	11	7
chr2	70767000	70768000	5	13
chr2	70942000	70943000	6	12
chr2	70981000	70982000	10	24
chr2	71000000	71001000	6	8
chr2	71547000	71548000	10	8
chr2	72229000	72230000	6	10
chr2	72285000	72286000	6	10
chr2	72710000	72711000	6	8
chr2	72824000	72825000	10	9
chr2	72837000	72838000	8	8
chr2	72943000	72944000	8	21
chr2	73152000	73153000	27	88
chr2	73293000	73294000	5	12
chr2	73325000	73326000	5	9
chr2	74259000	74260000	16	38
chr2	74300000	74301000	6	9
chr2	74303000	74304000	10	7
chr2	74539000	74540000	13	18
chr2	74609000	74610000	7	11
chr2	74735000	74736000	8	12
chr2	74823000	74824000	4	10
chr2	74923000	74924000	4	11
chr2	74931000	74932000	7	7
chr2	75227000	75228000	8	6
chr2	75373000	75374000	6	14
chr2	75606000	75607000	11	3
chr2	75675000	75676000	6	8
chr2	78799000	78800000	7	11
chr2	78802000	78803000	7	17
chr2	83074000	83075000	10	6
chr2	83184000	83185000	8	9
chr2	84896000	84897000	10	3
chr2	84913000	84914000	8	8
chr2	84921000	84922000	6	8
chr2	85066000	85067000	8	4
chr2	85134000	85135000	9	7
chr2	85242000	85243000	8	6
chr2	85359000	85360000	5	11
chr2	85389000	85390000	7	11
chr2	85409000	85410000	10	10
chr2	85617000	85618000	10	7
chr2	85622000	85623000	4	12
chr2	85623000	85624000	6	8
chr2	85626000	85627000	8	9
chr2	85629000	85630000	5	10
chr2	85894000	85895000	8	7
chr2	85946000	85947000	11	4
chr2	85968000	85969000	6	10
chr2	86535000	86536000	8	4
chr2	88118000	88119000	6	9
chr2	88119000	88120000	14	25
chr2	88710000	88711000	8	6
chr2	88739000	88740000	5	12
chr2	91127000	91128000	8	7
chr2	91172000	91173000	7	12
chr2	91176000	91177000	5	9
chr2	91318000	91319000	3	15
chr2	95052000	95053000	5	11
chr2	95150000	95151000	8	8
chr2	95237000	95238000	6	13
chr2	95322000	95323000	5	9
chr2	95712000	95713000	7	6
chr2	95758000	95759000	5	9
chr2	96351000	96352000	5	15
chr2	96369000	96370000	6	9
chr2	96886000	96887000	8	5
chr2	97711000	97712000	13	8
chr2	97739000	97740000	3	11
chr2	98441000	98442000	9	8
chr2	98471000	98472000	4	10
chr2	98498000	98499000	5	11
chr2	98593000	98594000	4	10
chr2	99585000	99586000	6	9
chr2	99655000	99656000	16	8
chr2	99662000	99663000	11	4
chr2	99686000	99687000	9	5
chr2	99864000	99865000	8	5
chr2	100802000	100803000	8	6
chr2	100840000	100841000	6	8
chr2	101095000	101096000	5	10
chr2	101188000	101189000	7	10
chr2	101236000	101237000	6	12
chr2	101457000	101458000	7	13
chr2	101458000	101459000	7	12
chr2	101579000	101580000	6	8
chr2	101719000	101720000	5	10
chr2	101814000	101815000	12	9
chr2	102105000	102106000	5	9
chr2	102138000	102139000	10	3
chr2	103107000	103108000	9	7
chr2	103109000	103110000	9	4
chr2	105086000	105087000	3	10
chr2	105223000	105224000	5	12
chr2	105308000	105309000	3	11
chr2	105342000	105343000	8	6
chr2	105344000	105345000	10	7
chr2	105345000	105346000	9	4
chr2	105360000	105361000	7	13
chr2	105366000	105367000	9	9
chr2	105367000	105368000	8	7
chr2	105427000	105428000	7	7
chr2	105437000	105438000	6	9
chr2	107791000	107792000	10	7
chr2	108392000	108393000	14	11
chr2	108537000	108538000	5	10
chr2	108575000	108576000	7	7
chr2	108645000	108646000	8	13
chr2	109107000	109108000	8	8
chr2	109110000	109111000	8	5
chr2	109304000	109305000	3	11
chr2	109308000	109309000	6	13
chr2	109612000	109613000	5	13
chr2	109661000	109662000	8	4
chr2	110219000	110220000	5	9
chr2	110271000	110272000	7	9
chr2	111701000	111702000	6	13
chr2	111938000	111939000	7	12
chr2	112134000	112135000	4	10
chr2	112380000	112381000	10	14
chr2	112968000	112969000	4	11
chr2	113074000	113075000	15	10
chr2	113180000	113181000	7	10
chr2	113211000	113212000	3	13
chr2	113311000	113312000	3	15
chr2	113359000	113360000	6	9
chr2	114015000	114016000	5	9
chr2	114058000	114059000	7	21
chr2	114266000	114267000	7	9
chr2	118521000	118522000	13	10
chr2	119316000	119317000	8	7
chr2	119653000	119654000	4	11
chr2	119683000	119684000	3	10
chr2	119707000	119708000	7	8
chr2	120018000	120019000	9	24
chr2	121234000	121235000	6	8
chr2	121963000	121964000	9	8
chr2	122054000	122055000	8	4
chr2	122125000	122126000	8	5
chr2	122174000	122175000	7	6
chr2	122192000	122193000	10	3
chr2	125368000	125369000	11	11
chr2	127542000	127543000	7	6
chr2	127568000	127569000	10	13
chr2	127631000	127632000	10	16
chr2	127866000	127867000	8	11
chr2	128406000	128407000	3	14
chr2	128661000	128662000	5	11
chr2	128836000	128837000	5	12
chr2	128896000	128897000	6	10
chr2	128932000	128933000	8	12
chr2	130812000	130813000	5	17
chr2	130817000	130818000	10	47
chr2	132157000	132158000	11	6
chr2	132822000	132823000	10	3
chr2	133106000	133107000	9	13
chr2	133151000	133152000	3	12
chr2	133167000	133168000	5	9
chr2	133777000	133778000	5	11
chr2	133905000	133906000	7	8
chr2	134007000	134008000	8	6
chr2	134035000	134036000	8	7
chr2	141495000	141496000	8	15
chr2	143070000	143071000	9	4
chr2	143252000	143253000	10	14
chr2	143357000	143358000	11	5
chr2	143358000	143359000	6	9
chr2	143363000	143364000	8	5
chr2	143418000	143419000	15	10
chr2	143557000	143558000	8	11
chr2	143872000	143873000	6	18
chr2	144180000	144181000	8	5
chr2	144557000	144558000	8	7
chr2	144558000	144559000	8	5
chr2	144831000	144832000	12	10
chr2	145135000	145136000	7	6
chr2	145177000	145178000	7	8
chr2	147295000	147296000	8	4
chr2	147499000	147500000	6	18
chr2	147500000	147501000	5	12
chr2	148320000	148321000	8	4
chr2	148389000	148390000	11	4
chr2	149120000	149121000	14	15
chr2	149569000	149570000	7	8
chr2	149726000	149727000	3	12
chr2	150162000	150163000	6	8
chr2	150732000	150733000	8	13
chr2	151042000	151043000	7	12
chr2	151078000	151079000	9	12
chr2	151098000	151099000	5	11
chr2	151597000	151598000	10	16
chr2	151608000	151609000	4	12
chr2	151871000	151872000	5	12
chr2	152339000	152340000	9	11
chr2	152619000	152620000	6	9
chr2	152739000	152740000	11	5
chr2	152967000	152968000	9	6
chr2	152980000	152981000	6	15
chr2	153035000	153036000	3	10
chr2	153073000	153074000	10	7
chr2	153211000	153212000	8	8
chr2	153624000	153625000	12	10
chr2	156905000	156906000	11	5
chr2	157032000	157033000	5	9
chr2	157826000	157827000	5	15
chr2	157985000	157986000	4	17
chr2	158405000	158406000	9	4
chr2	159518000	159519000	13	17
chr2	159564000	159565000	7	14
chr2	159608000	159609000	6	8
chr2	159614000	159615000	6	9
chr2	159654000	159655000	6	10
chr2	159662000	159663000	9	9
chr2	159851000	159852000	6	22
chr2	160280000	160281000	7	6
chr2	160790000	160791000	7	6
chr2	160886000	160887000	8	5
chr2	160899000	160900000	7	6
chr2	160916000	160917000	8	5
chr2	160917000	160918000	4	10
chr2	160991000	160992000	8	10
chr2	161127000	161128000	9	5
chr2	161179000	161180000	7	6
chr2	161402000	161403000	7	8
chr2	161498000	161499000	7	6
chr2	161559000	161560000	8	6
chr2	161730000	161731000	5	12
chr2	161847000	161848000	7	16
chr2	162590000	162591000	4	13
chr2	162594000	162595000	5	9
chr2	162881000	162882000	7	6
chr2	164342000	164343000	8	5
chr2	164770000	164771000	8	4
chr2	164953000	164954000	7	10
chr2	165556000	165557000	6	10
chr2	165619000	165620000	10	10
chr2	165620000	165621000	7	10
chr2	168775000	168776000	9	7
chr2	168819000	168820000	8	11
chr2	170385000	170386000	10	4
chr2	170456000	170457000	4	13
chr2	170493000	170494000	10	5
chr2	171438000	171439000	7	12
chr2	171498000	171499000	8	4
chr2	171537000	171538000	6	8
chr2	171723000	171724000	9	5
chr2	171948000	171949000	12	4
chr2	172163000	172164000	8	6
chr2	172277000	172278000	9	15
chr2	172653000	172654000	4	10
chr2	172789000	172790000	3	13
chr2	173125000	173126000	4	13
chr2	173185000	173186000	8	4
chr2	173257000	173258000	11	12
chr2	173455000	173456000	6	8
chr2	173561000	173562000	7	6
chr2	173594000	173595000	8	12
chr2	173718000	173719000	8	4
chr2	173719000	173720000	8	9
chr2	173722000	173723000	8	7
chr2	173983000	173984000	9	7
chr2	173987000	173988000	10	9
chr2	174015000	174016000	10	3
chr2	174023000	174024000	9	3
chr2	174048000	174049000	7	6
chr2	174085000	174086000	7	7
chr2	174192000	174193000	8	7
chr2	174245000	174246000	8	4
chr2	174280000	174281000	8	4
chr2	174364000	174365000	7	6
chr2	174403000	174404000	6	9
chr2	174415000	174416000	9	3
chr2	174495000	174496000	7	6
chr2	174496000	174497000	9	5
chr2	174574000	174575000	10	4
chr2	174582000	174583000	8	4
chr2	174660000	174661000	6	8
chr2	174716000	174717000	10	9
chr2	174834000	174835000	10	5
chr2	174867000	174868000	6	9
chr2	175015000	175016000	4	11
chr2	175235000	175236000	8	5
chr2	175337000	175338000	13	15
chr2	175344000	175345000	8	8
chr2	175373000	175374000	8	6
chr2	175558000	175559000	12	11
chr2	175733000	175734000	8	6
chr2	175750000	175751000	9	4
chr2	176661000	176662000	8	6
chr2	177242000	177243000	8	5
chr2	177821000	177822000	10	4
chr2	177831000	177832000	10	6
chr2	177862000	177863000	7	10
chr2	177885000	177886000	9	5
chr2	177924000	177925000	4	10
chr2	178040000	178041000	10	3
chr2	178056000	178057000	3	10
chr2	178113000	178114000	5	9
chr2	178122000	178123000	8	8
chr2	178325000	178326000	8	6
chr2	178686000	178687000	7	9
chr2	179056000	179057000	8	5
chr2	179096000	179097000	4	12
chr2	179334000	179335000	8	7
chr2	179755000	179756000	9	3
chr2	179905000	179906000	11	3
chr2	180135000	180136000	10	4
chr2	180585000	180586000	8	8
chr2	181278000	181279000	8	5
chr2	181711000	181712000	9	4
chr2	182473000	182474000	8	6
chr2	182875000	182876000	7	7
chr2	183611000	183612000	7	15
chr2	185171000	185172000	6	14
chr2	187145000	187146000	11	15
chr2	187183000	187184000	7	9
chr2	188021000	188022000	6	9
chr2	188114000	188115000	7	19
chr2	189203000	189204000	8	7
chr2	189670000	189671000	8	14
chr2	189703000	189704000	9	4
chr2	189849000	189850000	6	19
chr2	189984000	189985000	8	6
chr2	190186000	190187000	6	10
chr2	190247000	190248000	3	23
chr2	190843000	190844000	17	21
chr2	191043000	191044000	11	4
chr2	191102000	191103000	7	6
chr2	191417000	191418000	8	9
chr2	191621000	191622000	7	19
chr2	191745000	191746000	7	21
chr2	191787000	191788000	8	9
chr2	191960000	191961000	6	12
chr2	192199000	192200000	11	24
chr2	192268000	192269000	14	16
chr2	192283000	192284000	9	6
chr2	192362000	192363000	8	5
chr2	192501000	192502000	8	7
chr2	192549000	192550000	9	12
chr2	195986000	195987000	14	11
chr2	196050000	196051000	7	12
chr2	196106000	196107000	10	5
chr2	196148000	196149000	9	4
chr2	196230000	196231000	16	24
chr2	196233000	196234000	11	6
chr2	196807000	196808000	5	11
chr2	196813000	196814000	4	10
chr2	196871000	196872000	8	4
chr2	197054000	197055000	12	6
chr2	197324000	197325000	9	3
chr2	198028000	198029000	8	7
chr2	199877000	199878000	7	9
chr2	200561000	200562000	7	6
chr2	201173000	201174000	5	9
chr2	201236000	201237000	8	9
chr2	201308000	201309000	9	7
chr2	201645000	201646000	7	11
chr2	201702000	201703000	5	12
chr2	201805000	201806000	7	10
chr2	201806000	201807000	8	11
chr2	201809000	201810000	4	12
chr2	201830000	201831000	7	16
chr2	202105000	202106000	7	8
chr2	202269000	202270000	3	16
chr2	202543000	202544000	9	9
chr2	202839000	202840000	11	11
chr2	203207000	203208000	11	18
chr2	203215000	203216000	7	7
chr2	203586000	203587000	5	10
chr2	203914000	203915000	6	19
chr2	204152000	204153000	6	8
chr2	204155000	204156000	5	10
chr2	204156000	204157000	7	10
chr2	204333000	204334000	6	8
chr2	204388000	204389000	8	5
chr2	205118000	205119000	4	11
chr2	206257000	206258000	7	8
chr2	206258000	206259000	6	8
chr2	206421000	206422000	8	4
chr2	206733000	206734000	5	9
chr2	206848000	206849000	10	6
chr2	207694000	207695000	12	6
chr2	207695000	207696000	11	3
chr2	207715000	207716000	6	13
chr2	207796000	207797000	3	10
chr2	207825000	207826000	7	10
chr2	208086000	208087000	8	17
chr2	208189000	208190000	5	19
chr2	208285000	208286000	7	11
chr2	208341000	208342000	3	12
chr2	208442000	208443000	7	11
chr2	208828000	208829000	10	10
chr2	209781000	209782000	9	5
chr2	210070000	210071000	7	7
chr2	210211000	210212000	10	6
chr2	210236000	210237000	15	8
chr2	212052000	212053000	7	6
chr2	212318000	212319000	13	3
chr2	213735000	213736000	7	7
chr2	215222000	215223000	8	5
chr2	215336000	215337000	9	5
chr2	215379000	215380000	7	7
chr2	215842000	215843000	8	6
chr2	216238000	216239000	10	17
chr2	216322000	216323000	7	7
chr2	216654000	216655000	6	14
chr2	216683000	216684000	12	9
chr2	217239000	217240000	8	4
chr2	217260000	217261000	10	10
chr2	217261000	217262000	8	7
chr2	217263000	217264000	8	11
chr2	217266000	217267000	14	20
chr2	217349000	217350000	8	5
chr2	217583000	217584000	6	17
chr2	217621000	217622000	7	10
chr2	217637000	217638000	8	4
chr2	217733000	217734000	10	15
chr2	217791000	217792000	3	18
chr2	217976000	217977000	9	11
chr2	218100000	218101000	3	13
chr2	218798000	218799000	7	7
chr2	219553000	219554000	3	11
chr2	219825000	219826000	4	13
chr2	219925000	219926000	10	7
chr2	220023000	220024000	8	4
chr2	220143000	220144000	4	10
chr2	220219000	220220000	3	10
chr2	220259000	220260000	3	12
chr2	220264000	220265000	5	10
chr2	220310000	220311000	6	9
chr2	220579000	220580000	8	11
chr2	220585000	220586000	10	4
chr2	220638000	220639000	8	5
chr2	221071000	221072000	9	3
chr2	221243000	221244000	6	8
chr2	221542000	221543000	4	10
chr2	221669000	221670000	8	7
chr2	222017000	222018000	3	16
chr2	222051000	222052000	6	8
chr2	222102000	222103000	9	5
chr2	222137000	222138000	10	4
chr2	222891000	222892000	7	8
chr2	223014000	223015000	5	13
chr2	223091000	223092000	8	8
chr2	223263000	223264000	18	5
chr2	223325000	223326000	8	7
chr2	223348000	223349000	7	7
chr2	223438000	223439000	6	11
chr2	223442000	223443000	12	7
chr2	223471000	223472000	7	7
chr2	223512000	223513000	10	12
chr2	223516000	223517000	9	12
chr2	223568000	223569000	8	9
chr2	223600000	223601000	4	11
chr2	223803000	223804000	10	6
chr2	224582000	224583000	4	10
chr2	224609000	224610000	10	4
chr2	225091000	225092000	8	4
chr2	225138000	225139000	13	10
chr2	225459000	225460000	4	11
chr2	225500000	225501000	9	5
chr2	226031000	226032000	11	5
chr2	226315000	226316000	8	4
chr2	226622000	226623000	4	11
chr2	226690000	226691000	8	11
chr2	227047000	227048000	6	8
chr2	227096000	227097000	9	3
chr2	227228000	227229000	3	11
chr2	227363000	227364000	9	4
chr2	227446000	227447000	7	7
chr2	227787000	227788000	3	10
chr2	227964000	227965000	7	13
chr2	228390000	228391000	11	8
chr2	229273000	229274000	21	16
chr2	229341000	229342000	11	6
chr2	229846000	229847000	8	4
chr2	229983000	229984000	5	10
chr2	230627000	230628000	6	13
chr2	230908000	230909000	5	9
chr2	231201000	231202000	4	12
chr2	231372000	231373000	10	4
chr2	231480000	231481000	3	10
chr2	231708000	231709000	7	10
chr2	231733000	231734000	13	8
chr2	232287000	232288000	3	12
chr2	232353000	232354000	10	6
chr2	232373000	232374000	8	7
chr2	233126000	233127000	8	5
chr2	233736000	233737000	3	11
chr2	233833000	233834000	6	8
chr2	233903000	233904000	3	10
chr2	233980000	233981000	7	9
chr2	234242000	234243000	6	8
chr2	234294000	234295000	7	6
chr2	234576000	234577000	11	4
chr2	234578000	234579000	10	6
chr2	234665000	234666000	6	11
chr2	234720000	234721000	8	7
chr2	235057000	235058000	7	6
chr2	235073000	235074000	8	4
chr2	235153000	235154000	7	11
chr2	235208000	235209000	6	10
chr2	235246000	235247000	7	8
chr2	235254000	235255000	6	9
chr2	235256000	235257000	3	15
chr2	235532000	235533000	6	8
chr2	235558000	235559000	9	10
chr2	235559000	235560000	8	7
chr2	235576000	235577000	8	4
chr2	235583000	235584000	7	10
chr2	235679000	235680000	8	7
chr2	235993000	235994000	8	6
chr2	236034000	236035000	3	11
chr2	236069000	236070000	8	7
chr2	236188000	236189000	5	17
chr2	236250000	236251000	6	9
chr2	237282000	237283000	7	9
chr2	237598000	237599000	6	12
chr2	237703000	237704000	8	6
chr2	237739000	237740000	5	11
chr2	237747000	237748000	8	4
chr2	237750000	237751000	18	15
chr2	237788000	237789000	8	4
chr2	237907000	237908000	13	8
chr2	237913000	237914000	8	6
chr2	237917000	237918000	9	8
chr2	237936000	237937000	10	9
chr2	237939000	237940000	9	9
chr2	237940000	237941000	9	6
chr2	237948000	237949000	5	9
chr2	237953000	237954000	12	8
chr2	238081000	238082000	9	6
chr2	238159000	238160000	7	8
chr2	238250000	238251000	8	4
chr2	238461000	238462000	9	9
chr2	238710000	238711000	4	10
chr2	238774000	238775000	6	8
chr2	238856000	238857000	5	9
chr2	239165000	239166000	7	6
chr2	239218000	239219000	11	13
chr2	239611000	239612000	7	15
chr2	240051000	240052000	7	22
chr2	240943000	240944000	7	6
chr2	241157000	241158000	4	10
chr2	241805000	241806000	3	10
chr2	241836000	241837000	8	5
chr2	241858000	241859000	9	8
chr2	242139000	242140000	5	12
chr2	242363000	242364000	7	10
chr2	242455000	242456000	7	11
chr2	242471000	242472000	3	10
chr2	242524000	242525000	6	17
chr2	242526000	242527000	8	14
chr2	242539000	242540000	7	6
chr2	242556000	242557000	10	29
chr2	242601000	242602000	8	4
chr2	242676000	242677000	3	10
chr2	242679000	242680000	4	10
chr3	259000	260000	6	11
chr3	371000	372000	11	22
chr3	372000	373000	5	15
chr3	393000	394000	9	6
chr3	4484000	4485000	9	14
chr3	4712000	4713000	8	7
chr3	4735000	4736000	8	8
chr3	5141000	5142000	9	3
chr3	6824000	6825000	8	7
chr3	8505000	8506000	5	9
chr3	8523000	8524000	7	10
chr3	8533000	8534000	5	10
chr3	8542000	8543000	3	10
chr3	8645000	8646000	7	11
chr3	8786000	8787000	9	11
chr3	9333000	9334000	3	15
chr3	9356000	9357000	8	5
chr3	9410000	9411000	8	5
chr3	9418000	9419000	8	5
chr3	10211000	10212000	5	10
chr3	10412000	10413000	3	11
chr3	10574000	10575000	7	14
chr3	11225000	11226000	8	5
chr3	11409000	11410000	5	9
chr3	11470000	11471000	6	9
chr3	11492000	11493000	8	7
chr3	11563000	11564000	8	5
chr3	11600000	11601000	9	11
chr3	11625000	11626000	3	10
chr3	11649000	11650000	5	9
chr3	12698000	12699000	7	15
chr3	12719000	12720000	9	4
chr3	13019000	13020000	9	12
chr3	13598000	13599000	9	9
chr3	13908000	13909000	9	5
chr3	14907000	14908000	7	7
chr3	14937000	14938000	6	10
chr3	15325000	15326000	8	4
chr3	15327000	15328000	9	5
chr3	15569000	15570000	7	6
chr3	15769000	15770000	3	10
chr3	15800000	15801000	9	5
chr3	15811000	15812000	9	9
chr3	15877000	15878000	6	9
chr3	16191000	16192000	8	9
chr3	16351000	16352000	3	11
chr3	17087000	17088000	11	3
chr3	17220000	17221000	7	12
chr3	17649000	17650000	10	8
chr3	17657000	17658000	8	4
chr3	17825000	17826000	8	5
chr3	17857000	17858000	8	6
chr3	18602000	18603000	10	6
chr3	19913000	19914000	8	5
chr3	21661000	21662000	8	11
chr3	21684000	21685000	8	5
chr3	21689000	21690000	6	13
chr3	23597000	23598000	4	12
chr3	23936000	23937000	4	11
chr3	23937000	23938000	7	9
chr3	23961000	23962000	5	11
chr3	24313000	24314000	11	17
chr3	24382000	24383000	7	7
chr3	25090000	25091000	8	4
chr3	25371000	25372000	8	5
chr3	25454000	25455000	6	15
chr3	25479000	25480000	10	9
chr3	25500000	25501000	8	4
chr3	25602000	25603000	4	10
chr3	25620000	25621000	8	10
chr3	25870000	25871000	7	11
chr3	27426000	27427000	8	8
chr3	27440000	27441000	8	4
chr3	27466000	27467000	8	5
chr3	27569000	27570000	6	8
chr3	28258000	28259000	5	17
chr3	29774000	29775000	6	12
chr3	30298000	30299000	6	13
chr3	30316000	30317000	12	9
chr3	30364000	30365000	9	9
chr3	30643000	30644000	6	9
chr3	30647000	30648000	6	11
chr3	31977000	31978000	8	8
chr3	32122000	32123000	6	10
chr3	32123000	32124000	6	11
chr3	32470000	32471000	8	9
chr3	32646000	32647000	7	8
chr3	32913000	32914000	8	10
chr3	33052000	33053000	9	4
chr3	33148000	33149000	8	7
chr3	33316000	33317000	8	11
chr3	33377000	33378000	5	17
chr3	33458000	33459000	9	7
chr3	33595000	33596000	11	6
chr3	33676000	33677000	9	5
chr3	36694000	36695000	8	7
chr3	36893000	36894000	9	6
chr3	37090000	37091000	7	7
chr3	37251000	37252000	6	12
chr3	37729000	37730000	9	9
chr3	37879000	37880000	7	6
chr3	39155000	39156000	7	16
chr3	39182000	39183000	7	16
chr3	39399000	39400000	4	12
chr3	40470000	40471000	8	7
chr3	40480000	40481000	8	5
chr3	40521000	40522000	6	15
chr3	41112000	41113000	11	16
chr3	41133000	41134000	7	19
chr3	41135000	41136000	6	16
chr3	41229000	41230000	8	7
chr3	41233000	41234000	8	4
chr3	42041000	42042000	7	9
chr3	42468000	42469000	7	6
chr3	43649000	43650000	8	4
chr3	43655000	43656000	8	8
chr3	45025000	45026000	5	9
chr3	45137000	45138000	6	8
chr3	45524000	45525000	3	12
chr3	45655000	45656000	5	14
chr3	45662000	45663000	9	6
chr3	46097000	46098000	4	14
chr3	46180000	46181000	7	25
chr3	46505000	46506000	6	12
chr3	46680000	46681000	8	6
chr3	47034000	47035000	3	12
chr3	47696000	47697000	6	8
chr3	47742000	47743000	5	12
chr3	48445000	48446000	7	6
chr3	48446000	48447000	6	9
chr3	48515000	48516000	7	11
chr3	48595000	48596000	9	3
chr3	48603000	48604000	11	14
chr3	48604000	48605000	5	15
chr3	48606000	48607000	8	22
chr3	48727000	48728000	8	10
chr3	48939000	48940000	4	13
chr3	48940000	48941000	8	5
chr3	49375000	49376000	3	20
chr3	49461000	49462000	13	6
chr3	49687000	49688000	5	11
chr3	49702000	49703000	4	21
chr3	50224000	50225000	3	10
chr3	50358000	50359000	4	10
chr3	51678000	51679000	9	6
chr3	51679000	51680000	3	13
chr3	51950000	51951000	8	27
chr3	52056000	52057000	5	12
chr3	52204000	52205000	3	16
chr3	52240000	52241000	5	9
chr3	52465000	52466000	13	7
chr3	53123000	53124000	8	7
chr3	53138000	53139000	7	11
chr3	53203000	53204000	4	19
chr3	53277000	53278000	10	11
chr3	54901000	54902000	13	9
chr3	55172000	55173000	7	9
chr3	55412000	55413000	8	8
chr3	55595000	55596000	11	5
chr3	55643000	55644000	8	4
chr3	56625000	56626000	7	7
chr3	56686000	56687000	10	7
chr3	56692000	56693000	8	11
chr3	56792000	56793000	14	11
chr3	56793000	56794000	10	6
chr3	57088000	57089000	3	11
chr3	57407000	57408000	11	9
chr3	57518000	57519000	3	11
chr3	57555000	57556000	13	7
chr3	57969000	57970000	9	28
chr3	57981000	57982000	4	10
chr3	58000000	58001000	3	12
chr3	58009000	58010000	10	29
chr3	58026000	58027000	8	4
chr3	58232000	58233000	4	10
chr3	58268000	58269000	5	11
chr3	58395000	58396000	3	13
chr3	58447000	58448000	7	10
chr3	58835000	58836000	8	10
chr3	59463000	59464000	3	23
chr3	59471000	59472000	9	9
chr3	59535000	59536000	8	4
chr3	59723000	59724000	9	5
chr3	60262000	60263000	5	11
chr3	61591000	61592000	15	31
chr3	61598000	61599000	6	9
chr3	61599000	61600000	4	14
chr3	61643000	61644000	8	23
chr3	63818000	63819000	8	8
chr3	63825000	63826000	7	13
chr3	64065000	64066000	4	11
chr3	64173000	64174000	8	7
chr3	64452000	64453000	3	12
chr3	64647000	64648000	7	6
chr3	64967000	64968000	9	17
chr3	65363000	65364000	9	11
chr3	65844000	65845000	11	4
chr3	65924000	65925000	10	7
chr3	67651000	67652000	8	4
chr3	69212000	69213000	12	5
chr3	69222000	69223000	9	6
chr3	69879000	69880000	7	8
chr3	70937000	70938000	11	3
chr3	70956000	70957000	9	10
chr3	71013000	71014000	7	6
chr3	71181000	71182000	7	11
chr3	71240000	71241000	9	6
chr3	71285000	71286000	9	5
chr3	71324000	71325000	3	10
chr3	71581000	71582000	6	9
chr3	71710000	71711000	10	9
chr3	71720000	71721000	8	6
chr3	71842000	71843000	6	8
chr3	71857000	71858000	5	12
chr3	72094000	72095000	5	9
chr3	72150000	72151000	4	12
chr3	72198000	72199000	7	8
chr3	72256000	72257000	22	31
chr3	72388000	72389000	12	12
chr3	72469000	72470000	3	12
chr3	72521000	72522000	6	10
chr3	72569000	72570000	8	6
chr3	72812000	72813000	3	10
chr3	73634000	73635000	8	5
chr3	73788000	73789000	6	8
chr3	73848000	73849000	6	11
chr3	73918000	73919000	16	18
chr3	78957000	78958000	7	7
chr3	79500000	79501000	8	4
chr3	81855000	81856000	8	8
chr3	84022000	84023000	12	6
chr3	87464000	87465000	8	12
chr3	88192000	88193000	8	4
chr3	88320000	88321000	9	4
chr3	99986000	99987000	8	5
chr3	100047000	100048000	9	11
chr3	100165000	100166000	9	3
chr3	100711000	100712000	5	16
chr3	100736000	100737000	9	12
chr3	100822000	100823000	12	21
[truncated: 7,845 more rows]

## Sheet: diffbound_Wangp300
Description: Regions detected as bound only by p300 from Wang data, at a 5% FDR (Table 4).
Chromosome	Start	Stop	Wangp300
chr1	9141000	9142000	27
chr1	24521000	24522000	15
chr1	40678000	40679000	17
chr1	44651000	44652000	28
chr1	66513000	66514000	15
chr1	72883000	72884000	20
chr1	77088000	77089000	15
chr1	106434000	106435000	19
chr1	186412000	186413000	21
chr1	189952000	189953000	34
chr1	204874000	204875000	15
chr1	213456000	213457000	20
chr1	220858000	220859000	16
chr1	227503000	227504000	19
chr1	229074000	229075000	18
chr2	17144000	17145000	28
chr2	25390000	25391000	15
chr2	53753000	53754000	32
chr2	98438000	98439000	17
chr2	104017000	104018000	25
chr2	112816000	112817000	17
chr2	139449000	139450000	15
chr2	142617000	142618000	15
chr2	151647000	151648000	17
chr2	189671000	189672000	22
chr2	195613000	195614000	15
chr2	233564000	233565000	16
chr3	7854000	7855000	15
chr3	25780000	25781000	22
chr3	35220000	35221000	60
chr3	51602000	51603000	16
chr3	84402000	84403000	15
chr3	99275000	99276000	28
chr3	112696000	112697000	16
chr3	149750000	149751000	16
chr4	6836000	6837000	16
chr4	18342000	18343000	15
chr4	32419000	32420000	15
chr4	93767000	93768000	17
chr4	94514000	94515000	20
chr4	107387000	107388000	16
chr4	114057000	114058000	17
chr4	133422000	133423000	15
chr4	175358000	175359000	16
chr4	177089000	177090000	15
chr4	186513000	186514000	17
chr4	186848000	186849000	23
chr4	189753000	189754000	38
chr5	27253000	27254000	20
chr5	63407000	63408000	19
chr5	74806000	74807000	24
chr5	97284000	97285000	18
chr5	131949000	131950000	17
chr5	180631000	180632000	16
chr6	22789000	22790000	39
chr6	94338000	94339000	19
chr6	108723000	108724000	17
chr6	113940000	113941000	38
chr6	118588000	118589000	18
chr6	128108000	128109000	15
chr6	133368000	133369000	22
chr6	144874000	144875000	15
chr6	167435000	167436000	41
chr7	50520000	50521000	17
chr7	125173000	125174000	15
chr7	137344000	137345000	16
chr7	153894000	153895000	15
chr8	18691000	18692000	27
chr8	24128000	24129000	21
chr8	34765000	34766000	16
chr8	74517000	74518000	24
chr8	79166000	79167000	16
chr8	81105000	81106000	24
chr8	89071000	89072000	17
chr9	21792000	21793000	17
chr9	84660000	84661000	17
chr9	91271000	91272000	17
chr9	113520000	113521000	16
chr9	135013000	135014000	18
chr10	4390000	4391000	17
chr10	10180000	10181000	16
chr10	23012000	23013000	16
chr10	59366000	59367000	18
chr10	72748000	72749000	17
chr10	82454000	82455000	47
chr10	119796000	119797000	19
chr10	126395000	126396000	18
chr11	2677000	2678000	20
chr11	26668000	26669000	17
chr11	31481000	31482000	17
chr11	38050000	38051000	17
chr11	38073000	38074000	18
chr11	43694000	43695000	22
chr11	61169000	61170000	20
chr11	65457000	65458000	15
chr11	127965000	127966000	29
chr12	9868000	9869000	22
chr12	10994000	10995000	17
chr12	26081000	26082000	17
chr12	53604000	53605000	18
chr12	76579000	76580000	15
chr12	80830000	80831000	38
chr12	82183000	82184000	17
chr12	99834000	99835000	16
chr12	108636000	108637000	17
chr12	126087000	126088000	16
chr13	49709000	49710000	17
chr13	51032000	51033000	27
chr13	55602000	55603000	16
chr13	86077000	86078000	17
chr13	92055000	92056000	28
chr13	98720000	98721000	16
chr14	23681000	23682000	15
chr14	99599000	99600000	15
chr14	105926000	105927000	17
chr15	29191000	29192000	49
chr15	75500000	75501000	18
chr16	7884000	7885000	15
chr16	18031000	18032000	22
chr16	52567000	52568000	18
chr17	3237000	3238000	49
chr17	12130000	12131000	45
chr17	15795000	15796000	26
chr17	26257000	26258000	19
chr17	38404000	38405000	16
chr17	46297000	46298000	16
chr17	58396000	58397000	18
chr18	38435000	38436000	27
chr18	60265000	60266000	48
chr18	60672000	60673000	17
chr19	37615000	37616000	17
chr20	32760000	32761000	17
chr20	42861000	42862000	16
chr22	36220000	36221000	31
chrX	13190000	13191000	18
chrX	34759000	34760000	24
chrX	51425000	51426000	15
chrX	55043000	55044000	20
chrX	67965000	67966000	20
chrX	102356000	102357000	21
chrX	139084000	139085000	19
chrY	15203000	15204000	22

## Sheet: diffbound_sp_Wangp300
Description: Regions detected as bound only by p300 from Wang data, at a 5% FDR, using the assumption of same probability of enrichment between CBP and p300 (Table 5).
Chromosome	Start	Stop	Wangp300
chr1	9141000	9142000	27
chr1	24521000	24522000	15
chr1	40678000	40679000	17
chr1	44651000	44652000	28
chr1	66513000	66514000	15
chr1	72883000	72884000	20
chr1	77088000	77089000	15
chr1	106434000	106435000	19
chr1	186412000	186413000	21
chr1	189952000	189953000	34
chr1	204874000	204875000	15
chr1	213456000	213457000	20
chr1	220858000	220859000	16
chr1	227503000	227504000	19
chr1	229074000	229075000	18
chr2	17144000	17145000	28
chr2	25390000	25391000	15
chr2	53753000	53754000	32
chr2	98438000	98439000	17
chr2	104017000	104018000	25
chr2	112816000	112817000	17
chr2	139449000	139450000	15
chr2	142617000	142618000	15
chr2	151647000	151648000	17
chr2	189671000	189672000	22
chr2	195613000	195614000	15
chr2	233564000	233565000	16
chr3	7854000	7855000	15
chr3	25780000	25781000	22
chr3	35220000	35221000	60
chr3	51602000	51603000	16
chr3	84402000	84403000	15
chr3	99275000	99276000	28
chr3	112696000	112697000	16
chr3	149750000	149751000	16
chr4	6836000	6837000	16
chr4	18342000	18343000	15
chr4	32419000	32420000	15
chr4	93767000	93768000	17
chr4	94514000	94515000	20
chr4	107387000	107388000	16
chr4	114057000	114058000	17
chr4	133422000	133423000	15
chr4	175358000	175359000	16
chr4	177089000	177090000	15
chr4	186513000	186514000	17
chr4	186848000	186849000	23
chr4	189753000	189754000	38
chr5	27253000	27254000	20
chr5	63407000	63408000	19
chr5	74806000	74807000	24
chr5	97284000	97285000	18
chr5	131949000	131950000	17
chr5	180631000	180632000	16
chr6	22789000	22790000	39
chr6	94338000	94339000	19
chr6	108723000	108724000	17
chr6	113940000	113941000	38
chr6	118588000	118589000	18
chr6	128108000	128109000	15
chr6	133368000	133369000	22
chr6	144874000	144875000	15
chr6	167435000	167436000	41
chr7	50520000	50521000	17
chr7	125173000	125174000	15
chr7	137344000	137345000	16
chr7	153894000	153895000	15
chr8	18691000	18692000	27
chr8	24128000	24129000	21
chr8	34765000	34766000	16
chr8	74517000	74518000	24
chr8	79166000	79167000	16
chr8	81105000	81106000	24
chr8	89071000	89072000	17
chr9	21792000	21793000	17
chr9	84660000	84661000	17
chr9	91271000	91272000	17
chr9	113520000	113521000	16
chr9	135013000	135014000	18
chr10	4390000	4391000	17
chr10	10180000	10181000	16
chr10	23012000	23013000	16
chr10	59366000	59367000	18
chr10	72748000	72749000	17
chr10	82454000	82455000	47
chr10	119796000	119797000	19
chr10	126395000	126396000	18
chr11	2677000	2678000	20
chr11	26668000	26669000	17
chr11	31481000	31482000	17
chr11	38050000	38051000	17
chr11	38073000	38074000	18
chr11	43694000	43695000	22
chr11	61169000	61170000	20
chr11	65457000	65458000	15
chr11	127965000	127966000	29
chr12	9868000	9869000	22
chr12	10994000	10995000	17
chr12	26081000	26082000	17
chr12	53604000	53605000	18
chr12	76579000	76580000	15
chr12	80830000	80831000	38
chr12	82183000	82184000	17
chr12	99834000	99835000	16
chr12	108636000	108637000	17
chr12	126087000	126088000	16
chr13	49709000	49710000	17
chr13	51032000	51033000	27
chr13	55602000	55603000	16
chr13	86077000	86078000	17
chr13	92055000	92056000	28
chr13	98720000	98721000	16
chr14	23681000	23682000	15
chr14	99599000	99600000	15
chr14	105926000	105927000	17
chr15	29191000	29192000	49
chr15	75500000	75501000	18
chr16	7884000	7885000	15
chr16	18031000	18032000	22
chr16	52567000	52568000	18
chr17	3237000	3238000	49
chr17	12130000	12131000	45
chr17	15795000	15796000	26
chr17	26257000	26258000	19
chr17	38404000	38405000	16
chr17	46297000	46298000	16
chr17	58396000	58397000	18
chr18	38435000	38436000	27
chr18	60265000	60266000	48
chr18	60672000	60673000	17
chr19	37615000	37616000	17
chr20	32760000	32761000	17
chr20	42861000	42862000	16
chr22	36220000	36221000	31
chrX	13190000	13191000	18
chrX	34759000	34760000	24
chrX	51425000	51426000	15
chrX	55043000	55044000	20
chrX	67965000	67966000	20
chrX	102356000	102357000	21
chrX	139084000	139085000	19
chrY	15203000	15204000	22
