# Supplementary material for: Accounting for immunoprecipitation efficiencies in the statistical analysis of ChIP-seq data
Source: BMC Bioinformatics. 2013 May 30;14:169. doi: 10.1186/1471-2105-14-169 (PMC3717085; doi:10.1186/1471-2105-14-169)
Supplement: Additional file 1 — Enriched and differentially bound regions. Excel file listing the enriched regions and the differentially bound regions identified by the joint and individual analyses (corresponding to Tables 1, 3, 4 and 5 of the main manuscript). [file 1471-2105-14-169-S1.zip › EnrichedRegions (Tables 1-3).xlsx]

## Sheet: enrich_CBPT0
Description: Enriched regions of CBPT0 at 0.1% FDR rate. Table 1: 2383
Chromosome	Start	Stop	CBPT0
chr1	3219000	3220000	20
chr1	8120000	8121000	29
chr1	8180000	8181000	20
chr1	8194000	8195000	28
chr1	8241000	8242000	21
chr1	8242000	8243000	18
chr1	8805000	8806000	19
chr1	8872000	8873000	21
chr1	8886000	8887000	17
chr1	10370000	10371000	17
chr1	16344000	16345000	21
chr1	16713000	16714000	29
chr1	17095000	17096000	29
chr1	17367000	17368000	17
chr1	17389000	17390000	19
chr1	17432000	17433000	19
chr1	19626000	19627000	18
chr1	19645000	19646000	17
chr1	19647000	19648000	17
chr1	21537000	21538000	24
chr1	22949000	22950000	17
chr1	23761000	23762000	18
chr1	27689000	27690000	17
chr1	28847000	28848000	25
chr1	31069000	31070000	22
chr1	31416000	31417000	17
chr1	33337000	33338000	28
chr1	36462000	36463000	17
chr1	36624000	36625000	19
chr1	40399000	40400000	20
chr1	40929000	40930000	24
chr1	40947000	40948000	20
chr1	42578000	42579000	22
chr1	42701000	42702000	17
chr1	43004000	43005000	21
chr1	43084000	43085000	18
chr1	43175000	43176000	22
chr1	43179000	43180000	28
chr1	43180000	43181000	24
chr1	43197000	43198000	20
chr1	43200000	43201000	20
chr1	43201000	43202000	24
chr1	43445000	43446000	23
chr1	43888000	43889000	17
chr1	44014000	44015000	18
chr1	44073000	44074000	26
chr1	44268000	44269000	18
chr1	44564000	44565000	21
chr1	44566000	44567000	27
chr1	44969000	44970000	31
chr1	45013000	45014000	18
chr1	45038000	45039000	22
chr1	45045000	45046000	22
chr1	45046000	45047000	20
chr1	45760000	45761000	37
chr1	45763000	45764000	17
chr1	46110000	46111000	23
chr1	46192000	46193000	22
chr1	46371000	46372000	31
chr1	46421000	46422000	17
chr1	46541000	46542000	19
chr1	48120000	48121000	23
chr1	48732000	48733000	21
chr1	48855000	48856000	30
chr1	51552000	51553000	20
chr1	51855000	51856000	17
chr1	52642000	52643000	19
chr1	53354000	53355000	18
chr1	53810000	53811000	18
chr1	55667000	55668000	19
chr1	55957000	55958000	20
chr1	58784000	58785000	22
chr1	58831000	58832000	19
chr1	58993000	58994000	31
chr1	59001000	59002000	19
chr1	59002000	59003000	22
chr1	59022000	59023000	19
chr1	59087000	59088000	18
chr1	59389000	59390000	24
chr1	59839000	59840000	17
chr1	59976000	59977000	42
chr1	62190000	62191000	20
chr1	63350000	63351000	17
chr1	64131000	64132000	24
chr1	65062000	65063000	18
chr1	67299000	67300000	26
chr1	68071000	68072000	19
chr1	70593000	70594000	19
chr1	71102000	71103000	23
chr1	71319000	71320000	21
chr1	76175000	76176000	21
chr1	76244000	76245000	20
chr1	77609000	77610000	24
chr1	77777000	77778000	18
chr1	77778000	77779000	22
chr1	77921000	77922000	18
chr1	83746000	83747000	33
chr1	83747000	83748000	24
chr1	84083000	84084000	19
chr1	85536000	85537000	26
chr1	85759000	85760000	21
chr1	85760000	85761000	21
chr1	85845000	85846000	21
chr1	85850000	85851000	21
chr1	85867000	85868000	26
chr1	86668000	86669000	17
chr1	91975000	91976000	17
chr1	92021000	92022000	19
chr1	92068000	92069000	19
chr1	93172000	93173000	17
chr1	93317000	93318000	21
chr1	93900000	93901000	18
chr1	94018000	94019000	17
chr1	94147000	94148000	18
chr1	94259000	94260000	22
chr1	94275000	94276000	26
chr1	94307000	94308000	21
chr1	94332000	94333000	17
chr1	94562000	94563000	17
chr1	94564000	94565000	24
chr1	94818000	94819000	19
chr1	94833000	94834000	17
chr1	94834000	94835000	19
chr1	94847000	94848000	24
chr1	94966000	94967000	28
chr1	95021000	95022000	17
chr1	95031000	95032000	18
chr1	95336000	95337000	43
chr1	96600000	96601000	23
chr1	96654000	96655000	23
chr1	98562000	98563000	18
chr1	98565000	98566000	20
chr1	100973000	100974000	20
chr1	101227000	101228000	17
chr1	108047000	108048000	19
chr1	110168000	110169000	19
chr1	110217000	110218000	23
chr1	110348000	110349000	19
chr1	110683000	110684000	18
chr1	112052000	112053000	26
chr1	118166000	118167000	33
chr1	119990000	119991000	20
chr1	142725000	142726000	22
chr1	143245000	143246000	31
chr1	143643000	143644000	25
chr1	143652000	143653000	42
chr1	143699000	143700000	18
chr1	143700000	143701000	23
chr1	143701000	143702000	21
chr1	143715000	143716000	19
chr1	143720000	143721000	36
chr1	143721000	143722000	23
chr1	143722000	143723000	17
chr1	143725000	143726000	23
chr1	143742000	143743000	17
chr1	143743000	143744000	17
chr1	143744000	143745000	17
chr1	143750000	143751000	18
chr1	143751000	143752000	34
chr1	143795000	143796000	19
chr1	143803000	143804000	18
chr1	143811000	143812000	17
chr1	143826000	143827000	26
chr1	144149000	144150000	23
chr1	144254000	144255000	21
chr1	147490000	147491000	31
chr1	148800000	148801000	17
chr1	148801000	148802000	17
chr1	149238000	149239000	20
chr1	149521000	149522000	17
chr1	151805000	151806000	25
chr1	151866000	151867000	20
chr1	152459000	152460000	19
chr1	153211000	153212000	20
chr1	153412000	153413000	19
chr1	153481000	153482000	25
chr1	153545000	153546000	21
chr1	154359000	154360000	21
chr1	154693000	154694000	19
chr1	154741000	154742000	28
chr1	154876000	154877000	17
chr1	154965000	154966000	18
chr1	154977000	154978000	21
chr1	156247000	156248000	20
chr1	156256000	156257000	29
chr1	158161000	158162000	17
chr1	158498000	158499000	18
chr1	161083000	161084000	27
chr1	161558000	161559000	19
chr1	165999000	166000000	19
chr1	169346000	169347000	20
chr1	169363000	169364000	29
chr1	169377000	169378000	36
chr1	169378000	169379000	30
chr1	169456000	169457000	19
chr1	170276000	170277000	17
chr1	170587000	170588000	20
chr1	170594000	170595000	24
chr1	171095000	171096000	20
chr1	171145000	171146000	19
chr1	171665000	171666000	18
chr1	178118000	178119000	20
chr1	178334000	178335000	18
chr1	179348000	179349000	25
chr1	179978000	179979000	17
chr1	180495000	180496000	17
chr1	182078000	182079000	24
chr1	186078000	186079000	27
chr1	191295000	191296000	19
chr1	197171000	197172000	18
chr1	197508000	197509000	22
chr1	199697000	199698000	17
chr1	199829000	199830000	31
chr1	199950000	199951000	18
chr1	200825000	200826000	17
chr1	202490000	202491000	17
chr1	202530000	202531000	32
chr1	202532000	202533000	18
chr1	202555000	202556000	20
chr1	202647000	202648000	21
chr1	202883000	202884000	23
chr1	206064000	206065000	17
chr1	206330000	206331000	23
chr1	206494000	206495000	17
chr1	206496000	206497000	24
chr1	208491000	208492000	21
chr1	208614000	208615000	20
chr1	208633000	208634000	17
chr1	208838000	208839000	20
chr1	209975000	209976000	22
chr1	210848000	210849000	18
chr1	212765000	212766000	25
chr1	216911000	216912000	25
chr1	216946000	216947000	20
chr1	217171000	217172000	19
chr1	219955000	219956000	17
chr1	219958000	219959000	29
chr1	220137000	220138000	22
chr1	221961000	221962000	24
chr1	221969000	221970000	18
chr1	222757000	222758000	19
chr1	222758000	222759000	18
chr1	222783000	222784000	27
chr1	222878000	222879000	19
chr1	223024000	223025000	22
chr1	223954000	223955000	30
chr1	224009000	224010000	19
chr1	224021000	224022000	18
chr1	224072000	224073000	37
chr1	225069000	225070000	24
chr1	226464000	226465000	17
chr1	228287000	228288000	17
chr1	228307000	228308000	35
chr1	228562000	228563000	25
chr1	230680000	230681000	19
chr1	231071000	231072000	31
chr1	231315000	231316000	25
chr1	232738000	232739000	17
chr1	232815000	232816000	17
chr1	232902000	232903000	17
chr1	232926000	232927000	27
chr1	232974000	232975000	19
chr1	233128000	233129000	20
chr1	233159000	233160000	19
chr1	233165000	233166000	19
chr1	233172000	233173000	17
chr1	233177000	233178000	59
chr1	233181000	233182000	17
chr1	233183000	233184000	23
chr1	233734000	233735000	17
chr1	234113000	234114000	32
chr1	234834000	234835000	20
chr1	240047000	240048000	21
chr1	242503000	242504000	22
chr1	243815000	243816000	17
chr1	243829000	243830000	18
chr1	243835000	243836000	20
chr1	244106000	244107000	19
chr1	244340000	244341000	17
chr1	245012000	245013000	20
chr2	6684000	6685000	17
chr2	9714000	9715000	18
chr2	11432000	11433000	17
chr2	12361000	12362000	20
chr2	12376000	12377000	30
chr2	18022000	18023000	17
chr2	19778000	19779000	18
chr2	19849000	19850000	17
chr2	21544000	21545000	17
chr2	28301000	28302000	17
chr2	33148000	33149000	17
chr2	37883000	37884000	23
chr2	38157000	38158000	31
chr2	38176000	38177000	24
chr2	38177000	38178000	24
chr2	38197000	38198000	19
chr2	38227000	38228000	18
chr2	38229000	38230000	21
chr2	38255000	38256000	25
chr2	43374000	43375000	18
chr2	46019000	46020000	19
chr2	46154000	46155000	20
chr2	46157000	46158000	20
chr2	46178000	46179000	18
chr2	46725000	46726000	18
chr2	47289000	47290000	18
chr2	55190000	55191000	18
chr2	62735000	62736000	18
chr2	64848000	64849000	18
chr2	64878000	64879000	17
chr2	69163000	69164000	21
chr2	69258000	69259000	26
chr2	70223000	70224000	17
chr2	71963000	71964000	20
chr2	72799000	72800000	19
chr2	72803000	72804000	34
chr2	85072000	85073000	19
chr2	85518000	85519000	17
chr2	85619000	85620000	17
chr2	85853000	85854000	28
chr2	97853000	97854000	27
chr2	99645000	99646000	18
chr2	99681000	99682000	19
chr2	100039000	100040000	17
chr2	102210000	102211000	23
chr2	103136000	103137000	24
chr2	105438000	105439000	18
chr2	109154000	109155000	21
chr2	109334000	109335000	20
chr2	112173000	112174000	17
chr2	113715000	113716000	19
chr2	119905000	119906000	19
chr2	122108000	122109000	31
chr2	127132000	127133000	18
chr2	127539000	127540000	22
chr2	128780000	128781000	22
chr2	129011000	129012000	28
chr2	143347000	143348000	18
chr2	147464000	147465000	18
chr2	149634000	149635000	17
chr2	159634000	159635000	17
chr2	163041000	163042000	19
chr2	165634000	165635000	17
chr2	172826000	172827000	19
chr2	173228000	173229000	18
chr2	173266000	173267000	19
chr2	173356000	173357000	22
chr2	173682000	173683000	19
chr2	173783000	173784000	18
chr2	173928000	173929000	19
chr2	173988000	173989000	17
chr2	174001000	174002000	24
chr2	174162000	174163000	17
chr2	174163000	174164000	26
chr2	174204000	174205000	18
chr2	174217000	174218000	18
chr2	174225000	174226000	43
chr2	174231000	174232000	23
chr2	174242000	174243000	19
chr2	174253000	174254000	38
chr2	174508000	174509000	17
chr2	174535000	174536000	17
chr2	174536000	174537000	17
chr2	174538000	174539000	17
chr2	174539000	174540000	20
chr2	174597000	174598000	17
chr2	174609000	174610000	17
chr2	175351000	175352000	17
chr2	175539000	175540000	18
chr2	175545000	175546000	17
chr2	175601000	175602000	26
chr2	175741000	175742000	18
chr2	176842000	176843000	19
chr2	177064000	177065000	19
chr2	177738000	177739000	17
chr2	177785000	177786000	28
chr2	177815000	177816000	25
chr2	177818000	177819000	23
chr2	177836000	177837000	42
chr2	177837000	177838000	24
chr2	177839000	177840000	27
chr2	177846000	177847000	20
chr2	177848000	177849000	67
chr2	177855000	177856000	26
chr2	177859000	177860000	26
chr2	177868000	177869000	26
chr2	177871000	177872000	45
chr2	177886000	177887000	17
chr2	177908000	177909000	18
chr2	177969000	177970000	26
chr2	177970000	177971000	20
chr2	177977000	177978000	18
chr2	178171000	178172000	19
chr2	178685000	178686000	26
chr2	179051000	179052000	17
chr2	179679000	179680000	17
chr2	179836000	179837000	19
chr2	182364000	182365000	17
chr2	191593000	191594000	18
chr2	197212000	197213000	19
chr2	202371000	202372000	22
chr2	207831000	207832000	29
chr2	210047000	210048000	19
chr2	210069000	210070000	19
chr2	215726000	215727000	19
chr2	216345000	216346000	18
chr2	216366000	216367000	17
chr2	217128000	217129000	17
chr2	217314000	217315000	18
chr2	217453000	217454000	24
chr2	217620000	217621000	22
chr2	217639000	217640000	27
chr2	217735000	217736000	18
chr2	217899000	217900000	19
chr2	217904000	217905000	18
chr2	217940000	217941000	21
chr2	217956000	217957000	25
chr2	218195000	218196000	32
chr2	218226000	218227000	26
chr2	218268000	218269000	20
chr2	219180000	219181000	18
chr2	219715000	219716000	20
chr2	219935000	219936000	21
chr2	220071000	220072000	17
chr2	220280000	220281000	18
chr2	220798000	220799000	25
chr2	220850000	220851000	17
chr2	220997000	220998000	20
chr2	221503000	221504000	19
chr2	223282000	223283000	22
chr2	223307000	223308000	23
chr2	223326000	223327000	19
chr2	223555000	223556000	20
chr2	223567000	223568000	17
chr2	223599000	223600000	31
chr2	223614000	223615000	19
chr2	223666000	223667000	18
chr2	224530000	224531000	21
chr2	224794000	224795000	17
chr2	225058000	225059000	17
chr2	226691000	226692000	19
chr2	228426000	228427000	19
chr2	231331000	231332000	17
chr2	231367000	231368000	45
chr2	231735000	231736000	25
chr2	231795000	231796000	17
chr2	233634000	233635000	17
chr2	233738000	233739000	19
chr2	234131000	234132000	17
chr2	234273000	234274000	38
chr2	234279000	234280000	31
chr2	234548000	234549000	36
chr2	235206000	235207000	40
chr2	235248000	235249000	17
chr2	235253000	235254000	17
chr2	235413000	235414000	17
chr2	235904000	235905000	18
chr2	237317000	237318000	18
chr2	237444000	237445000	17
chr2	237445000	237446000	18
chr2	237649000	237650000	17
chr2	237666000	237667000	17
chr2	237701000	237702000	32
chr2	237715000	237716000	24
chr2	237729000	237730000	18
chr2	237751000	237752000	44
chr2	237752000	237753000	28
chr2	237770000	237771000	17
chr2	237775000	237776000	22
chr2	237795000	237796000	28
chr2	237801000	237802000	26
chr2	237853000	237854000	21
chr2	237855000	237856000	21
chr2	238029000	238030000	31
chr2	238033000	238034000	19
chr2	238168000	238169000	17
chr2	241575000	241576000	17
chr2	241903000	241904000	17
chr3	4995000	4996000	21
chr3	8606000	8607000	17
chr3	9993000	9994000	18
chr3	11617000	11618000	19
chr3	12388000	12389000	20
chr3	12422000	12423000	20
chr3	14427000	14428000	24
chr3	14668000	14669000	18
chr3	15650000	15651000	22
chr3	23729000	23730000	18
chr3	25598000	25599000	26
chr3	27520000	27521000	17
chr3	32309000	32310000	18
chr3	44072000	44073000	20
chr3	45184000	45185000	19
chr3	45834000	45835000	18
chr3	46993000	46994000	20
chr3	53279000	53280000	28
chr3	54900000	54901000	27
chr3	55100000	55101000	18
chr3	55169000	55170000	22
chr3	55174000	55175000	24
chr3	55629000	55630000	27
chr3	58344000	58345000	27
chr3	59206000	59207000	25
chr3	59594000	59595000	17
chr3	59625000	59626000	22
chr3	59710000	59711000	37
chr3	64462000	64463000	34
chr3	72406000	72407000	19
chr3	72442000	72443000	17
chr3	81875000	81876000	20
chr3	84022000	84023000	17
chr3	101305000	101306000	30
chr3	101412000	101413000	19
chr3	106154000	106155000	19
chr3	107547000	107548000	22
chr3	107630000	107631000	21
chr3	111621000	111622000	20
chr3	112743000	112744000	17
chr3	112939000	112940000	17
chr3	124934000	124935000	23
chr3	124959000	124960000	23
chr3	125464000	125465000	18
chr3	126080000	126081000	23
chr3	126264000	126265000	23
chr3	126312000	126313000	19
chr3	135559000	135560000	17
chr3	137398000	137399000	17
chr3	140503000	140504000	21
chr3	140504000	140505000	28
chr3	140974000	140975000	21
chr3	142158000	142159000	19
chr3	142568000	142569000	19
chr3	147364000	147365000	19
chr3	150425000	150426000	21
chr3	150540000	150541000	23
chr3	150587000	150588000	44
chr3	150602000	150603000	18
chr3	150776000	150777000	24
chr3	150782000	150783000	24
chr3	150858000	150859000	19
chr3	151449000	151450000	17
chr3	151747000	151748000	18
chr3	152505000	152506000	17
chr3	152645000	152646000	18
chr3	153101000	153102000	18
chr3	154339000	154340000	23
chr3	154800000	154801000	17
chr3	157984000	157985000	41
chr3	158017000	158018000	69
chr3	158375000	158376000	22
chr3	158534000	158535000	17
chr3	158985000	158986000	23
chr3	159969000	159970000	18
chr3	161030000	161031000	23
chr3	161129000	161130000	23
chr3	171918000	171919000	17
chr3	171927000	171928000	18
chr3	171952000	171953000	48
chr3	172003000	172004000	20
chr3	173330000	173331000	18
chr3	173341000	173342000	18
chr3	176150000	176151000	17
chr3	176203000	176204000	39
chr3	178546000	178547000	22
chr3	178560000	178561000	23
chr3	178649000	178650000	17
chr3	178679000	178680000	33
chr3	178726000	178727000	23
chr3	178790000	178791000	19
chr3	178815000	178816000	24
chr3	178819000	178820000	25
chr3	178947000	178948000	17
chr3	179002000	179003000	19
chr3	179010000	179011000	31
chr3	179106000	179107000	21
chr3	180264000	180265000	22
chr3	184386000	184387000	17
chr3	185520000	185521000	17
chr3	185837000	185838000	19
chr3	187030000	187031000	25
chr3	187160000	187161000	30
chr3	187222000	187223000	17
chr3	187626000	187627000	21
chr3	188387000	188388000	20
chr3	188389000	188390000	24
chr3	189155000	189156000	18
chr3	190505000	190506000	34
chr3	190525000	190526000	56
chr3	190556000	190557000	17
chr3	190764000	190765000	18
chr3	191292000	191293000	17
chr3	195058000	195059000	18
chr3	195070000	195071000	22
chr3	195842000	195843000	18
chr3	196473000	196474000	20
chr3	196909000	196910000	17
chr3	196910000	196911000	25
chr3	198578000	198579000	20
chr4	1027000	1028000	22
chr4	13312000	13313000	19
chr4	13599000	13600000	23
chr4	39734000	39735000	23
chr4	49207000	49208000	24
chr4	54249000	54250000	17
chr4	67113000	67114000	27
chr4	75001000	75002000	17
chr4	75315000	75316000	20
chr4	77922000	77923000	18
chr4	100524000	100525000	17
chr4	100587000	100588000	18
chr4	101215000	101216000	17
chr4	102497000	102498000	21
chr4	109199000	109200000	25
chr4	120800000	120801000	34
chr4	120875000	120876000	20
chr4	120876000	120877000	17
chr4	124728000	124729000	17
chr4	124973000	124974000	19
chr4	125318000	125319000	22
chr4	126530000	126531000	17
chr4	129382000	129383000	24
chr4	129657000	129658000	20
chr4	129658000	129659000	20
chr4	129693000	129694000	18
chr4	129742000	129743000	22
chr4	139376000	139377000	51
chr4	139382000	139383000	22
chr4	139449000	139450000	23
chr4	148718000	148719000	19
chr4	149931000	149932000	20
chr4	156919000	156920000	24
chr4	157047000	157048000	22
chr4	157919000	157920000	19
chr4	166647000	166648000	20
chr4	169974000	169975000	22
chr4	170228000	170229000	19
chr4	174410000	174411000	29
chr4	174647000	174648000	19
chr4	178466000	178467000	27
chr4	178642000	178643000	23
chr4	182707000	182708000	18
chr4	185558000	185559000	17
chr4	185892000	185893000	17
chr4	190144000	190145000	33
chr5	421000	422000	22
chr5	453000	454000	31
chr5	1010000	1011000	50
chr5	1205000	1206000	25
chr5	1206000	1207000	39
chr5	1608000	1609000	27
chr5	1847000	1848000	19
chr5	3363000	3364000	30
chr5	3364000	3365000	47
chr5	3565000	3566000	18
chr5	3595000	3596000	21
chr5	3979000	3980000	22
chr5	8841000	8842000	28
chr5	8882000	8883000	25
chr5	9484000	9485000	22
chr5	9509000	9510000	21
chr5	9751000	9752000	19
chr5	10383000	10384000	31
chr5	10604000	10605000	20
chr5	14062000	14063000	27
chr5	14089000	14090000	26
chr5	14091000	14092000	24
chr5	14207000	14208000	18
chr5	15061000	15062000	20
chr5	16920000	16921000	17
chr5	17412000	17413000	18
chr5	17418000	17419000	17
chr5	30135000	30136000	23
chr5	31059000	31060000	20
chr5	31159000	31160000	17
chr5	31160000	31161000	18
chr5	32821000	32822000	22
chr5	33476000	33477000	21
chr5	34949000	34950000	20
chr5	36538000	36539000	30
chr5	36693000	36694000	17
chr5	37704000	37705000	21
chr5	37925000	37926000	22
chr5	38631000	38632000	20
chr5	38818000	38819000	17
chr5	38819000	38820000	22
chr5	39136000	39137000	28
chr5	40871000	40872000	19
chr5	42876000	42877000	26
chr5	42986000	42987000	18
chr5	43029000	43030000	19
chr5	43349000	43350000	25
chr5	44033000	44034000	28
chr5	52355000	52356000	17
chr5	52585000	52586000	20
chr5	53947000	53948000	24
chr5	53995000	53996000	17
chr5	54075000	54076000	20
chr5	54076000	54077000	42
chr5	55200000	55201000	20
chr5	55455000	55456000	31
chr5	55678000	55679000	17
chr5	55682000	55683000	19
chr5	55741000	55742000	20
chr5	55773000	55774000	35
chr5	56088000	56089000	19
chr5	56648000	56649000	32
chr5	56715000	56716000	18
chr5	56767000	56768000	17
chr5	56773000	56774000	34
chr5	56774000	56775000	18
chr5	56826000	56827000	17
chr5	57008000	57009000	22
chr5	57221000	57222000	21
chr5	59124000	59125000	19
chr5	60633000	60634000	23
chr5	64956000	64957000	17
chr5	67765000	67766000	24
chr5	68256000	68257000	17
chr5	71256000	71257000	18
chr5	71486000	71487000	17
chr5	71799000	71800000	18
chr5	71842000	71843000	24
chr5	72447000	72448000	20
chr5	72702000	72703000	17
chr5	74668000	74669000	18
chr5	76021000	76022000	23
chr5	76070000	76071000	21
chr5	76170000	76171000	18
chr5	77970000	77971000	21
chr5	78239000	78240000	20
chr5	78240000	78241000	17
chr5	79578000	79579000	20
chr5	79739000	79740000	18
chr5	80754000	80755000	32
chr5	81119000	81120000	17
chr5	81183000	81184000	32
chr5	81303000	81304000	17
chr5	81718000	81719000	20
chr5	81737000	81738000	23
chr5	83619000	83620000	20
chr5	89741000	89742000	22
chr5	90612000	90613000	32
chr5	90643000	90644000	21
chr5	92269000	92270000	18
chr5	92415000	92416000	18
chr5	92553000	92554000	41
chr5	92598000	92599000	23
chr5	92607000	92608000	20
chr5	92608000	92609000	21
chr5	92944000	92945000	28
chr5	95220000	95221000	31
chr5	95429000	95430000	18
chr5	95455000	95456000	18
chr5	95505000	95506000	21
chr5	95511000	95512000	36
chr5	95659000	95660000	29
chr5	95677000	95678000	20
chr5	97673000	97674000	19
chr5	102483000	102484000	21
chr5	102739000	102740000	17
chr5	108772000	108773000	17
chr5	108832000	108833000	20
chr5	110260000	110261000	17
chr5	110264000	110265000	19
chr5	110273000	110274000	36
chr5	110280000	110281000	23
chr5	110876000	110877000	22
chr5	111044000	111045000	27
chr5	111120000	111121000	19
chr5	111138000	111139000	17
chr5	111361000	111362000	26
chr5	111524000	111525000	17
chr5	114796000	114797000	22
chr5	115205000	115206000	19
chr5	118666000	118667000	18
chr5	119502000	119503000	26
chr5	119752000	119753000	22
chr5	120637000	120638000	18
chr5	122787000	122788000	17
chr5	123315000	123316000	19
chr5	123544000	123545000	34
chr5	123962000	123963000	34
chr5	123963000	123964000	36
chr5	123998000	123999000	28
chr5	124013000	124014000	34
chr5	124016000	124017000	19
chr5	124025000	124026000	26
chr5	124098000	124099000	21
chr5	124099000	124100000	22
chr5	124105000	124106000	18
chr5	124327000	124328000	32
chr5	124405000	124406000	22
chr5	124554000	124555000	21
chr5	124772000	124773000	22
chr5	124773000	124774000	17
chr5	124848000	124849000	56
chr5	124900000	124901000	18
chr5	124913000	124914000	22
chr5	125366000	125367000	21
chr5	130534000	130535000	18
chr5	130999000	131000000	19
chr5	131453000	131454000	21
chr5	131467000	131468000	21
chr5	131751000	131752000	17
chr5	131753000	131754000	28
chr5	131790000	131791000	18
chr5	131801000	131802000	25
chr5	131859000	131860000	18
chr5	131861000	131862000	21
chr5	131869000	131870000	18
chr5	132230000	132231000	17
chr5	133099000	133100000	20
chr5	133589000	133590000	18
chr5	133830000	133831000	21
chr5	133867000	133868000	22
chr5	134209000	134210000	17
chr5	134503000	134504000	17
chr5	134572000	134573000	18
chr5	134605000	134606000	19
chr5	134628000	134629000	19
chr5	134730000	134731000	22
chr5	135380000	135381000	19
chr5	135383000	135384000	23
chr5	135422000	135423000	22
chr5	135496000	135497000	20
chr5	138626000	138627000	18
chr5	138705000	138706000	18
chr5	139611000	139612000	21
chr5	140051000	140052000	18
chr5	140070000	140071000	19
chr5	140078000	140079000	19
chr5	140867000	140868000	20
chr5	140874000	140875000	37
chr5	140881000	140882000	34
chr5	141960000	141961000	20
chr5	142261000	142262000	27
chr5	142362000	142363000	22
chr5	142513000	142514000	19
chr5	142537000	142538000	22
chr5	142603000	142604000	20
chr5	142605000	142606000	24
chr5	145296000	145297000	18
chr5	145402000	145403000	19
chr5	146914000	146915000	18
chr5	148325000	148326000	18
chr5	148336000	148337000	44
chr5	148361000	148362000	18
chr5	148362000	148363000	20
chr5	148390000	148391000	30
chr5	148565000	148566000	19
chr5	148566000	148567000	34
chr5	148805000	148806000	21
chr5	148845000	148846000	29
chr5	149360000	149361000	18
chr5	149497000	149498000	21
chr5	149997000	149998000	34
chr5	150002000	150003000	19
chr5	150397000	150398000	27
chr5	151046000	151047000	18
chr5	151131000	151132000	19
chr5	154300000	154301000	17
chr5	158398000	158399000	18
chr5	158941000	158942000	23
chr5	159335000	159336000	17
chr5	159380000	159381000	17
chr5	159524000	159525000	20
chr5	159525000	159526000	17
chr5	162931000	162932000	18
chr5	168710000	168711000	28
chr5	171771000	171772000	19
chr5	171772000	171773000	18
chr5	171780000	171781000	18
chr5	171803000	171804000	21
chr5	172132000	172133000	18
chr5	172415000	172416000	18
chr5	172811000	172812000	19
chr5	172815000	172816000	32
chr5	172816000	172817000	19
chr5	173892000	173893000	19
chr5	173893000	173894000	25
chr5	173931000	173932000	17
chr5	174704000	174705000	20
chr5	175169000	175170000	21
chr5	175214000	175215000	25
chr5	176197000	176198000	17
chr5	176454000	176455000	17
chr5	176807000	176808000	17
chr5	176906000	176907000	19
chr5	178002000	178003000	26
chr5	178983000	178984000	17
chr5	179178000	179179000	25
chr5	179180000	179181000	21
chr5	180581000	180582000	19
chr5	180583000	180584000	17
chr6	970000	971000	20
chr6	1280000	1281000	20
chr6	2969000	2970000	18
chr6	4304000	4305000	17
chr6	4887000	4888000	17
chr6	7258000	7259000	17
chr6	8885000	8886000	22
chr6	9590000	9591000	23
chr6	10141000	10142000	22
chr6	11380000	11381000	18
chr6	15353000	15354000	20
chr6	15552000	15553000	17
chr6	15613000	15614000	20
chr6	16313000	16314000	28
chr6	16447000	16448000	25
chr6	16859000	16860000	17
chr6	17038000	17039000	19
chr6	17094000	17095000	31
chr6	17601000	17602000	17
chr6	21492000	21493000	17
chr6	22054000	22055000	17
chr6	22989000	22990000	37
chr6	24767000	24768000	22
chr6	26135000	26136000	21
chr6	26163000	26164000	18
chr6	26212000	26213000	19
chr6	26231000	26232000	21
chr6	26393000	26394000	21
chr6	27949000	27950000	17
chr6	35446000	35447000	17
chr6	35677000	35678000	21
chr6	35909000	35910000	21
chr6	37135000	37136000	29
chr6	37178000	37179000	17
chr6	37593000	37594000	19
chr6	44086000	44087000	20
chr6	44110000	44111000	19
chr6	44134000	44135000	29
chr6	44322000	44323000	19
chr6	45521000	45522000	37
chr6	45773000	45774000	31
chr6	45790000	45791000	17
chr6	47110000	47111000	21
chr6	47211000	47212000	17
chr6	52524000	52525000	28
chr6	52891000	52892000	21
chr6	53299000	53300000	23
chr6	53332000	53333000	19
chr6	53588000	53589000	42
chr6	54308000	54309000	17
chr6	56687000	56688000	20
chr6	75225000	75226000	29
chr6	75301000	75302000	20
chr6	75373000	75374000	20
chr6	81304000	81305000	17
chr6	100730000	100731000	23
chr6	106163000	106164000	23
chr6	106352000	106353000	17
chr6	107353000	107354000	25
chr6	108084000	108085000	22
chr6	108086000	108087000	19
chr6	117869000	117870000	18
chr6	118779000	118780000	22
chr6	119600000	119601000	17
chr6	136973000	136974000	20
chr6	139738000	139739000	18
chr6	140935000	140936000	22
chr6	141342000	141343000	17
chr6	149395000	149396000	22
chr6	155551000	155552000	17
chr6	155564000	155565000	19
chr6	155807000	155808000	20
chr6	158330000	158331000	21
chr6	158381000	158382000	22
chr7	184000	185000	29
chr7	190000	191000	22
chr7	196000	197000	25
chr7	244000	245000	19
chr7	324000	325000	37
chr7	478000	479000	24
chr7	819000	820000	18
chr7	1088000	1089000	21
chr7	1543000	1544000	21
chr7	2179000	2180000	18
chr7	2647000	2648000	17
chr7	2727000	2728000	21
chr7	2764000	2765000	23
chr7	3250000	3251000	21
chr7	3445000	3446000	19
chr7	4648000	4649000	17
chr7	5403000	5404000	21
chr7	5597000	5598000	23
chr7	6083000	6084000	17
chr7	12676000	12677000	21
chr7	16984000	16985000	17
chr7	16996000	16997000	30
chr7	17047000	17048000	26
chr7	17101000	17102000	27
chr7	17105000	17106000	21
chr7	17191000	17192000	21
chr7	17414000	17415000	19
chr7	17548000	17549000	19
chr7	17565000	17566000	18
chr7	17606000	17607000	26
chr7	17702000	17703000	32
chr7	18515000	18516000	19
chr7	18984000	18985000	17
chr7	19085000	19086000	22
chr7	19964000	19965000	18
chr7	20037000	20038000	18
chr7	20110000	20111000	21
chr7	20111000	20112000	18
chr7	20158000	20159000	26
chr7	20159000	20160000	17
chr7	20170000	20171000	18
chr7	20226000	20227000	42
chr7	20227000	20228000	25
chr7	20247000	20248000	20
chr7	20336000	20337000	18
chr7	21623000	21624000	17
chr7	21624000	21625000	23
chr7	22673000	22674000	18
chr7	22679000	22680000	32
chr7	22737000	22738000	18
chr7	22864000	22865000	26
chr7	22865000	22866000	19
chr7	23111000	23112000	17
chr7	23260000	23261000	17
chr7	23340000	23341000	30
chr7	23476000	23477000	22
chr7	24484000	24485000	23
chr7	25863000	25864000	20
chr7	25868000	25869000	19
chr7	27117000	27118000	22
chr7	27370000	27371000	19
chr7	27617000	27618000	23
chr7	27903000	27904000	20
chr7	28364000	28365000	19
chr7	28960000	28961000	24
chr7	29994000	29995000	18
chr7	30179000	30180000	20
chr7	30511000	30512000	17
chr7	30600000	30601000	18
chr7	30757000	30758000	19
chr7	32099000	32100000	23
chr7	36051000	36052000	21
chr7	36054000	36055000	23
chr7	36213000	36214000	26
chr7	36309000	36310000	43
chr7	36396000	36397000	19
chr7	36607000	36608000	19
chr7	36657000	36658000	17
chr7	36665000	36666000	22
chr7	40140000	40141000	20
chr7	40646000	40647000	20
chr7	40833000	40834000	19
chr7	41033000	41034000	20
chr7	41579000	41580000	19
chr7	42500000	42501000	17
chr7	42578000	42579000	24
chr7	43255000	43256000	21
chr7	43578000	43579000	20
chr7	43653000	43654000	17
chr7	43876000	43877000	19
chr7	44168000	44169000	46
chr7	44169000	44170000	30
chr7	44170000	44171000	17
chr7	44588000	44589000	19
chr7	44640000	44641000	35
chr7	44645000	44646000	22
chr7	45117000	45118000	19
chr7	45980000	45981000	22
chr7	45984000	45985000	38
chr7	46792000	46793000	21
chr7	46841000	46842000	20
chr7	46936000	46937000	21
chr7	46939000	46940000	19
chr7	47412000	47413000	18
chr7	47481000	47482000	23
chr7	47488000	47489000	18
chr7	47489000	47490000	18
chr7	47545000	47546000	17
chr7	47577000	47578000	21
chr7	47578000	47579000	18
chr7	47580000	47581000	18
chr7	47611000	47612000	32
chr7	47616000	47617000	30
chr7	47617000	47618000	20
chr7	47657000	47658000	22
chr7	47668000	47669000	19
chr7	47675000	47676000	17
chr7	47769000	47770000	49
chr7	47790000	47791000	24
chr7	47792000	47793000	33
chr7	47793000	47794000	23
chr7	47825000	47826000	18
chr7	48089000	48090000	25
chr7	48091000	48092000	31
chr7	55100000	55101000	25
chr7	55168000	55169000	20
chr7	55582000	55583000	19
chr7	65384000	65385000	20
chr7	66773000	66774000	18
chr7	67809000	67810000	19
chr7	73530000	73531000	18
chr7	75310000	75311000	22
chr7	75826000	75827000	17
chr7	79601000	79602000	20
chr7	80204000	80205000	17
chr7	80208000	80209000	26
chr7	80294000	80295000	17
chr7	80350000	80351000	20
chr7	80384000	80385000	18
chr7	80408000	80409000	17
chr7	80579000	80580000	46
chr7	80628000	80629000	28
chr7	80641000	80642000	18
chr7	80752000	80753000	18
chr7	80766000	80767000	34
chr7	80834000	80835000	26
chr7	80877000	80878000	22
chr7	81091000	81092000	19
chr7	81112000	81113000	20
chr7	81152000	81153000	21
chr7	81192000	81193000	17
chr7	81193000	81194000	24
chr7	83832000	83833000	20
chr7	86784000	86785000	39
chr7	86843000	86844000	21
chr7	87037000	87038000	19
chr7	87343000	87344000	18
chr7	87687000	87688000	22
chr7	90731000	90732000	24
chr7	91712000	91713000	24
chr7	91713000	91714000	27
chr7	92053000	92054000	17
chr7	92057000	92058000	23
chr7	92084000	92085000	19
chr7	92162000	92163000	17
chr7	92163000	92164000	33
chr7	92165000	92166000	51
chr7	92166000	92167000	22
chr7	92185000	92186000	29
chr7	92208000	92209000	18
chr7	92219000	92220000	18
chr7	92231000	92232000	22
chr7	92256000	92257000	20
chr7	92265000	92266000	18
chr7	92275000	92276000	18
chr7	92277000	92278000	31
chr7	92299000	92300000	19
chr7	92300000	92301000	18
chr7	92301000	92302000	25
chr7	93471000	93472000	25
chr7	93555000	93556000	22
chr7	93556000	93557000	18
chr7	93597000	93598000	67
chr7	93612000	93613000	18
chr7	93613000	93614000	45
chr7	93650000	93651000	19
chr7	93657000	93658000	17
chr7	93764000	93765000	33
chr7	93768000	93769000	26
chr7	93835000	93836000	21
chr7	93836000	93837000	21
chr7	93841000	93842000	24
chr7	93842000	93843000	22
chr7	93843000	93844000	32
chr7	93859000	93860000	21
chr7	93977000	93978000	27
chr7	94164000	94165000	33
chr7	94165000	94166000	17
chr7	94167000	94168000	18
chr7	95076000	95077000	21
chr7	96868000	96869000	20
chr7	98998000	98999000	17
chr7	99864000	99865000	23
chr7	100530000	100531000	17
chr7	104440000	104441000	22
chr7	104441000	104442000	20
chr7	105258000	105259000	17
chr7	105440000	105441000	18
chr7	105529000	105530000	17
chr7	105644000	105645000	17
chr7	105996000	105997000	38
chr7	106597000	106598000	18
chr7	107423000	107424000	22
chr7	107442000	107443000	24
chr7	107523000	107524000	17
chr7	107526000	107527000	29
chr7	115645000	115646000	22
chr7	115782000	115783000	17
chr7	116004000	116005000	22
chr7	117009000	117010000	30
chr7	117073000	117074000	17
chr7	117255000	117256000	35
chr7	120957000	120958000	20
chr7	123141000	123142000	17
chr7	123154000	123155000	18
chr7	128482000	128483000	17
chr7	128494000	128495000	23
chr7	129376000	129377000	17
chr7	129783000	129784000	34
chr7	129796000	129797000	19
chr7	129800000	129801000	19
chr7	130222000	130223000	23
chr7	130229000	130230000	39
chr7	130248000	130249000	22
chr7	130295000	130296000	21
chr7	130347000	130348000	20
chr7	133862000	133863000	21
chr7	133929000	133930000	38
chr7	133949000	133950000	17
chr7	134114000	134115000	18
chr7	134255000	134256000	19
chr7	137328000	137329000	18
chr7	139015000	139016000	23
chr7	139016000	139017000	25
chr7	139078000	139079000	23
chr7	139199000	139200000	21
chr7	139200000	139201000	41
chr7	139261000	139262000	19
chr7	139262000	139263000	22
chr7	139305000	139306000	40
chr7	149756000	149757000	17
chr7	151015000	151016000	17
chr7	151082000	151083000	22
chr7	154628000	154629000	26
chr7	154680000	154681000	19
chr7	154719000	154720000	18
chr7	154720000	154721000	17
chr7	155404000	155405000	21
chr7	157050000	157051000	17
chr7	157487000	157488000	26
chr7	158498000	158499000	22
chr8	1898000	1899000	19
chr8	1902000	1903000	20
chr8	8191000	8192000	17
chr8	8575000	8576000	17
chr8	13270000	13271000	24
chr8	15287000	15288000	17
chr8	15319000	15320000	22
chr8	17510000	17511000	19
chr8	17512000	17513000	17
chr8	17747000	17748000	27
chr8	19169000	19170000	17
chr8	22511000	22512000	19
chr8	22988000	22989000	22
chr8	23279000	23280000	18
chr8	23455000	23456000	19
chr8	23461000	23462000	29
chr8	23767000	23768000	22
chr8	23836000	23837000	17
chr8	26485000	26486000	17
chr8	26524000	26525000	18
chr8	27786000	27787000	19
chr8	28314000	28315000	27
chr8	29687000	29688000	18
chr8	29997000	29998000	22
chr8	31798000	31799000	17
chr8	31810000	31811000	20
chr8	32895000	32896000	18
chr8	37119000	37120000	22
chr8	37151000	37152000	25
chr8	38711000	38712000	17
chr8	40031000	40032000	29
chr8	40095000	40096000	17
chr8	40185000	40186000	17
chr8	40191000	40192000	31
chr8	40350000	40351000	20
chr8	43212000	43213000	582
chr8	43213000	43214000	36
chr8	43214000	43215000	111
chr8	43215000	43216000	350
chr8	43216000	43217000	37
chr8	48428000	48429000	18
chr8	48504000	48505000	17
chr8	48506000	48507000	36
chr8	48587000	48588000	31
chr8	48676000	48677000	19
chr8	48734000	48735000	21
chr8	49378000	49379000	22
chr8	49445000	49446000	17
chr8	49657000	49658000	22
chr8	49665000	49666000	34
chr8	49966000	49967000	24
chr8	53839000	53840000	23
chr8	55020000	55021000	47
chr8	55097000	55098000	19
chr8	58780000	58781000	17
chr8	58816000	58817000	17
chr8	59876000	59877000	25
chr8	62797000	62798000	42
chr8	64243000	64244000	18
chr8	67101000	67102000	24
chr8	67610000	67611000	19
chr8	68000000	68001000	17
chr8	72906000	72907000	25
chr8	73182000	73183000	33
chr8	74421000	74422000	25
chr8	75459000	75460000	17
chr8	75480000	75481000	27
chr8	75481000	75482000	48
chr8	75567000	75568000	17
chr8	75742000	75743000	26
chr8	75762000	75763000	23
chr8	75782000	75783000	18
chr8	75809000	75810000	31
chr8	75818000	75819000	29
chr8	75830000	75831000	42
chr8	82101000	82102000	17
chr8	94928000	94929000	29
chr8	95801000	95802000	17
chr8	100580000	100581000	20
chr8	101870000	101871000	19
chr8	102190000	102191000	36
chr8	102191000	102192000	18
chr8	102218000	102219000	21
chr8	102442000	102443000	17
chr8	102457000	102458000	22
chr8	102474000	102475000	18
chr8	102527000	102528000	23
chr8	102719000	102720000	22
chr8	102771000	102772000	20
chr8	103320000	103321000	20
chr8	103593000	103594000	28
chr8	103618000	103619000	22
chr8	103735000	103736000	22
chr8	103811000	103812000	17
chr8	103870000	103871000	17
chr8	103888000	103889000	25
chr8	104419000	104420000	21
chr8	104426000	104427000	19
chr8	104496000	104497000	25
chr8	107141000	107142000	25
chr8	108186000	108187000	27
chr8	108304000	108305000	29
chr8	108364000	108365000	20
chr8	111590000	111591000	21
chr8	117739000	117740000	17
chr8	118929000	118930000	38
chr8	119290000	119291000	18
chr8	119497000	119498000	36
chr8	119521000	119522000	19
chr8	119570000	119571000	18
chr8	119878000	119879000	32
chr8	119959000	119960000	21
chr8	119960000	119961000	42
chr8	119986000	119987000	21
chr8	119995000	119996000	26
chr8	120009000	120010000	17
chr8	120043000	120044000	22
chr8	120616000	120617000	21
chr8	121526000	121527000	17
chr8	122245000	122246000	29
chr8	123677000	123678000	19
chr8	123775000	123776000	18
chr8	124598000	124599000	17
chr8	124601000	124602000	25
chr8	124743000	124744000	25
chr8	125003000	125004000	22
chr8	125262000	125263000	19
chr8	125281000	125282000	20
chr8	125556000	125557000	20
chr8	126492000	126493000	24
chr8	126493000	126494000	17
chr8	126511000	126512000	32
chr8	126594000	126595000	17
chr8	126628000	126629000	19
chr8	126689000	126690000	22
chr8	128296000	128297000	20
chr8	128411000	128412000	23
chr8	128588000	128589000	25
chr8	128589000	128590000	28
chr8	128750000	128751000	19
chr8	128891000	128892000	17
chr8	128933000	128934000	20
chr8	128935000	128936000	19
chr8	128993000	128994000	17
chr8	129234000	129235000	31
chr8	129258000	129259000	43
chr8	129638000	129639000	19
chr8	131344000	131345000	18
chr8	131808000	131809000	18
chr8	131843000	131844000	29
chr8	132938000	132939000	20
chr8	134174000	134175000	17
chr8	134298000	134299000	32
chr8	134299000	134300000	20
chr8	134388000	134389000	34
chr8	134389000	134390000	20
chr8	134437000	134438000	25
chr8	134457000	134458000	35
chr8	134618000	134619000	17
chr8	134756000	134757000	28
chr8	134828000	134829000	17
chr8	134876000	134877000	29
chr8	134898000	134899000	18
chr8	134917000	134918000	18
chr8	134933000	134934000	37
chr8	135794000	135795000	18
chr8	136310000	136311000	20
chr8	141448000	141449000	19
chr8	141537000	141538000	17
chr8	141668000	141669000	17
chr8	143754000	143755000	17
chr8	145082000	145083000	28
chr8	145086000	145087000	17
chr9	12774000	12775000	27
chr9	12784000	12785000	17
chr9	14228000	14229000	17
chr9	21822000	21823000	18
chr9	22042000	22043000	19
chr9	22093000	22094000	30
chr9	32416000	32417000	18
chr9	33319000	33320000	17
chr9	67910000	67911000	19
chr9	67914000	67915000	17
chr9	72223000	72224000	17
chr9	72225000	72226000	21
chr9	72405000	72406000	17
chr9	73530000	73531000	21
chr9	74120000	74121000	37
chr9	80671000	80672000	20
chr9	84604000	84605000	26
chr9	92134000	92135000	17
chr9	92902000	92903000	18
chr9	96585000	96586000	31
chr9	96607000	96608000	22
chr9	96724000	96725000	23
chr9	97264000	97265000	17
chr9	98368000	98369000	18
chr9	100025000	100026000	17
chr9	106866000	106867000	17
chr9	112059000	112060000	21
chr9	112453000	112454000	40
chr9	112550000	112551000	21
chr9	113375000	113376000	17
chr9	113530000	113531000	17
chr9	116389000	116390000	20
chr9	116921000	116922000	18
chr9	117064000	117065000	20
chr9	121766000	121767000	19
chr9	122196000	122197000	18
chr9	122205000	122206000	35
chr9	122486000	122487000	37
chr9	123124000	123125000	20
chr9	126088000	126089000	23
chr9	131136000	131137000	26
chr9	133907000	133908000	21
chr9	136634000	136635000	19
chr9	136676000	136677000	23
chr9	139496000	139497000	22
chr10	3281000	3282000	18
chr10	3500000	3501000	18
chr10	4695000	4696000	20
chr10	9661000	9662000	28
chr10	14342000	14343000	19
chr10	14479000	14480000	36
chr10	15543000	15544000	17
chr10	27429000	27430000	18
chr10	29170000	29171000	21
chr10	29975000	29976000	21
chr10	30113000	30114000	21
chr10	30278000	30279000	21
chr10	31463000	31464000	20
chr10	33593000	33594000	29
chr10	33602000	33603000	34
chr10	43669000	43670000	17
chr10	44116000	44117000	27
chr10	44568000	44569000	21
chr10	44673000	44674000	19
chr10	46477000	46478000	21
chr10	59587000	59588000	18
chr10	63267000	63268000	20
chr10	63994000	63995000	27
chr10	75336000	75337000	18
chr10	80374000	80375000	17
chr10	80511000	80512000	23
chr10	80747000	80748000	20
chr10	89812000	89813000	23
chr10	89902000	89903000	17
chr10	97058000	97059000	17
chr10	102123000	102124000	29
chr10	112175000	112176000	20
chr10	115486000	115487000	19
chr10	116106000	116107000	18
chr10	121417000	121418000	25
chr10	125855000	125856000	18
chr10	127826000	127827000	17
chr10	130793000	130794000	23
chr10	133983000	133984000	17
chr11	197000	198000	18
chr11	459000	460000	19
chr11	738000	739000	17
chr11	799000	800000	21
chr11	834000	835000	19
chr11	1738000	1739000	22
chr11	1841000	1842000	19
chr11	2378000	2379000	20
chr11	3920000	3921000	20
chr11	8696000	8697000	17
chr11	8816000	8817000	23
chr11	9342000	9343000	26
chr11	9544000	9545000	30
chr11	9736000	9737000	21
chr11	9737000	9738000	31
chr11	9743000	9744000	26
chr11	9884000	9885000	26
chr11	10283000	10284000	18
chr11	10286000	10287000	25
chr11	10519000	10520000	17
chr11	11955000	11956000	17
chr11	12145000	12146000	17
chr11	12161000	12162000	18
chr11	14400000	14401000	21
chr11	15643000	15644000	17
chr11	15980000	15981000	28
chr11	19368000	19369000	18
chr11	19658000	19659000	23
chr11	27191000	27192000	19
chr11	27194000	27195000	25
chr11	27196000	27197000	18
chr11	27260000	27261000	26
chr11	27373000	27374000	17
chr11	30764000	30765000	17
chr11	34374000	34375000	21
chr11	34405000	34406000	20
chr11	34951000	34952000	18
chr11	34955000	34956000	49
chr11	35078000	35079000	27
chr11	35117000	35118000	18
chr11	35144000	35145000	21
chr11	35282000	35283000	18
chr11	35532000	35533000	24
chr11	36434000	36435000	21
chr11	40307000	40308000	22
chr11	44840000	44841000	18
chr11	45000000	45001000	17
chr11	46221000	46222000	21
chr11	47841000	47842000	35
chr11	47952000	47953000	20
chr11	48034000	48035000	17
chr11	60893000	60894000	22
chr11	61340000	61341000	17
chr11	61495000	61496000	23
chr11	61496000	61497000	28
chr11	61536000	61537000	19
chr11	62077000	62078000	18
chr11	62115000	62116000	21
chr11	62177000	62178000	17
chr11	62295000	62296000	18
chr11	62363000	62364000	19
chr11	62365000	62366000	34
chr11	63195000	63196000	18
chr11	64551000	64552000	17
chr11	64658000	64659000	18
chr11	64906000	64907000	19
chr11	64943000	64944000	19
chr11	64945000	64946000	21
chr11	64946000	64947000	23
chr11	65001000	65002000	19
chr11	65021000	65022000	30
chr11	65023000	65024000	24
chr11	65094000	65095000	18
chr11	65187000	65188000	22
chr11	65439000	65440000	24
chr11	65860000	65861000	19
chr11	66201000	66202000	17
chr11	66474000	66475000	17
chr11	66557000	66558000	19
chr11	67534000	67535000	18
chr11	67878000	67879000	20
chr11	67904000	67905000	41
chr11	68363000	68364000	19
chr11	68821000	68822000	23
chr11	71317000	71318000	22
chr11	71469000	71470000	21
chr11	73527000	73528000	18
chr11	75833000	75834000	17
chr11	76159000	76160000	18
chr11	76225000	76226000	20
chr11	78190000	78191000	22
chr11	82423000	82424000	17
chr11	82440000	82441000	24
chr11	85017000	85018000	17
chr11	85633000	85634000	17
chr11	86132000	86133000	19
chr11	87730000	87731000	20
chr11	87928000	87929000	45
chr11	92427000	92428000	26
chr11	93359000	93360000	20
chr11	94105000	94106000	18
chr11	101722000	101723000	18
chr11	103001000	103002000	24
chr11	103316000	103317000	57
chr11	104423000	104424000	19
chr11	104612000	104613000	22
chr11	104620000	104621000	17
chr11	110793000	110794000	17
chr11	111697000	111698000	30
chr11	112882000	112883000	18
chr11	113672000	113673000	18
chr11	114999000	115000000	19
chr11	115317000	115318000	40
chr11	116448000	116449000	20
chr11	118294000	118295000	19
chr11	118471000	118472000	20
chr11	118944000	118945000	17
chr11	118960000	118961000	18
chr11	119808000	119809000	25
chr11	121556000	121557000	18
chr11	121573000	121574000	24
chr11	121591000	121592000	18
chr11	122438000	122439000	19
chr11	124638000	124639000	27
chr11	127736000	127737000	22
chr11	127856000	127857000	24
chr11	127872000	127873000	22
chr11	131965000	131966000	19
chr12	551000	552000	21
chr12	928000	929000	17
chr12	929000	930000	20
chr12	1479000	1480000	55
chr12	1498000	1499000	17
chr12	1591000	1592000	21
chr12	2275000	2276000	17
chr12	2281000	2282000	26
chr12	6315000	6316000	23
chr12	6321000	6322000	19
chr12	6410000	6411000	17
chr12	6512000	6513000	21
chr12	6513000	6514000	26
chr12	6532000	6533000	19
chr12	6870000	6871000	19
chr12	6923000	6924000	20
chr12	7038000	7039000	17
chr12	7413000	7414000	19
chr12	10075000	10076000	19
chr12	11667000	11668000	17
chr12	12769000	12770000	21
chr12	12778000	12779000	18
chr12	12864000	12865000	17
chr12	13036000	13037000	20
chr12	14302000	14303000	25
chr12	16808000	16809000	18
chr12	22146000	22147000	19
chr12	22460000	22461000	31
chr12	24422000	24423000	19
chr12	24955000	24956000	19
chr12	27594000	27595000	20
chr12	31040000	31041000	21
chr12	31793000	31794000	31
chr12	32160000	32161000	20
chr12	45174000	45175000	21
chr12	49252000	49253000	19
chr12	49468000	49469000	19
chr12	50872000	50873000	19
chr12	50927000	50928000	19
chr12	62598000	62599000	17
chr12	74386000	74387000	24
chr12	74405000	74406000	29
chr12	74658000	74659000	36
chr12	74701000	74702000	17
chr12	86674000	86675000	23
chr12	87217000	87218000	18
chr12	87243000	87244000	20
chr12	87788000	87789000	18
chr12	100809000	100810000	26
chr12	103137000	103138000	25
chr12	103204000	103205000	33
chr12	103589000	103590000	27
chr12	103613000	103614000	17
chr12	107225000	107226000	22
chr12	107609000	107610000	22
chr12	107756000	107757000	28
chr12	109031000	109032000	21
chr12	110680000	110681000	17
chr12	113836000	113837000	29
chr12	113855000	113856000	18
chr12	114054000	114055000	25
chr12	119213000	119214000	24
chr12	121450000	121451000	20
chr12	121968000	121969000	17
chr12	122145000	122146000	21
chr12	123443000	123444000	17
chr12	123796000	123797000	27
chr12	123965000	123966000	19
chr12	125102000	125103000	18
chr12	125388000	125389000	34
chr12	125420000	125421000	17
chr12	125719000	125720000	18
chr13	19892000	19893000	17
chr13	20286000	20287000	21
chr13	22977000	22978000	22
chr13	26455000	26456000	19
chr13	26495000	26496000	19
chr13	30379000	30380000	24
chr13	32752000	32753000	25
chr13	33083000	33084000	22
chr13	41035000	41036000	18
chr13	41120000	41121000	19
chr13	43368000	43369000	18
chr13	43743000	43744000	20
chr13	44868000	44869000	21
chr13	47112000	47113000	18
chr13	48786000	48787000	21
chr13	50925000	50926000	17
chr13	73250000	73251000	19
chr13	75353000	75354000	20
chr13	75855000	75856000	21
chr13	75856000	75857000	23
chr13	75928000	75929000	26
chr13	94721000	94722000	56
chr13	94980000	94981000	18
chr13	95004000	95005000	17
chr13	96758000	96759000	19
chr13	96809000	96810000	17
chr13	97999000	98000000	19
chr13	100323000	100324000	18
chr13	107668000	107669000	17
chr13	108310000	108311000	18
chr13	109950000	109951000	32
chr13	113849000	113850000	18
chr14	32151000	32152000	17
chr14	61098000	61099000	19
chr14	67886000	67887000	19
chr14	67995000	67996000	18
chr14	71335000	71336000	22
chr14	76492000	76493000	19
chr14	76570000	76571000	27
chr14	87307000	87308000	19
chr15	19350000	19351000	17
chr15	29376000	29377000	17
chr15	30749000	30750000	24
chr15	30881000	30882000	19
chr15	30929000	30930000	19
chr15	30952000	30953000	17
chr15	36794000	36795000	31
chr15	37442000	37443000	33
chr15	38178000	38179000	17
chr15	38182000	38183000	19
chr15	38418000	38419000	18
chr15	41520000	41521000	18
chr15	47235000	47236000	17
chr15	49446000	49447000	19
chr15	49448000	49449000	53
chr15	53997000	53998000	19
chr15	58459000	58460000	21
chr15	58472000	58473000	22
chr15	61036000	61037000	17
chr15	61102000	61103000	19
chr15	61132000	61133000	17
chr15	61187000	61188000	21
chr15	61426000	61427000	18
chr15	61976000	61977000	24
chr15	62945000	62946000	20
chr15	63375000	63376000	30
chr15	63384000	63385000	22
chr15	63912000	63913000	17
chr15	64845000	64846000	22
chr15	64963000	64964000	20
chr15	65103000	65104000	17
chr15	65104000	65105000	18
chr15	65128000	65129000	18
chr15	65229000	65230000	20
chr15	65995000	65996000	17
chr15	68403000	68404000	29
chr15	68554000	68555000	23
chr15	68574000	68575000	20
chr15	68879000	68880000	18
chr15	69771000	69772000	24
chr15	70310000	70311000	17
chr15	70311000	70312000	17
chr15	72130000	72131000	17
chr15	72280000	72281000	21
chr15	72319000	72320000	23
chr15	73122000	73123000	22
chr15	73203000	73204000	18
chr15	73746000	73747000	17
chr15	83256000	83257000	22
chr15	83259000	83260000	17
chr15	88499000	88500000	21
chr15	88510000	88511000	22
chr15	89881000	89882000	17
chr15	91148000	91149000	41
chr15	91153000	91154000	21
chr15	93591000	93592000	18
chr15	97844000	97845000	21
chr15	99071000	99072000	18
chr15	99079000	99080000	33
chr15	99117000	99118000	19
chr15	99123000	99124000	19
chr15	99221000	99222000	38
chr16	1369000	1370000	19
chr16	2025000	2026000	20
chr16	2195000	2196000	17
chr16	2825000	2826000	19
chr16	2826000	2827000	17
chr16	2894000	2895000	17
chr16	3010000	3011000	31
chr16	3011000	3012000	17
chr16	3114000	3115000	17
chr16	3273000	3274000	18
chr16	4044000	4045000	18
chr16	4263000	4264000	17
chr16	4933000	4934000	21
chr16	9078000	9079000	18
chr16	11134000	11135000	19
chr16	11641000	11642000	24
chr16	14366000	14367000	17
chr16	15592000	15593000	18
chr16	15880000	15881000	17
chr16	15978000	15979000	25
chr16	15990000	15991000	23
chr16	15998000	15999000	18
chr16	16016000	16017000	18
chr16	16023000	16024000	20
chr16	21430000	21431000	17
chr16	22217000	22218000	19
chr16	22542000	22543000	31
chr16	23342000	23343000	20
chr16	24565000	24566000	27
chr16	24757000	24758000	19
chr16	28457000	28458000	24
chr16	29984000	29985000	29
chr16	47555000	47556000	19
chr16	50023000	50024000	18
chr16	50472000	50473000	29
chr16	52360000	52361000	28
chr16	54427000	54428000	21
chr16	54837000	54838000	21
chr16	55198000	55199000	40
chr16	55836000	55837000	18
chr16	55891000	55892000	18
chr16	55933000	55934000	18
chr16	63032000	63033000	17
chr16	63070000	63071000	17
chr16	63278000	63279000	28
chr16	63374000	63375000	26
chr16	63422000	63423000	17
chr16	63484000	63485000	29
chr16	63543000	63544000	21
chr16	63984000	63985000	35
chr16	65108000	65109000	23
chr16	65210000	65211000	17
chr16	65464000	65465000	18
chr16	65518000	65519000	21
chr16	65783000	65784000	17
chr16	66310000	66311000	17
chr16	68318000	68319000	47
chr16	69019000	69020000	24
chr16	69165000	69166000	20
chr16	69168000	69169000	19
chr16	69298000	69299000	19
chr16	69306000	69307000	20
chr16	69610000	69611000	28
chr16	69615000	69616000	18
chr16	69629000	69630000	31
chr16	71429000	71430000	27
chr16	71440000	71441000	27
chr16	71467000	71468000	17
chr16	71468000	71469000	22
chr16	71519000	71520000	22
chr16	71611000	71612000	20
chr16	71764000	71765000	17
chr16	73603000	73604000	20
chr16	73836000	73837000	29
chr16	73896000	73897000	17
chr16	75538000	75539000	21
chr16	78598000	78599000	20
chr16	78618000	78619000	18
chr16	80653000	80654000	18
chr16	80743000	80744000	19
chr16	81245000	81246000	24
chr16	81291000	81292000	18
chr16	81594000	81595000	21
chr16	82405000	82406000	18
chr16	82544000	82545000	23
chr16	83209000	83210000	18
chr16	83425000	83426000	25
chr16	83427000	83428000	20
chr16	83442000	83443000	22
chr16	83765000	83766000	18
chr16	83811000	83812000	19
chr16	84106000	84107000	24
chr16	84116000	84117000	19
chr16	84733000	84734000	19
chr16	84748000	84749000	17
chr16	84814000	84815000	27
chr16	84842000	84843000	25
chr16	84843000	84844000	22
chr16	84849000	84850000	18
chr16	84932000	84933000	22
chr16	84945000	84946000	17
chr16	84954000	84955000	21
chr16	85053000	85054000	54
chr16	85100000	85101000	19
chr16	85255000	85256000	17
chr16	85374000	85375000	18
chr16	85457000	85458000	21
chr16	85543000	85544000	18
chr16	85979000	85980000	17
chr16	86173000	86174000	17
chr16	86370000	86371000	22
chr16	86381000	86382000	31
chr16	86444000	86445000	19
chr16	86923000	86924000	30
chr16	87914000	87915000	20
chr16	88515000	88516000	21
chr17	777000	778000	25
chr17	778000	779000	19
chr17	783000	784000	32
chr17	851000	852000	19
chr17	1566000	1567000	20
chr17	1567000	1568000	20
chr17	2209000	2210000	19
chr17	4011000	4012000	26
chr17	4646000	4647000	21
chr17	5677000	5678000	18
chr17	6209000	6210000	26
chr17	6858000	6859000	17
chr17	7328000	7329000	24
chr17	7679000	7680000	21
chr17	7733000	7734000	27
chr17	8017000	8018000	23
chr17	8065000	8066000	20
chr17	8066000	8067000	19
chr17	9686000	9687000	26
chr17	9752000	9753000	17
chr17	15307000	15308000	22
chr17	15764000	15765000	36
chr17	15765000	15766000	17
chr17	16130000	16131000	24
chr17	16225000	16226000	29
chr17	17260000	17261000	19
chr17	17555000	17556000	18
chr17	18027000	18028000	20
chr17	19492000	19493000	18
chr17	19571000	19572000	18
chr17	19572000	19573000	34
chr17	19592000	19593000	30
chr17	19596000	19597000	17
chr17	19597000	19598000	30
chr17	19907000	19908000	20
chr17	19908000	19909000	17
chr17	24505000	24506000	20
chr17	24506000	24507000	20
chr17	24509000	24510000	21
chr17	26257000	26258000	19
chr17	26403000	26404000	19
chr17	30605000	30606000	27
chr17	30929000	30930000	19
chr17	31129000	31130000	20
chr17	31975000	31976000	17
chr17	33043000	33044000	17
chr17	34235000	34236000	23
chr17	34263000	34264000	19
chr17	34279000	34280000	18
chr17	34871000	34872000	20
chr17	35390000	35391000	17
chr17	35478000	35479000	18
chr17	35524000	35525000	17
chr17	35722000	35723000	24
chr17	35724000	35725000	19
chr17	35959000	35960000	34
chr17	35961000	35962000	28
chr17	37187000	37188000	18
chr17	37794000	37795000	30
chr17	38403000	38404000	18
chr17	38576000	38577000	17
chr17	40339000	40340000	17
chr17	40580000	40581000	22
chr17	40581000	40582000	23
chr17	40726000	40727000	22
chr17	40804000	40805000	17
chr17	40805000	40806000	23
chr17	42568000	42569000	22
chr17	44624000	44625000	18
chr17	45460000	45461000	22
chr17	45483000	45484000	25
chr17	45642000	45643000	29
chr17	45722000	45723000	18
chr17	46071000	46072000	21
chr17	46094000	46095000	43
chr17	46585000	46586000	20
chr17	50866000	50867000	22
chr17	50887000	50888000	20
chr17	51040000	51041000	35
chr17	51042000	51043000	26
chr17	51608000	51609000	19
chr17	51618000	51619000	17
chr17	52219000	52220000	30
chr17	53282000	53283000	19
chr17	53306000	53307000	18
chr17	53307000	53308000	17
chr17	54064000	54065000	22
chr17	55139000	55140000	24
chr17	55188000	55189000	31
chr17	55218000	55219000	27
chr17	55261000	55262000	22
chr17	55270000	55271000	17
chr17	55278000	55279000	20
chr17	55599000	55600000	20
[truncated: 385 more rows]

## Sheet: enrich_CBPT30
Description: Enriched regions of CBP at T30 using joint model of T301 and T302 replicates at 0.1% FDR rate. Table 1: 41606
Chromosome	Start	Stop	CBPT301	CBPT302
chr1	703000	704000	9	39
chr1	846000	847000	21	19
chr1	849000	850000	9	18
chr1	865000	866000	12	27
chr1	866000	867000	9	13
chr1	867000	868000	8	23
chr1	891000	892000	4	15
chr1	925000	926000	12	31
chr1	926000	927000	11	34
chr1	938000	939000	4	15
chr1	941000	942000	27	7
chr1	946000	947000	8	15
chr1	984000	985000	7	15
chr1	989000	990000	20	60
chr1	1004000	1005000	18	21
chr1	1005000	1006000	9	19
chr1	1041000	1042000	7	15
chr1	1083000	1084000	6	16
chr1	1126000	1127000	34	79
chr1	1133000	1134000	8	13
chr1	1157000	1158000	10	15
chr1	1190000	1191000	21	153
chr1	1232000	1233000	9	10
chr1	1233000	1234000	22	48
chr1	1243000	1244000	8	14
chr1	1437000	1438000	5	23
chr1	1499000	1500000	9	19
chr1	1500000	1501000	25	39
chr1	1540000	1541000	17	24
chr1	1541000	1542000	10	12
chr1	1580000	1581000	3	19
chr1	1607000	1608000	14	97
chr1	1645000	1646000	13	34
chr1	1662000	1663000	23	74
chr1	1680000	1681000	9	12
chr1	1685000	1686000	11	21
chr1	1699000	1700000	14	14
chr1	1780000	1781000	6	13
chr1	1811000	1812000	6	15
chr1	1812000	1813000	8	17
chr1	2061000	2062000	14	14
chr1	2101000	2102000	6	17
chr1	2110000	2111000	7	22
chr1	2116000	2117000	12	27
chr1	2120000	2121000	12	6
chr1	2129000	2130000	14	13
chr1	2134000	2135000	12	21
chr1	2148000	2149000	11	15
chr1	2149000	2150000	10	9
chr1	2153000	2154000	10	13
chr1	2155000	2156000	12	35
chr1	2156000	2157000	7	24
chr1	2176000	2177000	14	32
chr1	2177000	2178000	36	168
chr1	2178000	2179000	10	19
chr1	2212000	2213000	21	49
chr1	2243000	2244000	10	24
chr1	2312000	2313000	10	18
chr1	2313000	2314000	14	12
chr1	2333000	2334000	6	19
chr1	2415000	2416000	12	18
chr1	2444000	2445000	9	19
chr1	2468000	2469000	10	11
chr1	2499000	2500000	4	15
chr1	3077000	3078000	9	16
chr1	3213000	3214000	8	59
chr1	3219000	3220000	34	118
chr1	3220000	3221000	11	23
chr1	3402000	3403000	10	11
chr1	3410000	3411000	12	34
chr1	3422000	3423000	10	15
chr1	3449000	3450000	17	14
chr1	3450000	3451000	4	16
chr1	3556000	3557000	10	11
chr1	3702000	3703000	10	10
chr1	3806000	3807000	5	15
chr1	3807000	3808000	8	15
chr1	3908000	3909000	5	15
chr1	5407000	5408000	9	38
chr1	5974000	5975000	10	8
chr1	6182000	6183000	12	23
chr1	6242000	6243000	14	5
chr1	6336000	6337000	6	14
chr1	6340000	6341000	15	30
chr1	6341000	6342000	11	8
chr1	6342000	6343000	15	11
chr1	6368000	6369000	9	14
chr1	6376000	6377000	11	10
chr1	6562000	6563000	7	19
chr1	6571000	6572000	14	8
chr1	6583000	6584000	10	35
chr1	6585000	6586000	12	35
chr1	6586000	6587000	12	25
chr1	6587000	6588000	12	17
chr1	6595000	6596000	9	11
chr1	6596000	6597000	16	17
chr1	6684000	6685000	11	16
chr1	6707000	6708000	24	51
chr1	6767000	6768000	11	35
chr1	6842000	6843000	14	40
chr1	6843000	6844000	9	16
chr1	6910000	6911000	20	11
chr1	6943000	6944000	12	20
chr1	6951000	6952000	10	8
chr1	7100000	7101000	18	47
chr1	7206000	7207000	3	18
chr1	7248000	7249000	11	13
chr1	7250000	7251000	8	12
chr1	7274000	7275000	11	16
chr1	7281000	7282000	8	39
chr1	7282000	7283000	38	123
chr1	7283000	7284000	25	125
chr1	7284000	7285000	7	14
chr1	7362000	7363000	15	24
chr1	7384000	7385000	44	218
chr1	7452000	7453000	6	30
chr1	7453000	7454000	26	65
chr1	7454000	7455000	13	17
chr1	7461000	7462000	11	43
chr1	7474000	7475000	4	24
chr1	7532000	7533000	16	58
chr1	7754000	7755000	8	12
chr1	7766000	7767000	10	19
chr1	7852000	7853000	4	24
chr1	7876000	7877000	8	23
chr1	7923000	7924000	13	43
chr1	7924000	7925000	4	25
chr1	7944000	7945000	26	58
chr1	7958000	7959000	9	14
chr1	7987000	7988000	11	29
chr1	7988000	7989000	11	21
chr1	7989000	7990000	9	14
chr1	7991000	7992000	12	7
chr1	7992000	7993000	15	8
chr1	7993000	7994000	16	20
chr1	7994000	7995000	7	14
chr1	7995000	7996000	12	20
chr1	7996000	7997000	13	4
chr1	7997000	7998000	16	16
chr1	7998000	7999000	16	19
chr1	7999000	8000000	8	24
chr1	8000000	8001000	8	11
chr1	8001000	8002000	15	9
chr1	8002000	8003000	16	20
chr1	8003000	8004000	11	12
chr1	8004000	8005000	15	17
chr1	8005000	8006000	7	19
chr1	8006000	8007000	12	11
chr1	8007000	8008000	9	24
chr1	8008000	8009000	20	24
chr1	8009000	8010000	18	29
chr1	8010000	8011000	23	47
chr1	8023000	8024000	6	40
chr1	8028000	8029000	7	35
chr1	8029000	8030000	4	18
chr1	8030000	8031000	35	171
chr1	8038000	8039000	6	16
chr1	8041000	8042000	11	27
chr1	8042000	8043000	4	22
chr1	8044000	8045000	13	57
chr1	8059000	8060000	11	21
chr1	8060000	8061000	14	38
chr1	8061000	8062000	11	18
chr1	8065000	8066000	10	17
chr1	8066000	8067000	5	14
chr1	8072000	8073000	11	32
chr1	8073000	8074000	8	24
chr1	8074000	8075000	7	14
chr1	8077000	8078000	7	20
chr1	8078000	8079000	7	14
chr1	8079000	8080000	14	140
chr1	8080000	8081000	32	121
chr1	8099000	8100000	14	34
chr1	8100000	8101000	8	15
chr1	8103000	8104000	9	17
chr1	8104000	8105000	18	39
chr1	8105000	8106000	7	16
chr1	8116000	8117000	11	67
chr1	8117000	8118000	10	25
chr1	8118000	8119000	9	9
chr1	8120000	8121000	21	112
chr1	8165000	8166000	8	26
chr1	8177000	8178000	2	19
chr1	8180000	8181000	39	95
chr1	8184000	8185000	10	21
chr1	8185000	8186000	15	22
chr1	8187000	8188000	7	13
chr1	8194000	8195000	76	184
chr1	8195000	8196000	7	25
chr1	8201000	8202000	13	24
chr1	8207000	8208000	5	16
chr1	8241000	8242000	16	27
chr1	8242000	8243000	12	41
chr1	8300000	8301000	7	17
chr1	8326000	8327000	18	43
chr1	8377000	8378000	3	17
chr1	8379000	8380000	3	16
chr1	8500000	8501000	6	13
chr1	8508000	8509000	6	22
chr1	8609000	8610000	10	44
chr1	8686000	8687000	5	23
chr1	8695000	8696000	16	96
chr1	8800000	8801000	6	20
chr1	8805000	8806000	6	19
chr1	8847000	8848000	12	7
chr1	8856000	8857000	22	40
chr1	8858000	8859000	3	16
chr1	8860000	8861000	11	23
chr1	8861000	8862000	10	42
chr1	8862000	8863000	13	44
chr1	8872000	8873000	12	34
chr1	8886000	8887000	15	54
chr1	8968000	8969000	9	14
chr1	8969000	8970000	9	15
chr1	9060000	9061000	3	17
chr1	9063000	9064000	7	33
chr1	9068000	9069000	13	4
chr1	9093000	9094000	10	13
chr1	9146000	9147000	17	80
chr1	9217000	9218000	9	14
chr1	9222000	9223000	2	22
chr1	9258000	9259000	29	40
chr1	9263000	9264000	9	11
chr1	9272000	9273000	18	26
chr1	9276000	9277000	14	10
chr1	9277000	9278000	6	24
chr1	9285000	9286000	25	55
chr1	9286000	9287000	8	33
chr1	9298000	9299000	15	36
chr1	9303000	9304000	9	22
chr1	9304000	9305000	14	17
chr1	9371000	9372000	8	12
chr1	9384000	9385000	18	39
chr1	9393000	9394000	15	9
chr1	9395000	9396000	15	3
chr1	9411000	9412000	21	38
chr1	9421000	9422000	25	49
chr1	9426000	9427000	11	30
chr1	9427000	9428000	7	13
chr1	9431000	9432000	8	12
chr1	9432000	9433000	12	5
chr1	9522000	9523000	8	22
chr1	9642000	9643000	8	18
chr1	9669000	9670000	5	26
chr1	9670000	9671000	15	29
chr1	9683000	9684000	3	18
chr1	9701000	9702000	9	11
chr1	9808000	9809000	12	14
chr1	9864000	9865000	11	20
chr1	9925000	9926000	6	17
chr1	9926000	9927000	7	16
chr1	10015000	10016000	10	23
chr1	10038000	10039000	5	32
chr1	10049000	10050000	6	40
chr1	10057000	10058000	20	58
chr1	10090000	10091000	17	26
chr1	10091000	10092000	15	63
chr1	10192000	10193000	18	30
chr1	10193000	10194000	7	12
chr1	10194000	10195000	13	16
chr1	10370000	10371000	15	68
chr1	10381000	10382000	11	24
chr1	10385000	10386000	12	36
chr1	10398000	10399000	19	41
chr1	10412000	10413000	5	18
chr1	10413000	10414000	11	15
chr1	10455000	10456000	7	13
chr1	10490000	10491000	7	13
chr1	10493000	10494000	8	24
chr1	10511000	10512000	15	107
chr1	10513000	10514000	4	15
chr1	10995000	10996000	11	16
chr1	11082000	11083000	10	11
chr1	11117000	11118000	7	12
chr1	11663000	11664000	10	8
chr1	11718000	11719000	11	9
chr1	11719000	11720000	10	27
chr1	11773000	11774000	14	47
chr1	11788000	11789000	22	64
chr1	11890000	11891000	27	72
chr1	11891000	11892000	55	79
chr1	11892000	11893000	13	38
chr1	11917000	11918000	9	14
chr1	11962000	11963000	11	17
chr1	11963000	11964000	17	10
chr1	12058000	12059000	8	27
chr1	12080000	12081000	8	11
chr1	12114000	12115000	7	21
chr1	12115000	12116000	11	32
chr1	12126000	12127000	28	81
chr1	12136000	12137000	8	19
chr1	12144000	12145000	10	19
chr1	12390000	12391000	13	16
chr1	12419000	12420000	6	18
chr1	12420000	12421000	5	25
chr1	12439000	12440000	9	11
chr1	12460000	12461000	11	9
chr1	12461000	12462000	11	12
chr1	12463000	12464000	10	24
chr1	12511000	12512000	8	14
chr1	12522000	12523000	21	64
chr1	12523000	12524000	9	10
chr1	12532000	12533000	28	71
chr1	12539000	12540000	18	34
chr1	12556000	12557000	9	20
chr1	12562000	12563000	22	81
chr1	12563000	12564000	7	43
chr1	12578000	12579000	39	87
chr1	12579000	12580000	14	49
chr1	12584000	12585000	10	13
chr1	12586000	12587000	7	16
chr1	12587000	12588000	11	35
chr1	12598000	12599000	17	43
chr1	12619000	12620000	6	21
chr1	13966000	13967000	8	33
chr1	14941000	14942000	16	59
chr1	14988000	14989000	11	14
chr1	15025000	15026000	2	30
chr1	15041000	15042000	5	27
chr1	15110000	15111000	7	12
chr1	15142000	15143000	5	15
chr1	15358000	15359000	15	26
chr1	15366000	15367000	7	36
chr1	15367000	15368000	9	41
chr1	15377000	15378000	8	13
chr1	15378000	15379000	13	37
chr1	15399000	15400000	6	33
chr1	15400000	15401000	15	8
chr1	15489000	15490000	4	21
chr1	15536000	15537000	6	14
chr1	15541000	15542000	5	17
chr1	15551000	15552000	13	53
chr1	15555000	15556000	6	41
chr1	15556000	15557000	7	29
chr1	15583000	15584000	5	17
chr1	15606000	15607000	7	15
chr1	15608000	15609000	11	12
chr1	15615000	15616000	11	11
chr1	15616000	15617000	10	34
chr1	15723000	15724000	10	19
chr1	15725000	15726000	20	25
chr1	15802000	15803000	12	10
chr1	15816000	15817000	9	22
chr1	15817000	15818000	6	24
chr1	15879000	15880000	5	29
chr1	15987000	15988000	16	21
chr1	15994000	15995000	8	38
chr1	15995000	15996000	24	90
chr1	15996000	15997000	33	102
chr1	15998000	15999000	58	147
chr1	15999000	16000000	24	49
chr1	16000000	16001000	9	21
chr1	16030000	16031000	3	20
chr1	16031000	16032000	10	64
chr1	16032000	16033000	5	31
chr1	16033000	16034000	12	22
chr1	16034000	16035000	15	26
chr1	16035000	16036000	4	22
chr1	16046000	16047000	13	13
chr1	16048000	16049000	9	20
chr1	16049000	16050000	13	12
chr1	16085000	16086000	8	29
chr1	16092000	16093000	5	19
chr1	16102000	16103000	8	24
chr1	16118000	16119000	21	56
chr1	16123000	16124000	9	22
chr1	16138000	16139000	11	20
chr1	16148000	16149000	31	93
chr1	16149000	16150000	10	35
chr1	16151000	16152000	8	31
chr1	16152000	16153000	13	20
chr1	16165000	16166000	8	16
chr1	16174000	16175000	10	11
chr1	16175000	16176000	12	16
chr1	16275000	16276000	14	39
chr1	16322000	16323000	9	18
chr1	16338000	16339000	16	43
chr1	16343000	16344000	9	15
chr1	16344000	16345000	22	77
chr1	16345000	16346000	11	31
chr1	16354000	16355000	7	16
chr1	16355000	16356000	19	19
chr1	16363000	16364000	29	94
chr1	16372000	16373000	10	20
chr1	16375000	16376000	9	30
chr1	16380000	16381000	8	14
chr1	16381000	16382000	19	27
chr1	16406000	16407000	10	9
chr1	16436000	16437000	10	20
chr1	16443000	16444000	9	10
chr1	16523000	16524000	6	15
chr1	16550000	16551000	7	21
chr1	16551000	16552000	15	24
chr1	16566000	16567000	14	37
chr1	16567000	16568000	7	19
chr1	16571000	16572000	8	13
chr1	16574000	16575000	5	41
chr1	16585000	16586000	12	8
chr1	16639000	16640000	17	18
chr1	16640000	16641000	11	10
chr1	16712000	16713000	13	30
chr1	16713000	16714000	50	68
chr1	16812000	16813000	19	22
chr1	16843000	16844000	14	17
chr1	16900000	16901000	11	7
chr1	17095000	17096000	52	68
chr1	17102000	17103000	6	16
chr1	17103000	17104000	12	18
chr1	17104000	17105000	37	97
chr1	17166000	17167000	15	7
chr1	17327000	17328000	36	183
chr1	17328000	17329000	4	15
chr1	17366000	17367000	6	13
chr1	17367000	17368000	15	142
chr1	17369000	17370000	5	26
chr1	17370000	17371000	3	23
chr1	17389000	17390000	14	79
chr1	17407000	17408000	26	28
chr1	17411000	17412000	4	17
chr1	17412000	17413000	6	22
chr1	17431000	17432000	13	18
chr1	17432000	17433000	64	163
chr1	17433000	17434000	33	84
chr1	17436000	17437000	8	18
chr1	17449000	17450000	11	9
chr1	17458000	17459000	14	33
chr1	17475000	17476000	14	13
chr1	17486000	17487000	13	23
chr1	17547000	17548000	7	16
chr1	17637000	17638000	6	14
chr1	17640000	17641000	3	20
chr1	17739000	17740000	8	12
chr1	17744000	17745000	11	8
chr1	17768000	17769000	8	32
chr1	17964000	17965000	8	20
chr1	17968000	17969000	10	8
chr1	18065000	18066000	12	26
chr1	19101000	19102000	14	23
chr1	19112000	19113000	11	11
chr1	19121000	19122000	12	22
chr1	19125000	19126000	10	20
chr1	19126000	19127000	6	13
chr1	19128000	19129000	9	13
chr1	19140000	19141000	14	18
chr1	19147000	19148000	20	40
chr1	19148000	19149000	10	16
chr1	19149000	19150000	8	18
chr1	19151000	19152000	5	19
chr1	19153000	19154000	6	17
chr1	19155000	19156000	12	5
chr1	19164000	19165000	8	25
chr1	19165000	19166000	6	19
chr1	19197000	19198000	9	12
chr1	19208000	19209000	16	34
chr1	19209000	19210000	21	91
chr1	19210000	19211000	40	182
chr1	19251000	19252000	9	51
chr1	19407000	19408000	3	21
chr1	19408000	19409000	14	20
chr1	19409000	19410000	26	56
chr1	19450000	19451000	5	16
chr1	19511000	19512000	7	16
chr1	19597000	19598000	14	50
chr1	19626000	19627000	13	32
chr1	19629000	19630000	6	20
chr1	19647000	19648000	18	36
chr1	19648000	19649000	21	28
chr1	19649000	19650000	12	54
chr1	19650000	19651000	12	40
chr1	19675000	19676000	8	14
chr1	19684000	19685000	11	19
chr1	19685000	19686000	8	11
chr1	19704000	19705000	5	20
chr1	19708000	19709000	4	34
chr1	19795000	19796000	13	24
chr1	19796000	19797000	10	20
chr1	19875000	19876000	9	12
chr1	19957000	19958000	3	21
chr1	19964000	19965000	5	41
chr1	19999000	20000000	7	24
chr1	20062000	20063000	5	26
chr1	20063000	20064000	21	66
chr1	20066000	20067000	6	20
chr1	20081000	20082000	10	21
chr1	20302000	20303000	6	14
chr1	20466000	20467000	4	24
chr1	20579000	20580000	13	23
chr1	20693000	20694000	7	25
chr1	20694000	20695000	6	18
chr1	20695000	20696000	10	18
chr1	20707000	20708000	9	21
chr1	20730000	20731000	8	12
chr1	20751000	20752000	14	21
chr1	20800000	20801000	15	25
chr1	20803000	20804000	12	38
chr1	20812000	20813000	11	17
chr1	20813000	20814000	19	54
chr1	20860000	20861000	5	18
chr1	20895000	20896000	11	14
chr1	20897000	20898000	4	19
chr1	20932000	20933000	24	56
chr1	20938000	20939000	2	24
chr1	20985000	20986000	13	24
chr1	20986000	20987000	7	12
chr1	21070000	21071000	3	16
chr1	21102000	21103000	4	15
chr1	21221000	21222000	27	135
chr1	21324000	21325000	3	18
chr1	21349000	21350000	3	18
chr1	21373000	21374000	7	19
chr1	21374000	21375000	5	28
chr1	21437000	21438000	7	13
chr1	21438000	21439000	11	7
chr1	21460000	21461000	10	32
chr1	21461000	21462000	40	78
chr1	21462000	21463000	13	14
chr1	21464000	21465000	12	32
chr1	21469000	21470000	11	7
chr1	21493000	21494000	11	33
chr1	21502000	21503000	13	7
chr1	21516000	21517000	11	35
chr1	21522000	21523000	5	19
chr1	21523000	21524000	25	82
chr1	21524000	21525000	21	44
chr1	21533000	21534000	18	38
chr1	21537000	21538000	18	31
chr1	21544000	21545000	9	15
chr1	21650000	21651000	3	16
chr1	21711000	21712000	5	23
chr1	21785000	21786000	6	19
chr1	21786000	21787000	13	39
chr1	21837000	21838000	31	95
chr1	21838000	21839000	13	31
chr1	21872000	21873000	11	9
chr1	21963000	21964000	5	14
chr1	21964000	21965000	7	16
chr1	21975000	21976000	4	15
chr1	21981000	21982000	9	14
chr1	21982000	21983000	14	20
chr1	21990000	21991000	9	9
chr1	22061000	22062000	6	23
chr1	22130000	22131000	7	45
chr1	22138000	22139000	8	24
chr1	22224000	22225000	11	16
chr1	22251000	22252000	14	16
chr1	22252000	22253000	9	16
chr1	22613000	22614000	5	16
chr1	22650000	22651000	6	21
chr1	22651000	22652000	12	15
chr1	22909000	22910000	8	13
chr1	22911000	22912000	10	31
chr1	22934000	22935000	4	15
chr1	22938000	22939000	13	23
chr1	22939000	22940000	12	30
chr1	22946000	22947000	19	54
chr1	22949000	22950000	33	96
chr1	23031000	23032000	9	13
chr1	23175000	23176000	10	15
chr1	23218000	23219000	22	22
chr1	23299000	23300000	11	30
chr1	23300000	23301000	6	13
chr1	23301000	23302000	2	17
chr1	23366000	23367000	9	14
chr1	23367000	23368000	9	13
chr1	23376000	23377000	11	13
chr1	23388000	23389000	22	69
chr1	23393000	23394000	19	56
chr1	23394000	23395000	7	64
chr1	23395000	23396000	13	22
chr1	23396000	23397000	44	131
chr1	23397000	23398000	13	71
chr1	23424000	23425000	12	18
chr1	23449000	23450000	2	24
chr1	23472000	23473000	6	13
chr1	23482000	23483000	5	33
chr1	23542000	23543000	12	10
chr1	23543000	23544000	11	38
chr1	23567000	23568000	11	12
chr1	23568000	23569000	9	13
chr1	23576000	23577000	14	45
chr1	23592000	23593000	10	11
chr1	23593000	23594000	7	19
chr1	23601000	23602000	10	34
chr1	23602000	23603000	27	36
chr1	23603000	23604000	13	13
chr1	23678000	23679000	7	15
chr1	23730000	23731000	9	17
chr1	23753000	23754000	15	18
chr1	23754000	23755000	14	24
chr1	23755000	23756000	9	45
chr1	23756000	23757000	20	23
chr1	23757000	23758000	14	37
chr1	23758000	23759000	35	62
chr1	23759000	23760000	15	46
chr1	23761000	23762000	32	124
chr1	23775000	23776000	7	24
chr1	23776000	23777000	21	61
chr1	23784000	23785000	39	192
chr1	23785000	23786000	6	24
chr1	23823000	23824000	5	35
chr1	23890000	23891000	11	19
chr1	23891000	23892000	13	14
chr1	23977000	23978000	4	17
chr1	23989000	23990000	11	18
chr1	23990000	23991000	8	21
chr1	23998000	23999000	7	20
chr1	23999000	24000000	14	22
chr1	24024000	24025000	6	27
chr1	24064000	24065000	17	88
chr1	24245000	24246000	9	17
chr1	24465000	24466000	13	43
chr1	24483000	24484000	5	16
chr1	24489000	24490000	11	17
chr1	24493000	24494000	21	53
chr1	24494000	24495000	8	22
chr1	24521000	24522000	10	28
chr1	24590000	24591000	7	15
chr1	24611000	24612000	4	23
chr1	24616000	24617000	6	19
chr1	24758000	24759000	6	14
chr1	24841000	24842000	8	12
chr1	24842000	24843000	14	41
chr1	24904000	24905000	11	10
chr1	24917000	24918000	5	14
chr1	24919000	24920000	6	16
chr1	24924000	24925000	5	19
chr1	24926000	24927000	6	16
chr1	24944000	24945000	13	23
chr1	24968000	24969000	13	18
chr1	24969000	24970000	23	129
chr1	24985000	24986000	6	14
chr1	25047000	25048000	11	12
chr1	25110000	25111000	12	26
chr1	25148000	25149000	12	31
chr1	25164000	25165000	9	16
chr1	25165000	25166000	10	25
chr1	25221000	25222000	13	25
chr1	25222000	25223000	18	30
chr1	25381000	25382000	5	15
chr1	25382000	25383000	5	14
chr1	25431000	25432000	7	14
chr1	25439000	25440000	9	15
chr1	25446000	25447000	20	34
chr1	25560000	25561000	7	30
chr1	25629000	25630000	8	24
chr1	25767000	25768000	4	16
chr1	25768000	25769000	14	21
chr1	25789000	25790000	5	14
chr1	25815000	25816000	7	13
chr1	25841000	25842000	6	13
chr1	25894000	25895000	12	21
chr1	26018000	26019000	8	13
chr1	26019000	26020000	9	10
chr1	26058000	26059000	8	13
chr1	26074000	26075000	10	13
chr1	26091000	26092000	10	21
chr1	26104000	26105000	8	15
chr1	26197000	26198000	11	35
chr1	26310000	26311000	9	10
chr1	26368000	26369000	11	13
chr1	26369000	26370000	9	12
chr1	26433000	26434000	12	16
chr1	26475000	26476000	10	13
chr1	26478000	26479000	8	11
chr1	26479000	26480000	9	21
chr1	26483000	26484000	19	66
chr1	26484000	26485000	15	30
chr1	26505000	26506000	8	13
chr1	26577000	26578000	8	16
chr1	26586000	26587000	7	15
chr1	26607000	26608000	11	8
chr1	26631000	26632000	19	33
chr1	26671000	26672000	13	7
chr1	26672000	26673000	11	15
chr1	26699000	26700000	10	8
chr1	26730000	26731000	11	18
chr1	26819000	26820000	17	38
chr1	26820000	26821000	7	26
chr1	26891000	26892000	9	31
chr1	26892000	26893000	15	18
chr1	26894000	26895000	22	15
chr1	26897000	26898000	12	23
chr1	26904000	26905000	5	22
chr1	26905000	26906000	12	19
chr1	26922000	26923000	5	25
chr1	26970000	26971000	9	12
chr1	26971000	26972000	5	22
chr1	26972000	26973000	9	11
chr1	26986000	26987000	17	26
chr1	26987000	26988000	8	19
chr1	26988000	26989000	10	15
chr1	26998000	26999000	15	7
chr1	26999000	27000000	11	23
chr1	27048000	27049000	12	36
chr1	27064000	27065000	9	25
chr1	27089000	27090000	6	20
chr1	27099000	27100000	11	32
chr1	27120000	27121000	4	22
chr1	27198000	27199000	12	51
chr1	27210000	27211000	14	38
chr1	27298000	27299000	7	16
chr1	27311000	27312000	13	22
chr1	27318000	27319000	14	19
chr1	27345000	27346000	12	12
chr1	27354000	27355000	19	54
chr1	27433000	27434000	10	12
chr1	27521000	27522000	24	33
chr1	27591000	27592000	10	26
chr1	27617000	27618000	2	17
chr1	27687000	27688000	5	16
chr1	27689000	27690000	8	29
chr1	27739000	27740000	33	74
chr1	27774000	27775000	10	9
chr1	27858000	27859000	21	36
chr1	27868000	27869000	8	12
chr1	27871000	27872000	9	11
chr1	27924000	27925000	11	18
chr1	27971000	27972000	4	18
chr1	27972000	27973000	7	32
chr1	27973000	27974000	6	14
chr1	28029000	28030000	4	20
chr1	28030000	28031000	8	14
chr1	28062000	28063000	12	25
chr1	28074000	28075000	11	32
chr1	28287000	28288000	6	14
chr1	28322000	28323000	12	19
chr1	28343000	28344000	11	11
chr1	28352000	28353000	4	16
chr1	28431000	28432000	13	11
chr1	28446000	28447000	7	15
chr1	28447000	28448000	9	11
chr1	28448000	28449000	9	53
chr1	28458000	28459000	13	53
chr1	28527000	28528000	6	16
chr1	28528000	28529000	10	29
chr1	28545000	28546000	5	19
chr1	28568000	28569000	14	12
chr1	28569000	28570000	7	15
chr1	28573000	28574000	4	15
chr1	28591000	28592000	5	35
chr1	28594000	28595000	3	20
chr1	28616000	28617000	3	38
chr1	28636000	28637000	9	22
chr1	28637000	28638000	11	21
chr1	28704000	28705000	4	15
chr1	28705000	28706000	7	18
chr1	28708000	28709000	7	12
chr1	28717000	28718000	10	21
chr1	28752000	28753000	11	18
chr1	28780000	28781000	17	17
chr1	28781000	28782000	6	16
chr1	28794000	28795000	7	30
chr1	28800000	28801000	3	17
chr1	28801000	28802000	12	16
chr1	28841000	28842000	9	13
chr1	28842000	28843000	10	16
chr1	28847000	28848000	33	104
chr1	28848000	28849000	23	53
chr1	28868000	28869000	11	12
chr1	28935000	28936000	9	19
chr1	28936000	28937000	12	9
chr1	28950000	28951000	8	15
chr1	29025000	29026000	4	16
chr1	29081000	29082000	8	13
chr1	29084000	29085000	7	21
chr1	29171000	29172000	7	31
chr1	29380000	29381000	14	19
chr1	29381000	29382000	5	15
chr1	29402000	29403000	17	11
chr1	29430000	29431000	4	15
chr1	29435000	29436000	11	13
chr1	29436000	29437000	13	17
chr1	29438000	29439000	7	19
chr1	29443000	29444000	10	15
chr1	29448000	29449000	12	29
chr1	29815000	29816000	31	67
chr1	29954000	29955000	10	21
chr1	29955000	29956000	16	30
chr1	29957000	29958000	12	9
chr1	30219000	30220000	7	15
chr1	30220000	30221000	4	18
chr1	30304000	30305000	10	22
chr1	30329000	30330000	15	32
chr1	30768000	30769000	7	25
chr1	30771000	30772000	11	67
chr1	30946000	30947000	8	12
chr1	30964000	30965000	12	18
chr1	31002000	31003000	15	25
chr1	31055000	31056000	5	14
chr1	31062000	31063000	13	15
chr1	31069000	31070000	25	60
chr1	31147000	31148000	14	17
chr1	31253000	31254000	10	11
chr1	31310000	31311000	8	16
chr1	31311000	31312000	4	15
chr1	31348000	31349000	9	9
chr1	31416000	31417000	9	32
chr1	31542000	31543000	10	11
chr1	31551000	31552000	6	14
chr1	31769000	31770000	2	17
chr1	31812000	31813000	11	26
chr1	31882000	31883000	8	35
chr1	31883000	31884000	18	42
chr1	31928000	31929000	26	51
chr1	31939000	31940000	22	59
chr1	31950000	31951000	4	22
chr1	31951000	31952000	4	15
chr1	32001000	32002000	9	10
chr1	32026000	32027000	4	15
chr1	32027000	32028000	11	9
chr1	32036000	32037000	18	48
chr1	32037000	32038000	13	66
chr1	32169000	32170000	7	16
chr1	32170000	32171000	5	20
chr1	32176000	32177000	11	18
chr1	32177000	32178000	5	21
chr1	32192000	32193000	12	19
chr1	32193000	32194000	9	47
chr1	32194000	32195000	14	48
chr1	32251000	32252000	14	21
chr1	32252000	32253000	11	11
chr1	32253000	32254000	12	9
chr1	32310000	32311000	9	9
chr1	32311000	32312000	17	18
chr1	32339000	32340000	5	20
chr1	32346000	32347000	15	13
chr1	32371000	32372000	30	81
chr1	32418000	32419000	10	15
chr1	32438000	32439000	15	20
chr1	32439000	32440000	8	15
chr1	32460000	32461000	8	15
chr1	32474000	32475000	12	83
chr1	32529000	32530000	3	16
chr1	32530000	32531000	6	19
chr1	32632000	32633000	15	25
chr1	32888000	32889000	11	25
chr1	32889000	32890000	10	19
chr1	32941000	32942000	12	43
chr1	32942000	32943000	21	87
chr1	32963000	32964000	20	37
chr1	32979000	32980000	10	10
chr1	32998000	32999000	9	15
chr1	33013000	33014000	9	15
chr1	33027000	33028000	4	28
chr1	33039000	33040000	2	17
chr1	33055000	33056000	30	49
chr1	33056000	33057000	13	21
chr1	33191000	33192000	12	17
chr1	33219000	33220000	8	37
chr1	33227000	33228000	13	37
chr1	33230000	33231000	10	14
chr1	33274000	33275000	8	14
chr1	33275000	33276000	6	15
chr1	33288000	33289000	6	23
chr1	33298000	33299000	8	25
chr1	33299000	33300000	9	40
chr1	33337000	33338000	38	129
chr1	33338000	33339000	4	22
chr1	33364000	33365000	14	10
chr1	33365000	33366000	23	53
chr1	33382000	33383000	8	15
chr1	33401000	33402000	8	18
chr1	33402000	33403000	13	39
chr1	33414000	33415000	11	10
chr1	33482000	33483000	13	19
chr1	33495000	33496000	3	18
chr1	33580000	33581000	21	36
chr1	33585000	33586000	15	66
chr1	33603000	33604000	6	26
chr1	33622000	33623000	6	15
chr1	33627000	33628000	4	15
chr1	33628000	33629000	9	16
chr1	33629000	33630000	5	14
chr1	33672000	33673000	24	25
chr1	33681000	33682000	7	17
chr1	33708000	33709000	9	9
chr1	33710000	33711000	10	9
chr1	35097000	35098000	12	13
chr1	35098000	35099000	10	13
chr1	35163000	35164000	17	4
chr1	35269000	35270000	9	12
chr1	35317000	35318000	9	15
chr1	35431000	35432000	6	15
chr1	35503000	35504000	8	18
chr1	35506000	35507000	14	15
chr1	35686000	35687000	13	11
chr1	35744000	35745000	10	33
chr1	35795000	35796000	12	20
chr1	35879000	35880000	18	18
chr1	36007000	36008000	8	13
chr1	36169000	36170000	4	18
chr1	36327000	36328000	12	12
chr1	36347000	36348000	9	10
chr1	36380000	36381000	5	29
chr1	36387000	36388000	18	46
chr1	36388000	36389000	29	60
chr1	36389000	36390000	15	37
chr1	36399000	36400000	5	18
chr1	36426000	36427000	11	13
chr1	36438000	36439000	7	13
chr1	36462000	36463000	22	69
chr1	36463000	36464000	12	11
chr1	36486000	36487000	7	38
chr1	36538000	36539000	7	22
chr1	36589000	36590000	15	40
chr1	36590000	36591000	19	13
chr1	36607000	36608000	11	12
chr1	36612000	36613000	26	60
chr1	36613000	36614000	7	12
chr1	36624000	36625000	46	120
chr1	36625000	36626000	18	62
chr1	36636000	36637000	8	19
chr1	36688000	36689000	14	14
chr1	36702000	36703000	22	30
chr1	37693000	37694000	11	43
chr1	37709000	37710000	17	42
chr1	37710000	37711000	24	50
chr1	37712000	37713000	9	15
chr1	37714000	37715000	12	19
chr1	37715000	37716000	7	33
chr1	37716000	37717000	12	11
chr1	37717000	37718000	18	45
chr1	37718000	37719000	13	17
chr1	37772000	37773000	15	106
chr1	37792000	37793000	12	24
chr1	37833000	37834000	7	17
chr1	37834000	37835000	10	28
chr1	37928000	37929000	7	16
chr1	38045000	38046000	11	9
chr1	38046000	38047000	6	19
chr1	38049000	38050000	10	10
chr1	38097000	38098000	8	12
chr1	38098000	38099000	10	10
chr1	38185000	38186000	15	14
chr1	38228000	38229000	24	23
chr1	38237000	38238000	7	25
chr1	38238000	38239000	7	23
chr1	38376000	38377000	8	21
chr1	38459000	38460000	4	33
chr1	38474000	38475000	2	40
chr1	38689000	38690000	4	25
chr1	39098000	39099000	10	13
chr1	39111000	39112000	7	12
chr1	39229000	39230000	12	20
chr1	39264000	39265000	15	19
chr1	39341000	39342000	7	27
chr1	39344000	39345000	10	13
chr1	39416000	39417000	6	26
chr1	39417000	39418000	5	20
chr1	39421000	39422000	3	18
chr1	39422000	39423000	10	39
chr1	39423000	39424000	4	17
chr1	39428000	39429000	3	17
chr1	39430000	39431000	27	88
chr1	39433000	39434000	6	15
chr1	39443000	39444000	5	21
chr1	39636000	39637000	5	38
chr1	39637000	39638000	12	28
chr1	39646000	39647000	12	8
chr1	39747000	39748000	14	17
chr1	39814000	39815000	10	8
chr1	39977000	39978000	8	12
chr1	40131000	40132000	9	13
chr1	40172000	40173000	6	16
chr1	40277000	40278000	6	22
chr1	40278000	40279000	22	68
chr1	40279000	40280000	9	15
chr1	40399000	40400000	22	46
chr1	40479000	40480000	4	17
chr1	40480000	40481000	6	29
chr1	40495000	40496000	7	22
chr1	40496000	40497000	16	21
chr1	40506000	40507000	9	11
chr1	40612000	40613000	6	13
chr1	40613000	40614000	6	15
chr1	40614000	40615000	6	16
chr1	40618000	40619000	3	31
chr1	40621000	40622000	10	18
chr1	40688000	40689000	11	25
chr1	40689000	40690000	19	37
chr1	40769000	40770000	6	13
chr1	40821000	40822000	3	31
chr1	40884000	40885000	8	17
chr1	40907000	40908000	10	10
chr1	40929000	40930000	21	51
chr1	40930000	40931000	28	44
chr1	40931000	40932000	10	18
chr1	40932000	40933000	11	9
chr1	40935000	40936000	13	4
chr1	40937000	40938000	10	32
chr1	40941000	40942000	8	22
chr1	40947000	40948000	14	22
chr1	40948000	40949000	11	8
chr1	40949000	40950000	11	27
chr1	40951000	40952000	5	14
chr1	40956000	40957000	8	15
chr1	40974000	40975000	9	10
chr1	41104000	41105000	28	58
chr1	41114000	41115000	20	84
chr1	41115000	41116000	8	14
chr1	41116000	41117000	15	40
chr1	41136000	41137000	26	62
chr1	41137000	41138000	7	33
chr1	41140000	41141000	14	25
chr1	41175000	41176000	5	16
chr1	41182000	41183000	13	50
chr1	41183000	41184000	14	21
chr1	41204000	41205000	6	15
chr1	41205000	41206000	10	21
chr1	41206000	41207000	29	123
chr1	41218000	41219000	10	13
chr1	41219000	41220000	13	22
chr1	41242000	41243000	10	16
chr1	41340000	41341000	6	16
chr1	41347000	41348000	13	43
chr1	41348000	41349000	6	35
chr1	41390000	41391000	7	25
chr1	41391000	41392000	14	44
chr1	41393000	41394000	6	13
chr1	41479000	41480000	20	15
chr1	41506000	41507000	12	11
chr1	41571000	41572000	11	12
chr1	41599000	41600000	13	28
chr1	41655000	41656000	11	9
chr1	41657000	41658000	14	18
chr1	41671000	41672000	20	23
chr1	41731000	41732000	19	24
chr1	41733000	41734000	16	10
chr1	41734000	41735000	61	137
chr1	41735000	41736000	11	11
chr1	41736000	41737000	19	11
chr1	41737000	41738000	29	62
chr1	41752000	41753000	14	10
chr1	41753000	41754000	15	11
chr1	41754000	41755000	13	20
chr1	41776000	41777000	10	10
chr1	41812000	41813000	7	18
chr1	41856000	41857000	10	26
chr1	41861000	41862000	14	35
chr1	41864000	41865000	10	8
chr1	41865000	41866000	18	28
chr1	41867000	41868000	9	32
chr1	41868000	41869000	4	33
chr1	41877000	41878000	9	12
chr1	41888000	41889000	16	30
chr1	41899000	41900000	11	9
chr1	41900000	41901000	21	55
chr1	41901000	41902000	27	23
chr1	41903000	41904000	11	18
chr1	41908000	41909000	17	7
chr1	41910000	41911000	17	28
chr1	41916000	41917000	5	19
chr1	41922000	41923000	11	19
chr1	41977000	41978000	18	49
chr1	41990000	41991000	7	13
chr1	42021000	42022000	21	65
chr1	42050000	42051000	13	10
chr1	42079000	42080000	11	14
chr1	42081000	42082000	9	19
chr1	42090000	42091000	10	14
chr1	42100000	42101000	5	16
chr1	42101000	42102000	8	47
chr1	42108000	42109000	8	36
chr1	42129000	42130000	14	13
chr1	42130000	42131000	11	8
chr1	42136000	42137000	9	10
chr1	42138000	42139000	7	15
chr1	42139000	42140000	4	17
chr1	42140000	42141000	23	76
chr1	42155000	42156000	12	7
chr1	42158000	42159000	13	18
chr1	42193000	42194000	11	26
chr1	42194000	42195000	12	25
chr1	42273000	42274000	9	17
chr1	42274000	42275000	16	7
chr1	42404000	42405000	8	12
chr1	42411000	42412000	13	3
chr1	42521000	42522000	8	15
chr1	42561000	42562000	13	6
chr1	42572000	42573000	14	12
chr1	42573000	42574000	28	34
chr1	42578000	42579000	19	33
chr1	42623000	42624000	6	15
chr1	42694000	42695000	14	15
chr1	42701000	42702000	14	24
chr1	42896000	42897000	20	30
chr1	42919000	42920000	9	15
chr1	42920000	42921000	8	27
chr1	42921000	42922000	6	20
chr1	42922000	42923000	9	12
chr1	42931000	42932000	9	9
chr1	43003000	43004000	10	14
chr1	43004000	43005000	13	20
chr1	43005000	43006000	18	24
chr1	43054000	43055000	8	11
chr1	43055000	43056000	12	21
chr1	43084000	43085000	12	16
chr1	43085000	43086000	9	13
chr1	43161000	43162000	26	12
chr1	43162000	43163000	30	29
chr1	43163000	43164000	16	6
chr1	43164000	43165000	15	8
chr1	43167000	43168000	14	4
chr1	43169000	43170000	10	9
chr1	43170000	43171000	16	5
chr1	43171000	43172000	18	7
chr1	43173000	43174000	15	6
chr1	43174000	43175000	27	25
chr1	43175000	43176000	37	40
chr1	43176000	43177000	24	15
chr1	43177000	43178000	20	9
chr1	43178000	43179000	12	14
chr1	43179000	43180000	84	239
chr1	43180000	43181000	41	57
chr1	43181000	43182000	16	23
chr1	43182000	43183000	16	11
chr1	43186000	43187000	12	6
chr1	43187000	43188000	12	11
chr1	43188000	43189000	19	53
chr1	43191000	43192000	21	7
chr1	43192000	43193000	12	11
chr1	43193000	43194000	9	12
chr1	43194000	43195000	8	16
chr1	43195000	43196000	16	20
chr1	43196000	43197000	17	34
chr1	43197000	43198000	21	16
chr1	43199000	43200000	10	15
chr1	43200000	43201000	25	27
chr1	43201000	43202000	43	47
chr1	43202000	43203000	18	40
chr1	43205000	43206000	36	58
chr1	43410000	43411000	20	30
chr1	43444000	43445000	6	29
chr1	43445000	43446000	59	270
chr1	43532000	43533000	9	11
chr1	43533000	43534000	6	13
chr1	43568000	43569000	8	13
chr1	43588000	43589000	25	123
chr1	43596000	43597000	15	16
chr1	43597000	43598000	8	15
chr1	43606000	43607000	23	14
chr1	43611000	43612000	6	13
chr1	43627000	43628000	10	18
chr1	43628000	43629000	19	16
chr1	43691000	43692000	19	4
chr1	43692000	43693000	22	31
chr1	43693000	43694000	10	8
chr1	43699000	43700000	14	20
chr1	43710000	43711000	41	78
chr1	43711000	43712000	23	70
chr1	43714000	43715000	44	119
chr1	43761000	43762000	7	13
chr1	43764000	43765000	5	20
chr1	43888000	43889000	18	44
chr1	43889000	43890000	13	15
chr1	43945000	43946000	23	28
chr1	43946000	43947000	18	20
chr1	43949000	43950000	12	13
chr1	43950000	43951000	11	18
chr1	44002000	44003000	13	8
chr1	44003000	44004000	12	7
chr1	44012000	44013000	9	14
chr1	44014000	44015000	9	20
chr1	44021000	44022000	11	21
chr1	44022000	44023000	9	19
chr1	44033000	44034000	12	5
chr1	44034000	44035000	17	15
chr1	44060000	44061000	22	58
chr1	44061000	44062000	8	11
chr1	44071000	44072000	13	3
chr1	44072000	44073000	22	42
chr1	44073000	44074000	25	82
chr1	44074000	44075000	9	14
chr1	44091000	44092000	11	22
chr1	44092000	44093000	10	11
chr1	44096000	44097000	14	31
chr1	44099000	44100000	11	7
chr1	44106000	44107000	5	22
chr1	44107000	44108000	5	16
chr1	44167000	44168000	5	14
chr1	44168000	44169000	9	14
chr1	44184000	44185000	24	42
chr1	44185000	44186000	16	20
chr1	44208000	44209000	4	17
chr1	44213000	44214000	19	16
chr1	44218000	44219000	13	9
chr1	44229000	44230000	13	12
chr1	44268000	44269000	17	39
chr1	44269000	44270000	12	12
chr1	44274000	44275000	9	9
chr1	44282000	44283000	19	17
chr1	44286000	44287000	8	19
chr1	44288000	44289000	8	26
chr1	44393000	44394000	5	14
chr1	44451000	44452000	19	23
chr1	44452000	44453000	20	3
chr1	44556000	44557000	10	13
chr1	44564000	44565000	12	24
chr1	44565000	44566000	6	14
chr1	44566000	44567000	47	136
chr1	44567000	44568000	14	19
chr1	44592000	44593000	8	11
chr1	44593000	44594000	16	18
chr1	44626000	44627000	12	9
chr1	44628000	44629000	27	152
chr1	44643000	44644000	13	27
chr1	44660000	44661000	9	9
chr1	44661000	44662000	11	13
chr1	44662000	44663000	14	25
chr1	44671000	44672000	9	25
chr1	44714000	44715000	10	9
chr1	44722000	44723000	7	15
chr1	44723000	44724000	5	29
chr1	44724000	44725000	16	28
chr1	44770000	44771000	7	12
chr1	44833000	44834000	11	8
chr1	44869000	44870000	14	8
chr1	44870000	44871000	20	31
chr1	44891000	44892000	16	8
chr1	44910000	44911000	13	13
chr1	44912000	44913000	13	15
chr1	44939000	44940000	4	15
chr1	44959000	44960000	26	29
chr1	44960000	44961000	16	20
chr1	44968000	44969000	9	53
chr1	44969000	44970000	49	119
chr1	44977000	44978000	14	36
chr1	44978000	44979000	15	46
chr1	44981000	44982000	15	5
chr1	45013000	45014000	36	74
chr1	45014000	45015000	10	22
chr1	45037000	45038000	9	13
chr1	45038000	45039000	28	56
chr1	45045000	45046000	65	172
chr1	45046000	45047000	61	127
chr1	45047000	45048000	16	16
chr1	45048000	45049000	27	25
chr1	45049000	45050000	8	12
chr1	45057000	45058000	18	89
chr1	45058000	45059000	18	50
chr1	45074000	45075000	12	8
chr1	45163000	45164000	11	33
chr1	45185000	45186000	10	31
chr1	45208000	45209000	11	15
chr1	45224000	45225000	16	16
chr1	45249000	45250000	6	17
chr1	45250000	45251000	17	19
chr1	45251000	45252000	10	11
chr1	45252000	45253000	16	5
chr1	45444000	45445000	11	10
chr1	45477000	45478000	7	20
chr1	45485000	45486000	8	45
chr1	45504000	45505000	19	31
chr1	45538000	45539000	15	13
chr1	45542000	45543000	16	32
chr1	45577000	45578000	9	14
chr1	45578000	45579000	25	38
chr1	45680000	45681000	5	21
chr1	45728000	45729000	7	12
chr1	45729000	45730000	14	11
chr1	45738000	45739000	13	29
chr1	45759000	45760000	14	11
chr1	45760000	45761000	35	84
chr1	45761000	45762000	10	12
chr1	45763000	45764000	4	24
chr1	45788000	45789000	16	17
chr1	45789000	45790000	16	18
chr1	45808000	45809000	9	10
chr1	45821000	45822000	12	8
chr1	45822000	45823000	14	32
chr1	45823000	45824000	14	20
chr1	45840000	45841000	5	15
chr1	45917000	45918000	11	12
chr1	45918000	45919000	4	18
chr1	45924000	45925000	16	28
chr1	45925000	45926000	25	36
chr1	45926000	45927000	18	36
chr1	45959000	45960000	9	10
chr1	45988000	45989000	15	24
chr1	45989000	45990000	8	18
chr1	46039000	46040000	7	14
chr1	46040000	46041000	15	13
chr1	46041000	46042000	28	79
chr1	46043000	46044000	7	12
chr1	46102000	46103000	11	21
chr1	46103000	46104000	5	15
chr1	46110000	46111000	21	55
chr1	46130000	46131000	16	33
chr1	46131000	46132000	7	13
chr1	46167000	46168000	15	22
chr1	46192000	46193000	15	12
chr1	46193000	46194000	9	9
chr1	46210000	46211000	11	9
chr1	46275000	46276000	11	11
chr1	46366000	46367000	7	16
chr1	46368000	46369000	12	9
chr1	46369000	46370000	11	7
chr1	46370000	46371000	33	53
chr1	46371000	46372000	26	42
chr1	46372000	46373000	5	15
chr1	46373000	46374000	6	19
chr1	46376000	46377000	12	42
chr1	46412000	46413000	13	23
chr1	46413000	46414000	11	18
chr1	46421000	46422000	20	102
chr1	46422000	46423000	9	10
chr1	46436000	46437000	12	28
chr1	46483000	46484000	12	6
chr1	46485000	46486000	15	12
chr1	46540000	46541000	14	10
chr1	46541000	46542000	29	48
chr1	46542000	46543000	13	6
chr1	46578000	46579000	10	29
chr1	46579000	46580000	33	41
chr1	46580000	46581000	12	8
chr1	46685000	46686000	12	5
chr1	46719000	46720000	4	15
chr1	46758000	46759000	13	40
chr1	46759000	46760000	5	23
chr1	46760000	46761000	15	47
chr1	46766000	46767000	9	14
chr1	46842000	46843000	17	16
chr1	46850000	46851000	15	18
chr1	46854000	46855000	16	15
chr1	46855000	46856000	8	18
chr1	46881000	46882000	10	12
chr1	46905000	46906000	11	7
chr1	46906000	46907000	9	19
chr1	46956000	46957000	11	7
chr1	46957000	46958000	21	25
chr1	47417000	47418000	17	36
chr1	47428000	47429000	7	13
chr1	47552000	47553000	14	33
chr1	47571000	47572000	13	14
chr1	47572000	47573000	13	15
chr1	47573000	47574000	9	21
chr1	47647000	47648000	7	19
chr1	47674000	47675000	18	19
chr1	47675000	47676000	11	12
chr1	47808000	47809000	12	20
chr1	47814000	47815000	14	28
chr1	47875000	47876000	9	11
chr1	47888000	47889000	8	21
chr1	47895000	47896000	13	9
chr1	48001000	48002000	6	14
chr1	48002000	48003000	8	18
chr1	48120000	48121000	18	41
chr1	48133000	48134000	14	19
chr1	48144000	48145000	7	12
chr1	48152000	48153000	10	13
chr1	48165000	48166000	7	17
chr1	48172000	48173000	16	48
chr1	48179000	48180000	10	12
chr1	48216000	48217000	11	30
chr1	48217000	48218000	3	18
chr1	48245000	48246000	13	46
chr1	48290000	48291000	11	19
chr1	48440000	48441000	6	25
chr1	48709000	48710000	12	6
chr1	48710000	48711000	12	10
chr1	48732000	48733000	17	28
chr1	48855000	48856000	15	41
chr1	48857000	48858000	13	9
chr1	48999000	49000000	10	18
chr1	49006000	49007000	7	15
chr1	49091000	49092000	6	24
chr1	49114000	49115000	8	14
chr1	49116000	49117000	8	27
chr1	49117000	49118000	3	16
chr1	51427000	51428000	10	10
chr1	51473000	51474000	12	12
chr1	51474000	51475000	35	45
chr1	51475000	51476000	12	12
chr1	51476000	51477000	13	12
chr1	51498000	51499000	7	12
chr1	51499000	51500000	14	55
chr1	51502000	51503000	11	28
chr1	51503000	51504000	6	25
chr1	51506000	51507000	5	14
chr1	51552000	51553000	12	15
chr1	51569000	51570000	9	15
chr1	51756000	51757000	8	12
chr1	51757000	51758000	9	13
chr1	51807000	51808000	11	8
chr1	51808000	51809000	9	24
chr1	51855000	51856000	7	17
chr1	51860000	51861000	8	17
chr1	51863000	51864000	8	13
chr1	51875000	51876000	5	17
chr1	51880000	51881000	9	12
chr1	51881000	51882000	4	29
chr1	51883000	51884000	8	16
chr1	51899000	51900000	15	91
chr1	51928000	51929000	8	11
chr1	51967000	51968000	13	18
chr1	52116000	52117000	18	24
chr1	52117000	52118000	27	75
chr1	52135000	52136000	10	18
chr1	52136000	52137000	4	44
chr1	52240000	52241000	7	12
chr1	52271000	52272000	12	16
chr1	52293000	52294000	20	43
chr1	52294000	52295000	13	32
chr1	52297000	52298000	3	17
chr1	52378000	52379000	4	20
chr1	52380000	52381000	12	9
chr1	52603000	52604000	19	23
chr1	52604000	52605000	14	18
chr1	52642000	52643000	14	28
chr1	52643000	52644000	9	14
chr1	52790000	52791000	11	12
chr1	52791000	52792000	13	12
chr1	52901000	52902000	16	15
chr1	52936000	52937000	10	14
chr1	53253000	53254000	3	19
chr1	53330000	53331000	12	10
chr1	53345000	53346000	10	38
chr1	53346000	53347000	15	51
chr1	53354000	53355000	18	25
chr1	53373000	53374000	5	20
chr1	53378000	53379000	4	18
chr1	53384000	53385000	35	80
chr1	53415000	53416000	12	9
chr1	53434000	53435000	11	12
chr1	53435000	53436000	10	22
chr1	53458000	53459000	13	24
chr1	53476000	53477000	20	51
chr1	53564000	53565000	15	44
chr1	53565000	53566000	7	16
chr1	53569000	53570000	5	24
chr1	53651000	53652000	14	20
chr1	53750000	53751000	6	14
chr1	53757000	53758000	13	4
chr1	53780000	53781000	23	65
chr1	53790000	53791000	11	22
chr1	53791000	53792000	12	15
chr1	53810000	53811000	12	21
chr1	53894000	53895000	9	21
chr1	53923000	53924000	8	20
chr1	53970000	53971000	11	15
chr1	53971000	53972000	6	37
chr1	53972000	53973000	15	18
chr1	54005000	54006000	4	18
chr1	54076000	54077000	22	38
chr1	54128000	54129000	10	14
chr1	54135000	54136000	4	25
chr1	54183000	54184000	9	25
chr1	54184000	54185000	11	9
chr1	54255000	54256000	13	3
chr1	54290000	54291000	11	10
chr1	54291000	54292000	19	28
chr1	54292000	54293000	8	12
chr1	54359000	54360000	18	64
chr1	54376000	54377000	4	16
chr1	54438000	54439000	9	19
chr1	54491000	54492000	15	32
chr1	54492000	54493000	10	18
chr1	54511000	54512000	8	11
chr1	54517000	54518000	3	16
chr1	54519000	54520000	8	28
chr1	54573000	54574000	11	19
chr1	54574000	54575000	36	57
chr1	54623000	54624000	15	7
chr1	54645000	54646000	11	27
chr1	54646000	54647000	10	21
chr1	54726000	54727000	21	36
chr1	54727000	54728000	7	13
chr1	54780000	54781000	18	18
chr1	54820000	54821000	13	6
chr1	54954000	54955000	14	27
chr1	55002000	55003000	16	18
chr1	55088000	55089000	8	11
chr1	55089000	55090000	12	33
chr1	55125000	55126000	10	17
chr1	55173000	55174000	5	57
chr1	55209000	55210000	8	18
chr1	55453000	55454000	11	17
chr1	55454000	55455000	12	21
chr1	55483000	55484000	9	13
chr1	55548000	55549000	6	24
chr1	55549000	55550000	15	26
chr1	55560000	55561000	7	25
chr1	55617000	55618000	8	11
chr1	55659000	55660000	5	18
chr1	55665000	55666000	8	16
chr1	55667000	55668000	64	262
chr1	55668000	55669000	9	22
chr1	55681000	55682000	24	65
chr1	55682000	55683000	27	127
chr1	55741000	55742000	9	9
chr1	55742000	55743000	5	19
chr1	55745000	55746000	11	9
chr1	55934000	55935000	14	22
chr1	55939000	55940000	7	16
chr1	55957000	55958000	18	73
chr1	55962000	55963000	5	23
chr1	55963000	55964000	9	40
chr1	56065000	56066000	6	19
chr1	56312000	56313000	7	15
chr1	56817000	56818000	14	18
chr1	57070000	57071000	7	13
chr1	57727000	57728000	6	22
chr1	57728000	57729000	8	36
chr1	58633000	58634000	10	29
chr1	58754000	58755000	13	3
chr1	58784000	58785000	14	39
chr1	58785000	58786000	16	23
chr1	58822000	58823000	32	72
chr1	58823000	58824000	20	34
chr1	58824000	58825000	8	12
chr1	58830000	58831000	15	17
chr1	58831000	58832000	10	26
chr1	58856000	58857000	20	84
chr1	58857000	58858000	9	9
chr1	58903000	58904000	10	10
chr1	58965000	58966000	28	86
chr1	58966000	58967000	6	22
chr1	58978000	58979000	7	14
chr1	58991000	58992000	11	11
chr1	58992000	58993000	10	24
chr1	58993000	58994000	40	95
chr1	58994000	58995000	25	52
chr1	59001000	59002000	15	49
chr1	59002000	59003000	13	23
chr1	59018000	59019000	25	57
chr1	59019000	59020000	9	21
chr1	59020000	59021000	21	10
chr1	59021000	59022000	23	19
chr1	59022000	59023000	48	95
chr1	59023000	59024000	20	33
chr1	59054000	59055000	10	26
chr1	59087000	59088000	24	42
chr1	59113000	59114000	11	24
chr1	59119000	59120000	9	14
chr1	59121000	59122000	13	38
chr1	59141000	59142000	16	16
chr1	59142000	59143000	11	36
chr1	59171000	59172000	5	14
chr1	59251000	59252000	3	16
chr1	59254000	59255000	9	15
chr1	59258000	59259000	8	16
chr1	59282000	59283000	9	9
chr1	59295000	59296000	25	33
chr1	59309000	59310000	6	17
chr1	59366000	59367000	9	9
chr1	59381000	59382000	17	30
chr1	59385000	59386000	16	15
chr1	59389000	59390000	26	66
chr1	59419000	59420000	7	12
chr1	59442000	59443000	13	30
chr1	59452000	59453000	12	10
chr1	59453000	59454000	16	23
chr1	59456000	59457000	9	14
chr1	59457000	59458000	14	56
chr1	59531000	59532000	8	20
chr1	59535000	59536000	18	13
chr1	59571000	59572000	9	10
chr1	59605000	59606000	10	14
chr1	59606000	59607000	20	56
chr1	59613000	59614000	6	47
chr1	59665000	59666000	7	44
chr1	59670000	59671000	8	17
chr1	59672000	59673000	7	32
chr1	59715000	59716000	8	11
chr1	59722000	59723000	6	14
chr1	59803000	59804000	9	11
chr1	59804000	59805000	17	25
chr1	59834000	59835000	14	32
chr1	59839000	59840000	36	118
chr1	59844000	59845000	5	26
chr1	59876000	59877000	6	21
chr1	59911000	59912000	9	13
chr1	59917000	59918000	24	45
chr1	59942000	59943000	10	15
chr1	59944000	59945000	8	18
chr1	59945000	59946000	7	23
chr1	59968000	59969000	15	10
chr1	59969000	59970000	23	36
chr1	59976000	59977000	12	35
chr1	59977000	59978000	21	12
chr1	59997000	59998000	13	11
chr1	60015000	60016000	8	11
chr1	60371000	60372000	7	29
chr1	61315000	61316000	10	10
chr1	61963000	61964000	17	31
chr1	61981000	61982000	9	10
chr1	62190000	62191000	26	51
chr1	62559000	62560000	4	18
chr1	62674000	62675000	15	36
chr1	62675000	62676000	14	18
chr1	62860000	62861000	9	9
chr1	62925000	62926000	9	9
chr1	62926000	62927000	12	15
chr1	62928000	62929000	9	18
chr1	62963000	62964000	4	18
chr1	62974000	62975000	5	16
chr1	63022000	63023000	7	12
chr1	63350000	63351000	8	14
chr1	63363000	63364000	9	22
chr1	63365000	63366000	3	17
chr1	63761000	63762000	21	35
chr1	63762000	63763000	6	13
chr1	63828000	63829000	7	18
chr1	63831000	63832000	16	10
chr1	63832000	63833000	13	20
chr1	63900000	63901000	9	24
chr1	63912000	63913000	16	7
chr1	63930000	63931000	8	19
chr1	63936000	63937000	12	16
chr1	63952000	63953000	8	20
chr1	63969000	63970000	14	24
chr1	63970000	63971000	10	37
chr1	64115000	64116000	11	8
chr1	64116000	64117000	5	18
chr1	64131000	64132000	14	24
chr1	64146000	64147000	7	12
chr1	64158000	64159000	10	20
chr1	64159000	64160000	5	25
chr1	64277000	64278000	6	13
chr1	64371000	64372000	10	15
chr1	64422000	64423000	5	14
chr1	64461000	64462000	8	14
chr1	64581000	64582000	15	37
chr1	64582000	64583000	10	10
chr1	65062000	65063000	9	11
chr1	65135000	65136000	6	14
chr1	65136000	65137000	24	101
chr1	65149000	65150000	10	30
chr1	65154000	65155000	15	77
chr1	65155000	65156000	13	67
chr1	65156000	65157000	11	31
chr1	65160000	65161000	9	14
chr1	65171000	65172000	18	62
chr1	65172000	65173000	17	36
chr1	65185000	65186000	10	8
chr1	65186000	65187000	10	10
chr1	65198000	65199000	10	11
chr1	65204000	65205000	15	16
chr1	65205000	65206000	10	13
chr1	65221000	65222000	16	12
chr1	65240000	65241000	24	15
chr1	65241000	65242000	14	38
chr1	65306000	65307000	12	11
chr1	65486000	65487000	5	14
chr1	65492000	65493000	7	14
chr1	66059000	66060000	8	20
chr1	66481000	66482000	14	4
chr1	66500000	66501000	10	27
chr1	66509000	66510000	9	73
chr1	66569000	66570000	4	21
chr1	66570000	66571000	5	19
chr1	66781000	66782000	17	47
chr1	66801000	66802000	11	24
chr1	66802000	66803000	28	66
chr1	67163000	67164000	18	35
chr1	67164000	67165000	9	10
chr1	67167000	67168000	7	12
chr1	67168000	67169000	9	23
chr1	67292000	67293000	12	16
chr1	67299000	67300000	23	37
chr1	67594000	67595000	5	17
chr1	67668000	67669000	13	26
chr1	67773000	67774000	11	10
chr1	67797000	67798000	11	12
chr1	67800000	67801000	12	7
chr1	67808000	67809000	20	66
chr1	67809000	67810000	19	43
chr1	67852000	67853000	10	32
chr1	67856000	67857000	8	11
chr1	67857000	67858000	7	25
chr1	67883000	67884000	13	10
chr1	67885000	67886000	10	16
chr1	67891000	67892000	13	29
chr1	67920000	67921000	4	38
chr1	67921000	67922000	17	116
chr1	67922000	67923000	5	21
chr1	67923000	67924000	18	38
chr1	67924000	67925000	23	35
chr1	67925000	67926000	26	58
chr1	67926000	67927000	7	22
chr1	67927000	67928000	12	22
chr1	67939000	67940000	23	22
chr1	67951000	67952000	5	17
chr1	67963000	67964000	8	16
chr1	67974000	67975000	22	33
chr1	67986000	67987000	10	20
chr1	67987000	67988000	16	29
chr1	67988000	67989000	29	88
chr1	68004000	68005000	11	11
chr1	68030000	68031000	6	24
chr1	68052000	68053000	9	13
chr1	68070000	68071000	13	23
chr1	68071000	68072000	16	20
chr1	68128000	68129000	9	30
chr1	68208000	68209000	5	19
chr1	68412000	68413000	12	14
chr1	68561000	68562000	6	13
chr1	68569000	68570000	14	39
chr1	68622000	68623000	9	59
chr1	68623000	68624000	4	38
chr1	68647000	68648000	9	15
chr1	68735000	68736000	8	15
chr1	69154000	69155000	7	13
chr1	69155000	69156000	5	17
chr1	69360000	69361000	4	24
chr1	69761000	69762000	4	16
chr1	70221000	70222000	8	19
chr1	70276000	70277000	18	31
chr1	70329000	70330000	9	10
chr1	70443000	70444000	25	26
chr1	70444000	70445000	10	11
chr1	70459000	70460000	12	18
chr1	70462000	70463000	9	10
chr1	70592000	70593000	13	37
chr1	70593000	70594000	24	52
chr1	70649000	70650000	27	66
chr1	70650000	70651000	6	14
chr1	70748000	70749000	3	29
chr1	71056000	71057000	4	25
chr1	71078000	71079000	6	25
chr1	71102000	71103000	29	84
chr1	71103000	71104000	11	19
chr1	71104000	71105000	9	10
chr1	71111000	71112000	11	26
chr1	71112000	71113000	12	21
chr1	71113000	71114000	28	79
chr1	71129000	71130000	7	32
chr1	71131000	71132000	7	20
chr1	71134000	71135000	10	13
chr1	71319000	71320000	12	29
chr1	72521000	72522000	13	8
chr1	72522000	72523000	14	20
chr1	72523000	72524000	23	95
chr1	73831000	73832000	9	14
chr1	74436000	74437000	13	15
chr1	74971000	74972000	15	24
chr1	75057000	75058000	2	25
chr1	75318000	75319000	13	13
chr1	75322000	75323000	4	16
chr1	75372000	75373000	8	12
chr1	75741000	75742000	5	25
chr1	75911000	75912000	9	12
chr1	75962000	75963000	14	10
chr1	76024000	76025000	21	19
chr1	76025000	76026000	8	11
chr1	76175000	76176000	3	19
chr1	76192000	76193000	8	17
chr1	76193000	76194000	6	17
chr1	76202000	76203000	5	24
chr1	76244000	76245000	15	55
chr1	76262000	76263000	2	17
chr1	77236000	77237000	5	20
chr1	77269000	77270000	15	22
chr1	77278000	77279000	17	41
chr1	77457000	77458000	5	15
chr1	77560000	77561000	8	17
chr1	77586000	77587000	10	14
chr1	77608000	77609000	15	16
chr1	77609000	77610000	15	48
chr1	77650000	77651000	12	8
chr1	77712000	77713000	12	12
chr1	77775000	77776000	19	51
chr1	77777000	77778000	9	38
chr1	77778000	77779000	25	66
chr1	77779000	77780000	3	22
chr1	77920000	77921000	11	11
chr1	77921000	77922000	15	27
chr1	77997000	77998000	12	15
chr1	78070000	78071000	11	10
chr1	78071000	78072000	14	38
chr1	78073000	78074000	15	20
chr1	78126000	78127000	19	28
chr1	78127000	78128000	11	20
chr1	78128000	78129000	15	58
chr1	78216000	78217000	12	27
chr1	78217000	78218000	16	31
chr1	78241000	78242000	13	35
chr1	78242000	78243000	3	35
chr1	78243000	78244000	21	43
chr1	78244000	78245000	12	20
chr1	78300000	78301000	4	15
chr1	78339000	78340000	8	20
chr1	78340000	78341000	4	22
chr1	78352000	78353000	9	12
chr1	78467000	78468000	6	13
chr1	78513000	78514000	9	11
chr1	78515000	78516000	12	13
chr1	78517000	78518000	9	28
chr1	78525000	78526000	8	13
chr1	78539000	78540000	5	14
chr1	78542000	78543000	5	17
chr1	78657000	78658000	9	9
chr1	78711000	78712000	11	30
chr1	78729000	78730000	18	11
chr1	78730000	78731000	11	11
chr1	78858000	78859000	4	16
chr1	79070000	79071000	6	25
chr1	79071000	79072000	5	16
chr1	79123000	79124000	5	14
chr1	79367000	79368000	5	24
chr1	79561000	79562000	20	91
chr1	81417000	81418000	11	11
chr1	83341000	83342000	18	70
chr1	83746000	83747000	17	79
chr1	83747000	83748000	16	47
chr1	83928000	83929000	3	41
chr1	84078000	84079000	5	27
chr1	84140000	84141000	5	14
chr1	84237000	84238000	17	6
chr1	84315000	84316000	9	16
chr1	84316000	84317000	11	11
chr1	84341000	84342000	10	9
chr1	84394000	84395000	9	25
chr1	84412000	84413000	10	10
chr1	84485000	84486000	11	27
chr1	84492000	84493000	24	49
chr1	84509000	84510000	24	25
chr1	84604000	84605000	9	27
chr1	84717000	84718000	15	20
chr1	84743000	84744000	12	24
chr1	84744000	84745000	19	37
chr1	84745000	84746000	8	12
chr1	84811000	84812000	5	23
chr1	84837000	84838000	8	22
chr1	84842000	84843000	22	29
chr1	84857000	84858000	11	11
chr1	84871000	84872000	4	19
chr1	84928000	84929000	9	15
chr1	84950000	84951000	6	21
chr1	84965000	84966000	6	20
chr1	84997000	84998000	7	15
chr1	85018000	85019000	9	16
chr1	85085000	85086000	15	36
chr1	85090000	85091000	8	30
chr1	85092000	85093000	7	12
chr1	85183000	85184000	10	15
chr1	85184000	85185000	4	19
chr1	85185000	85186000	7	17
chr1	85198000	85199000	5	17
chr1	85300000	85301000	14	19
chr1	85439000	85440000	19	40
chr1	85440000	85441000	19	19
chr1	85441000	85442000	7	14
chr1	85453000	85454000	7	23
chr1	85459000	85460000	12	29
chr1	85513000	85514000	8	13
chr1	85514000	85515000	24	38
chr1	85515000	85516000	12	34
chr1	85516000	85517000	13	31
chr1	85517000	85518000	27	53
chr1	85527000	85528000	10	14
chr1	85533000	85534000	9	11
chr1	85536000	85537000	51	125
chr1	85546000	85547000	11	19
chr1	85552000	85553000	8	56
chr1	85553000	85554000	8	11
chr1	85566000	85567000	12	16
chr1	85567000	85568000	36	151
chr1	85568000	85569000	7	20
chr1	85569000	85570000	9	12
chr1	85582000	85583000	5	18
chr1	85604000	85605000	8	11
chr1	85645000	85646000	9	18
chr1	85702000	85703000	7	12
chr1	85703000	85704000	11	19
chr1	85733000	85734000	14	11
chr1	85758000	85759000	11	10
chr1	85759000	85760000	17	44
chr1	85760000	85761000	17	64
chr1	85761000	85762000	12	11
chr1	85762000	85763000	12	20
chr1	85763000	85764000	6	28
chr1	85764000	85765000	9	20
chr1	85765000	85766000	17	28
chr1	85783000	85784000	12	25
chr1	85789000	85790000	9	28
chr1	85790000	85791000	9	12
chr1	85793000	85794000	7	12
chr1	85807000	85808000	12	10
chr1	85809000	85810000	9	18
chr1	85811000	85812000	9	18
chr1	85813000	85814000	10	13
chr1	85814000	85815000	26	32
chr1	85815000	85816000	31	63
chr1	85816000	85817000	49	244
chr1	85817000	85818000	17	62
chr1	85818000	85819000	55	77
chr1	85819000	85820000	69	65
chr1	85820000	85821000	51	49
chr1	85821000	85822000	59	34
chr1	85822000	85823000	41	81
chr1	85823000	85824000	11	18
chr1	85824000	85825000	6	13
chr1	85845000	85846000	90	304
chr1	85846000	85847000	17	14
chr1	85849000	85850000	10	18
chr1	85850000	85851000	23	81
chr1	85851000	85852000	15	56
chr1	85861000	85862000	11	76
chr1	85867000	85868000	36	81
chr1	85894000	85895000	8	16
chr1	85946000	85947000	10	13
chr1	86088000	86089000	19	49
chr1	86634000	86635000	11	14
chr1	86668000	86669000	20	67
chr1	86669000	86670000	8	11
chr1	86942000	86943000	11	19
chr1	86943000	86944000	12	12
chr1	87012000	87013000	16	15
chr1	87013000	87014000	8	16
chr1	87026000	87027000	8	14
chr1	87031000	87032000	2	19
chr1	87084000	87085000	8	21
chr1	87152000	87153000	23	39
chr1	87153000	87154000	17	9
chr1	87322000	87323000	6	14
chr1	87370000	87371000	8	16
chr1	87462000	87463000	9	40
chr1	87463000	87464000	4	18
chr1	87464000	87465000	23	85
chr1	87465000	87466000	6	15
chr1	87566000	87567000	7	12
chr1	87567000	87568000	5	17
chr1	88033000	88034000	4	16
chr1	88044000	88045000	11	33
chr1	88119000	88120000	8	17
chr1	88194000	88195000	14	77
chr1	88566000	88567000	3	19
chr1	88922000	88923000	16	22
chr1	88969000	88970000	10	17
chr1	89038000	89039000	6	14
chr1	89129000	89130000	19	26
chr1	89130000	89131000	8	11
chr1	89223000	89224000	8	21
chr1	89230000	89231000	11	18
chr1	89231000	89232000	19	19
chr1	89260000	89261000	14	40
chr1	89261000	89262000	11	22
chr1	89286000	89287000	2	17
chr1	89302000	89303000	7	12
chr1	89303000	89304000	14	39
chr1	89363000	89364000	6	14
chr1	89364000	89365000	9	78
chr1	89367000	89368000	7	12
chr1	89499000	89500000	5	14
chr1	89512000	89513000	6	20
chr1	89762000	89763000	12	15
chr1	89844000	89845000	10	10
chr1	89871000	89872000	12	19
chr1	89872000	89873000	13	10
chr1	89874000	89875000	12	53
chr1	89930000	89931000	11	20
chr1	89977000	89978000	6	16
chr1	90046000	90047000	13	16
chr1	90081000	90082000	13	14
chr1	90082000	90083000	20	19
chr1	90094000	90095000	2	17
chr1	90104000	90105000	7	47
chr1	90123000	90124000	5	14
chr1	90144000	90145000	12	29
chr1	90145000	90146000	7	17
chr1	90146000	90147000	8	15
chr1	90147000	90148000	5	15
chr1	90149000	90150000	14	53
chr1	90176000	90177000	4	19
chr1	90181000	90182000	3	16
chr1	90190000	90191000	4	32
chr1	90191000	90192000	7	21
chr1	90200000	90201000	10	26
chr1	90213000	90214000	3	17
chr1	90225000	90226000	9	15
chr1	90232000	90233000	9	20
chr1	90233000	90234000	16	19
chr1	90439000	90440000	6	13
chr1	90638000	90639000	6	30
chr1	90641000	90642000	22	58
chr1	91259000	91260000	11	15
chr1	91260000	91261000	20	55
chr1	91738000	91739000	12	10
chr1	91739000	91740000	20	21
chr1	91750000	91751000	5	15
chr1	91764000	91765000	11	27
chr1	91765000	91766000	7	12
chr1	91775000	91776000	6	14
chr1	91795000	91796000	12	16
chr1	91808000	91809000	8	19
chr1	91820000	91821000	4	31
chr1	91821000	91822000	3	18
chr1	91964000	91965000	10	20
chr1	91968000	91969000	12	5
chr1	91970000	91971000	24	41
chr1	91974000	91975000	10	14
chr1	91975000	91976000	22	23
chr1	92019000	92020000	3	19
chr1	92021000	92022000	9	17
chr1	92030000	92031000	12	16
chr1	92068000	92069000	25	47
chr1	92069000	92070000	13	13
[truncated: 39,608 more rows]

## Sheet: enrich_p300T0
Description: Enriched regions of p300T0 at 0.1% FDR rate. Table 1: 22250
Chromosome	Start	Stop	p300T0
chr1	1041000	1042000	19
chr1	1157000	1158000	41
chr1	1190000	1191000	26
chr1	1500000	1501000	17
chr1	1662000	1663000	19
chr1	1685000	1686000	18
chr1	2120000	2121000	17
chr1	2212000	2213000	35
chr1	2447000	2448000	21
chr1	3213000	3214000	17
chr1	3219000	3220000	27
chr1	3806000	3807000	29
chr1	3807000	3808000	115
chr1	5975000	5976000	17
chr1	6182000	6183000	40
chr1	6341000	6342000	15
chr1	6342000	6343000	19
chr1	6537000	6538000	15
chr1	6596000	6597000	15
chr1	6684000	6685000	30
chr1	6707000	6708000	16
chr1	6767000	6768000	16
chr1	6783000	6784000	15
chr1	6842000	6843000	25
chr1	6910000	6911000	26
chr1	6943000	6944000	19
chr1	7100000	7101000	23
chr1	7247000	7248000	17
chr1	7248000	7249000	17
chr1	7282000	7283000	49
chr1	7295000	7296000	17
chr1	7384000	7385000	21
chr1	7944000	7945000	31
chr1	7987000	7988000	24
chr1	8005000	8006000	18
chr1	8010000	8011000	32
chr1	8023000	8024000	30
chr1	8028000	8029000	15
chr1	8030000	8031000	38
chr1	8044000	8045000	29
chr1	8060000	8061000	23
chr1	8072000	8073000	16
chr1	8073000	8074000	15
chr1	8079000	8080000	24
chr1	8099000	8100000	37
chr1	8103000	8104000	36
chr1	8116000	8117000	36
chr1	8120000	8121000	96
chr1	8137000	8138000	16
chr1	8138000	8139000	15
chr1	8152000	8153000	23
chr1	8180000	8181000	43
chr1	8194000	8195000	46
chr1	8241000	8242000	32
chr1	8242000	8243000	41
chr1	8390000	8391000	15
chr1	8508000	8509000	28
chr1	8686000	8687000	17
chr1	8695000	8696000	34
chr1	8805000	8806000	28
chr1	8856000	8857000	24
chr1	8860000	8861000	23
chr1	8861000	8862000	33
chr1	8862000	8863000	33
chr1	8872000	8873000	26
chr1	8886000	8887000	43
chr1	9063000	9064000	23
chr1	9067000	9068000	18
chr1	9146000	9147000	33
chr1	9169000	9170000	15
chr1	9285000	9286000	16
chr1	9298000	9299000	18
chr1	9421000	9422000	21
chr1	9538000	9539000	16
chr1	9759000	9760000	16
chr1	9864000	9865000	17
chr1	9925000	9926000	18
chr1	9926000	9927000	16
chr1	10194000	10195000	20
chr1	10363000	10364000	17
chr1	10370000	10371000	37
chr1	10381000	10382000	24
chr1	10385000	10386000	15
chr1	10398000	10399000	24
chr1	10413000	10414000	23
chr1	10455000	10456000	39
chr1	10457000	10458000	22
chr1	10779000	10780000	24
chr1	10995000	10996000	25
chr1	11082000	11083000	22
chr1	11245000	11246000	23
chr1	11773000	11774000	16
chr1	11788000	11789000	18
chr1	11890000	11891000	73
chr1	11891000	11892000	31
chr1	11892000	11893000	43
chr1	11910000	11911000	20
chr1	11912000	11913000	15
chr1	12126000	12127000	20
chr1	12389000	12390000	15
chr1	12532000	12533000	18
chr1	12598000	12599000	20
chr1	12619000	12620000	15
chr1	14941000	14942000	20
chr1	15357000	15358000	18
chr1	15358000	15359000	25
chr1	15366000	15367000	35
chr1	15378000	15379000	18
chr1	15399000	15400000	17
chr1	15541000	15542000	18
chr1	15725000	15726000	23
chr1	15816000	15817000	17
chr1	15995000	15996000	19
chr1	16031000	16032000	36
chr1	16032000	16033000	17
chr1	16033000	16034000	24
chr1	16035000	16036000	15
chr1	16049000	16050000	18
chr1	16085000	16086000	35
chr1	16092000	16093000	20
chr1	16102000	16103000	15
chr1	16148000	16149000	23
chr1	16175000	16176000	26
chr1	16338000	16339000	19
chr1	16345000	16346000	17
chr1	16363000	16364000	22
chr1	16375000	16376000	27
chr1	16551000	16552000	20
chr1	16565000	16566000	16
chr1	16566000	16567000	166
chr1	16585000	16586000	18
chr1	16639000	16640000	17
chr1	16713000	16714000	53
chr1	16812000	16813000	25
chr1	16843000	16844000	20
chr1	17095000	17096000	33
chr1	17103000	17104000	25
chr1	17104000	17105000	57
chr1	17253000	17254000	18
chr1	17327000	17328000	16
chr1	17367000	17368000	43
chr1	17389000	17390000	24
chr1	17432000	17433000	43
chr1	17433000	17434000	15
chr1	17438000	17439000	34
chr1	17458000	17459000	18
chr1	17475000	17476000	19
chr1	17486000	17487000	18
chr1	17638000	17639000	18
chr1	19101000	19102000	15
chr1	19210000	19211000	21
chr1	19408000	19409000	19
chr1	19409000	19410000	25
chr1	19450000	19451000	21
chr1	19626000	19627000	43
chr1	19645000	19646000	19
chr1	19647000	19648000	28
chr1	19648000	19649000	23
chr1	19649000	19650000	27
chr1	19650000	19651000	22
chr1	19651000	19652000	19
chr1	19703000	19704000	22
chr1	19704000	19705000	31
chr1	19796000	19797000	15
chr1	19819000	19820000	17
chr1	19999000	20000000	27
chr1	20063000	20064000	30
chr1	20302000	20303000	22
chr1	20466000	20467000	19
chr1	20579000	20580000	23
chr1	20707000	20708000	17
chr1	20813000	20814000	16
chr1	20860000	20861000	22
chr1	21070000	21071000	15
chr1	21072000	21073000	18
chr1	21083000	21084000	16
chr1	21179000	21180000	19
chr1	21191000	21192000	15
chr1	21221000	21222000	50
chr1	21324000	21325000	16
chr1	21461000	21462000	23
chr1	21502000	21503000	21
chr1	21522000	21523000	20
chr1	21523000	21524000	18
chr1	21524000	21525000	23
chr1	21537000	21538000	31
chr1	21711000	21712000	18
chr1	21837000	21838000	25
chr1	21872000	21873000	15
chr1	21964000	21965000	18
chr1	21975000	21976000	31
chr1	21982000	21983000	33
chr1	22224000	22225000	17
chr1	22650000	22651000	27
chr1	22651000	22652000	22
chr1	22911000	22912000	23
chr1	22946000	22947000	19
chr1	22949000	22950000	24
chr1	23218000	23219000	26
chr1	23299000	23300000	20
chr1	23366000	23367000	15
chr1	23396000	23397000	16
chr1	23397000	23398000	23
chr1	23482000	23483000	16
chr1	23543000	23544000	24
chr1	23567000	23568000	27
chr1	23568000	23569000	17
chr1	23576000	23577000	36
chr1	23602000	23603000	16
chr1	23754000	23755000	17
chr1	23758000	23759000	30
chr1	23761000	23762000	26
chr1	23776000	23777000	15
chr1	23784000	23785000	15
chr1	23797000	23798000	16
chr1	23890000	23891000	25
chr1	23942000	23943000	15
chr1	23977000	23978000	21
chr1	23990000	23991000	18
chr1	23999000	24000000	19
chr1	24024000	24025000	20
chr1	24064000	24065000	30
chr1	24245000	24246000	17
chr1	24401000	24402000	15
chr1	24493000	24494000	33
chr1	24494000	24495000	24
chr1	24740000	24741000	16
chr1	24758000	24759000	17
chr1	24841000	24842000	25
chr1	24842000	24843000	16
chr1	24904000	24905000	20
chr1	24944000	24945000	15
chr1	24969000	24970000	21
chr1	25431000	25432000	24
chr1	25446000	25447000	23
chr1	25629000	25630000	24
chr1	25789000	25790000	20
chr1	25894000	25895000	22
chr1	26197000	26198000	50
chr1	26310000	26311000	16
chr1	26325000	26326000	15
chr1	26505000	26506000	16
chr1	26631000	26632000	21
chr1	26671000	26672000	18
chr1	26672000	26673000	16
chr1	26820000	26821000	29
chr1	26891000	26892000	48
chr1	26892000	26893000	55
chr1	26894000	26895000	31
chr1	26904000	26905000	15
chr1	26905000	26906000	23
chr1	26986000	26987000	23
chr1	26987000	26988000	16
chr1	26998000	26999000	17
chr1	27099000	27100000	30
chr1	27120000	27121000	18
chr1	27354000	27355000	19
chr1	27521000	27522000	16
chr1	27565000	27566000	15
chr1	27689000	27690000	46
chr1	27739000	27740000	29
chr1	27871000	27872000	25
chr1	27924000	27925000	20
chr1	28029000	28030000	26
chr1	28074000	28075000	21
chr1	28113000	28114000	39
chr1	28287000	28288000	27
chr1	28432000	28433000	18
chr1	28435000	28436000	18
chr1	28445000	28446000	15
chr1	28446000	28447000	15
chr1	28458000	28459000	16
chr1	28527000	28528000	21
chr1	28528000	28529000	29
chr1	28569000	28570000	16
chr1	28637000	28638000	31
chr1	28704000	28705000	17
chr1	28705000	28706000	27
chr1	28752000	28753000	17
chr1	28780000	28781000	23
chr1	28781000	28782000	15
chr1	28842000	28843000	24
chr1	28847000	28848000	70
chr1	28848000	28849000	15
chr1	28874000	28875000	15
chr1	29127000	29128000	15
chr1	29171000	29172000	16
chr1	29385000	29386000	15
chr1	29430000	29431000	20
chr1	29438000	29439000	16
chr1	29815000	29816000	25
chr1	29954000	29955000	20
chr1	29955000	29956000	19
chr1	29957000	29958000	20
chr1	30329000	30330000	20
chr1	30624000	30625000	15
chr1	31002000	31003000	15
chr1	31007000	31008000	16
chr1	31069000	31070000	28
chr1	31252000	31253000	17
chr1	31253000	31254000	25
chr1	31309000	31310000	19
chr1	31311000	31312000	17
chr1	31346000	31347000	20
chr1	31416000	31417000	23
chr1	31542000	31543000	26
chr1	31883000	31884000	34
chr1	31939000	31940000	26
chr1	31950000	31951000	17
chr1	32194000	32195000	19
chr1	32251000	32252000	17
chr1	32304000	32305000	20
chr1	32311000	32312000	18
chr1	32346000	32347000	49
chr1	32371000	32372000	19
chr1	32418000	32419000	18
chr1	32438000	32439000	24
chr1	32460000	32461000	19
chr1	32474000	32475000	17
chr1	32530000	32531000	16
chr1	32632000	32633000	39
chr1	32888000	32889000	33
chr1	32889000	32890000	20
chr1	32963000	32964000	20
chr1	33055000	33056000	41
chr1	33056000	33057000	18
chr1	33219000	33220000	18
chr1	33227000	33228000	28
chr1	33275000	33276000	20
chr1	33337000	33338000	31
chr1	33365000	33366000	26
chr1	33401000	33402000	15
chr1	33482000	33483000	18
chr1	33495000	33496000	15
chr1	33580000	33581000	21
chr1	33585000	33586000	19
chr1	33628000	33629000	15
chr1	33672000	33673000	15
chr1	33681000	33682000	17
chr1	33710000	33711000	17
chr1	35270000	35271000	18
chr1	35431000	35432000	35
chr1	35503000	35504000	15
chr1	35744000	35745000	47
chr1	35795000	35796000	51
chr1	35879000	35880000	17
chr1	35956000	35957000	18
chr1	36007000	36008000	16
chr1	36121000	36122000	15
chr1	36169000	36170000	16
chr1	36387000	36388000	28
chr1	36389000	36390000	20
chr1	36399000	36400000	19
chr1	36462000	36463000	33
chr1	36463000	36464000	16
chr1	36486000	36487000	17
chr1	36589000	36590000	16
chr1	36612000	36613000	33
chr1	36624000	36625000	44
chr1	36625000	36626000	15
chr1	36702000	36703000	41
chr1	37717000	37718000	15
chr1	37772000	37773000	20
chr1	37792000	37793000	18
chr1	37928000	37929000	17
chr1	38089000	38090000	15
chr1	38097000	38098000	18
chr1	38185000	38186000	15
chr1	38228000	38229000	23
chr1	38250000	38251000	24
chr1	39229000	39230000	16
chr1	39264000	39265000	18
chr1	39430000	39431000	15
chr1	40121000	40122000	15
chr1	40130000	40131000	34
chr1	40131000	40132000	16
chr1	40172000	40173000	17
chr1	40278000	40279000	16
chr1	40335000	40336000	23
chr1	40399000	40400000	36
chr1	40480000	40481000	15
chr1	40495000	40496000	15
chr1	40496000	40497000	24
chr1	40688000	40689000	18
chr1	40769000	40770000	23
chr1	40929000	40930000	30
chr1	40930000	40931000	33
chr1	40931000	40932000	19
chr1	40941000	40942000	17
chr1	40947000	40948000	61
chr1	40948000	40949000	33
chr1	40949000	40950000	30
chr1	40950000	40951000	18
chr1	40956000	40957000	19
chr1	41104000	41105000	22
chr1	41114000	41115000	21
chr1	41116000	41117000	19
chr1	41136000	41137000	35
chr1	41140000	41141000	20
chr1	41164000	41165000	15
chr1	41175000	41176000	21
chr1	41183000	41184000	17
chr1	41206000	41207000	28
chr1	41219000	41220000	18
chr1	41242000	41243000	15
chr1	41347000	41348000	33
chr1	41390000	41391000	15
chr1	41391000	41392000	18
chr1	41484000	41485000	18
chr1	41671000	41672000	35
chr1	41737000	41738000	24
chr1	41856000	41857000	25
chr1	41861000	41862000	18
chr1	41916000	41917000	20
chr1	42021000	42022000	20
chr1	42095000	42096000	17
chr1	42098000	42099000	17
chr1	42129000	42130000	21
chr1	42140000	42141000	17
chr1	42159000	42160000	17
chr1	42193000	42194000	32
chr1	42560000	42561000	18
chr1	42573000	42574000	20
chr1	42578000	42579000	56
chr1	42623000	42624000	18
chr1	42694000	42695000	18
chr1	42701000	42702000	27
chr1	42896000	42897000	36
chr1	42920000	42921000	46
chr1	43003000	43004000	16
chr1	43005000	43006000	23
chr1	43055000	43056000	25
chr1	43084000	43085000	56
chr1	43162000	43163000	35
chr1	43163000	43164000	15
chr1	43175000	43176000	22
chr1	43179000	43180000	59
chr1	43180000	43181000	34
chr1	43181000	43182000	27
chr1	43188000	43189000	21
chr1	43197000	43198000	31
chr1	43199000	43200000	22
chr1	43200000	43201000	45
chr1	43201000	43202000	34
chr1	43202000	43203000	19
chr1	43205000	43206000	23
chr1	43445000	43446000	36
chr1	43534000	43535000	18
chr1	43596000	43597000	22
chr1	43597000	43598000	34
chr1	43606000	43607000	23
chr1	43628000	43629000	19
chr1	43692000	43693000	24
chr1	43711000	43712000	17
chr1	43888000	43889000	55
chr1	43945000	43946000	35
chr1	43946000	43947000	15
chr1	44014000	44015000	19
chr1	44022000	44023000	18
chr1	44034000	44035000	26
chr1	44060000	44061000	22
chr1	44072000	44073000	25
chr1	44073000	44074000	45
chr1	44074000	44075000	20
chr1	44091000	44092000	17
chr1	44096000	44097000	20
chr1	44106000	44107000	15
chr1	44184000	44185000	33
chr1	44208000	44209000	16
chr1	44212000	44213000	17
chr1	44213000	44214000	22
chr1	44229000	44230000	18
chr1	44268000	44269000	30
chr1	44286000	44287000	30
chr1	44451000	44452000	37
chr1	44556000	44557000	17
chr1	44564000	44565000	61
chr1	44565000	44566000	17
chr1	44566000	44567000	71
chr1	44593000	44594000	48
chr1	44628000	44629000	47
chr1	44643000	44644000	34
chr1	44661000	44662000	21
chr1	44662000	44663000	32
chr1	44671000	44672000	19
chr1	44724000	44725000	29
chr1	44870000	44871000	24
chr1	44910000	44911000	25
chr1	44912000	44913000	24
chr1	44913000	44914000	19
chr1	44960000	44961000	16
chr1	44969000	44970000	89
chr1	44977000	44978000	25
chr1	45013000	45014000	60
chr1	45038000	45039000	15
chr1	45045000	45046000	35
chr1	45046000	45047000	17
chr1	45048000	45049000	18
chr1	45057000	45058000	33
chr1	45058000	45059000	39
chr1	45161000	45162000	19
chr1	45163000	45164000	25
chr1	45185000	45186000	43
chr1	45208000	45209000	38
chr1	45224000	45225000	29
chr1	45249000	45250000	16
chr1	45250000	45251000	72
chr1	45477000	45478000	18
chr1	45485000	45486000	25
chr1	45504000	45505000	35
chr1	45542000	45543000	26
chr1	45578000	45579000	45
chr1	45729000	45730000	19
chr1	45738000	45739000	74
chr1	45759000	45760000	20
chr1	45760000	45761000	77
chr1	45763000	45764000	21
chr1	45789000	45790000	15
chr1	45822000	45823000	47
chr1	45823000	45824000	22
chr1	45916000	45917000	20
chr1	45917000	45918000	25
chr1	45918000	45919000	16
chr1	45923000	45924000	17
chr1	45924000	45925000	31
chr1	45925000	45926000	54
chr1	45926000	45927000	37
chr1	45988000	45989000	28
chr1	46041000	46042000	40
chr1	46102000	46103000	20
chr1	46110000	46111000	50
chr1	46130000	46131000	30
chr1	46193000	46194000	16
chr1	46217000	46218000	58
chr1	46370000	46371000	34
chr1	46371000	46372000	36
chr1	46372000	46373000	15
chr1	46376000	46377000	29
chr1	46421000	46422000	42
chr1	46436000	46437000	24
chr1	46485000	46486000	28
chr1	46541000	46542000	173
chr1	46542000	46543000	15
chr1	46578000	46579000	23
chr1	46579000	46580000	32
chr1	46842000	46843000	22
chr1	46850000	46851000	15
chr1	46855000	46856000	17
chr1	46881000	46882000	23
chr1	46906000	46907000	21
chr1	46957000	46958000	27
chr1	47552000	47553000	39
chr1	47571000	47572000	15
chr1	47572000	47573000	18
chr1	47573000	47574000	22
chr1	47775000	47776000	22
chr1	48001000	48002000	19
chr1	48002000	48003000	23
chr1	48120000	48121000	37
chr1	48150000	48151000	16
chr1	48290000	48291000	19
chr1	48710000	48711000	15
chr1	48732000	48733000	46
chr1	48855000	48856000	48
chr1	48857000	48858000	18
chr1	48900000	48901000	27
chr1	48999000	49000000	21
chr1	49005000	49006000	16
chr1	49091000	49092000	21
chr1	49116000	49117000	16
chr1	51473000	51474000	20
chr1	51499000	51500000	30
chr1	51502000	51503000	22
chr1	51757000	51758000	33
chr1	51773000	51774000	15
chr1	51806000	51807000	26
chr1	51807000	51808000	16
chr1	51808000	51809000	24
chr1	51855000	51856000	29
chr1	51860000	51861000	18
chr1	51863000	51864000	27
chr1	51881000	51882000	20
chr1	51899000	51900000	28
chr1	51928000	51929000	15
chr1	52117000	52118000	39
chr1	52136000	52137000	17
chr1	52272000	52273000	16
chr1	52275000	52276000	15
chr1	52293000	52294000	30
chr1	52294000	52295000	18
chr1	52604000	52605000	18
chr1	52642000	52643000	44
chr1	52901000	52902000	19
chr1	52936000	52937000	19
chr1	53095000	53096000	15
chr1	53253000	53254000	18
chr1	53330000	53331000	21
chr1	53345000	53346000	39
chr1	53346000	53347000	42
chr1	53354000	53355000	65
chr1	53373000	53374000	19
chr1	53374000	53375000	17
chr1	53378000	53379000	17
chr1	53384000	53385000	35
chr1	53415000	53416000	16
chr1	53435000	53436000	18
chr1	53458000	53459000	26
chr1	53476000	53477000	29
chr1	53564000	53565000	27
chr1	53780000	53781000	23
chr1	53790000	53791000	29
chr1	53810000	53811000	20
chr1	53811000	53812000	16
chr1	53894000	53895000	15
chr1	53971000	53972000	24
chr1	53972000	53973000	16
chr1	54076000	54077000	45
chr1	54128000	54129000	19
chr1	54135000	54136000	29
chr1	54137000	54138000	23
chr1	54291000	54292000	54
chr1	54438000	54439000	48
chr1	54573000	54574000	23
chr1	54574000	54575000	21
chr1	54645000	54646000	24
chr1	54646000	54647000	19
chr1	54780000	54781000	17
chr1	55089000	55090000	18
chr1	55125000	55126000	16
chr1	55173000	55174000	37
chr1	55453000	55454000	19
chr1	55560000	55561000	24
chr1	55617000	55618000	16
chr1	55667000	55668000	46
chr1	55681000	55682000	18
chr1	55682000	55683000	19
chr1	55758000	55759000	15
chr1	55938000	55939000	26
chr1	55939000	55940000	22
chr1	55957000	55958000	39
chr1	55963000	55964000	22
chr1	56054000	56055000	17
chr1	56066000	56067000	16
chr1	56071000	56072000	19
chr1	56072000	56073000	21
chr1	56209000	56210000	21
chr1	56312000	56313000	20
chr1	56569000	56570000	15
chr1	56613000	56614000	17
chr1	56778000	56779000	27
chr1	56779000	56780000	15
chr1	56926000	56927000	19
chr1	57728000	57729000	22
chr1	58633000	58634000	15
chr1	58671000	58672000	17
chr1	58784000	58785000	18
chr1	58785000	58786000	16
chr1	58818000	58819000	18
chr1	58822000	58823000	41
chr1	58830000	58831000	22
chr1	58856000	58857000	24
chr1	58903000	58904000	22
chr1	58965000	58966000	29
chr1	58978000	58979000	19
chr1	58991000	58992000	22
chr1	58992000	58993000	19
chr1	58993000	58994000	48
chr1	58994000	58995000	17
chr1	59001000	59002000	41
chr1	59002000	59003000	38
chr1	59018000	59019000	21
chr1	59022000	59023000	39
chr1	59023000	59024000	22
chr1	59054000	59055000	17
chr1	59087000	59088000	26
chr1	59121000	59122000	16
chr1	59141000	59142000	17
chr1	59142000	59143000	20
chr1	59251000	59252000	17
chr1	59252000	59253000	20
chr1	59295000	59296000	15
chr1	59389000	59390000	48
chr1	59419000	59420000	16
chr1	59453000	59454000	64
chr1	59531000	59532000	16
chr1	59554000	59555000	20
chr1	59555000	59556000	16
chr1	59606000	59607000	41
chr1	59613000	59614000	25
chr1	59665000	59666000	18
chr1	59672000	59673000	22
chr1	59720000	59721000	15
chr1	59722000	59723000	17
chr1	59804000	59805000	30
chr1	59808000	59809000	16
chr1	59809000	59810000	18
chr1	59834000	59835000	42
chr1	59839000	59840000	59
chr1	59842000	59843000	16
chr1	59843000	59844000	20
chr1	59844000	59845000	35
chr1	59917000	59918000	26
chr1	59924000	59925000	25
chr1	59945000	59946000	27
chr1	59968000	59969000	15
chr1	59969000	59970000	28
chr1	59976000	59977000	100
chr1	59977000	59978000	34
chr1	59997000	59998000	16
chr1	61316000	61317000	20
chr1	61963000	61964000	41
chr1	62190000	62191000	56
chr1	62191000	62192000	15
chr1	62360000	62361000	16
chr1	62674000	62675000	27
chr1	62926000	62927000	16
chr1	62927000	62928000	16
chr1	63022000	63023000	29
chr1	63350000	63351000	29
chr1	63363000	63364000	20
chr1	63365000	63366000	16
chr1	63761000	63762000	23
chr1	63828000	63829000	21
chr1	63952000	63953000	20
chr1	63970000	63971000	34
chr1	64017000	64018000	24
chr1	64033000	64034000	23
chr1	64112000	64113000	15
chr1	64116000	64117000	17
chr1	64131000	64132000	28
chr1	64132000	64133000	15
chr1	64133000	64134000	20
chr1	64146000	64147000	15
chr1	64238000	64239000	21
chr1	64410000	64411000	19
chr1	64581000	64582000	48
chr1	65136000	65137000	27
chr1	65172000	65173000	17
chr1	65204000	65205000	18
chr1	65306000	65307000	15
chr1	65492000	65493000	15
chr1	65659000	65660000	21
chr1	65668000	65669000	15
chr1	66504000	66505000	18
chr1	66509000	66510000	15
chr1	66781000	66782000	29
chr1	66801000	66802000	18
chr1	66802000	66803000	22
chr1	67163000	67164000	21
chr1	67168000	67169000	17
chr1	67299000	67300000	40
chr1	67668000	67669000	34
chr1	67856000	67857000	15
chr1	67857000	67858000	28
chr1	67884000	67885000	19
chr1	67891000	67892000	24
chr1	67921000	67922000	22
chr1	67923000	67924000	25
chr1	67925000	67926000	36
chr1	67974000	67975000	30
chr1	67988000	67989000	15
chr1	68030000	68031000	28
chr1	68052000	68053000	25
chr1	68070000	68071000	23
chr1	68412000	68413000	17
chr1	68569000	68570000	46
chr1	68622000	68623000	18
chr1	68623000	68624000	16
chr1	69037000	69038000	16
chr1	69155000	69156000	17
chr1	69528000	69529000	15
chr1	69659000	69660000	20
chr1	69730000	69731000	26
chr1	69749000	69750000	24
chr1	70224000	70225000	15
chr1	70443000	70444000	16
chr1	70459000	70460000	15
chr1	70591000	70592000	15
chr1	70592000	70593000	23
chr1	70593000	70594000	27
chr1	70649000	70650000	32
chr1	70748000	70749000	30
chr1	71101000	71102000	16
chr1	71102000	71103000	57
chr1	71111000	71112000	25
chr1	71113000	71114000	32
chr1	71319000	71320000	37
chr1	73831000	73832000	42
chr1	73843000	73844000	19
chr1	73844000	73845000	22
chr1	73864000	73865000	15
chr1	74436000	74437000	22
chr1	74971000	74972000	85
chr1	74972000	74973000	15
chr1	75057000	75058000	31
chr1	75096000	75097000	30
chr1	75313000	75314000	24
chr1	75318000	75319000	35
chr1	75372000	75373000	30
chr1	75741000	75742000	19
chr1	75962000	75963000	16
chr1	76024000	76025000	38
chr1	76093000	76094000	15
chr1	76175000	76176000	59
chr1	76193000	76194000	17
chr1	76203000	76204000	15
chr1	76208000	76209000	15
chr1	76244000	76245000	62
chr1	76262000	76263000	19
chr1	76277000	76278000	24
chr1	76297000	76298000	24
chr1	76298000	76299000	15
chr1	76307000	76308000	15
chr1	76324000	76325000	15
chr1	76325000	76326000	18
chr1	77237000	77238000	20
chr1	77269000	77270000	29
chr1	77278000	77279000	18
chr1	77457000	77458000	27
chr1	77560000	77561000	16
chr1	77608000	77609000	26
chr1	77609000	77610000	60
chr1	77712000	77713000	22
chr1	77752000	77753000	19
chr1	77772000	77773000	15
chr1	77775000	77776000	35
chr1	77777000	77778000	44
chr1	77778000	77779000	66
chr1	77843000	77844000	42
chr1	77910000	77911000	19
chr1	77920000	77921000	34
chr1	77921000	77922000	23
chr1	78017000	78018000	49
chr1	78070000	78071000	17
chr1	78071000	78072000	42
chr1	78073000	78074000	28
chr1	78126000	78127000	15
chr1	78128000	78129000	22
chr1	78216000	78217000	36
chr1	78217000	78218000	39
chr1	78241000	78242000	24
chr1	78242000	78243000	27
chr1	78243000	78244000	32
chr1	78244000	78245000	25
chr1	78309000	78310000	15
chr1	78340000	78341000	17
chr1	78466000	78467000	23
chr1	78517000	78518000	22
chr1	78519000	78520000	16
chr1	78525000	78526000	19
chr1	78542000	78543000	26
chr1	78543000	78544000	16
chr1	78609000	78610000	18
chr1	78657000	78658000	42
chr1	78711000	78712000	55
chr1	78714000	78715000	18
chr1	78729000	78730000	18
chr1	78730000	78731000	19
chr1	78735000	78736000	18
chr1	78858000	78859000	16
chr1	78888000	78889000	19
chr1	78889000	78890000	19
chr1	78951000	78952000	25
chr1	78996000	78997000	26
chr1	79070000	79071000	16
chr1	79071000	79072000	30
chr1	79081000	79082000	24
chr1	79123000	79124000	18
chr1	79367000	79368000	25
chr1	79437000	79438000	18
chr1	79561000	79562000	28
chr1	81397000	81398000	20
chr1	82703000	82704000	27
chr1	83268000	83269000	18
chr1	83341000	83342000	29
chr1	83746000	83747000	98
chr1	83747000	83748000	87
chr1	83879000	83880000	22
chr1	84083000	84084000	39
chr1	84341000	84342000	18
chr1	84394000	84395000	26
chr1	84492000	84493000	23
chr1	84509000	84510000	27
chr1	84717000	84718000	40
chr1	84743000	84744000	17
chr1	84744000	84745000	16
chr1	84934000	84935000	15
chr1	84936000	84937000	29
chr1	84950000	84951000	23
chr1	84965000	84966000	22
chr1	85018000	85019000	20
chr1	85085000	85086000	23
chr1	85183000	85184000	19
chr1	85184000	85185000	16
chr1	85185000	85186000	16
chr1	85198000	85199000	21
chr1	85300000	85301000	17
chr1	85439000	85440000	21
chr1	85440000	85441000	15
chr1	85459000	85460000	24
chr1	85497000	85498000	15
chr1	85514000	85515000	18
chr1	85515000	85516000	18
chr1	85517000	85518000	18
chr1	85536000	85537000	90
chr1	85567000	85568000	21
chr1	85645000	85646000	15
chr1	85759000	85760000	25
chr1	85760000	85761000	55
chr1	85765000	85766000	29
chr1	85783000	85784000	25
chr1	85789000	85790000	22
chr1	85816000	85817000	32
chr1	85819000	85820000	23
chr1	85822000	85823000	33
chr1	85845000	85846000	42
chr1	85850000	85851000	29
chr1	85861000	85862000	17
chr1	85867000	85868000	60
chr1	85894000	85895000	16
chr1	85946000	85947000	19
chr1	86069000	86070000	23
chr1	86088000	86089000	61
chr1	86668000	86669000	37
chr1	87026000	87027000	15
chr1	87027000	87028000	15
chr1	87084000	87085000	19
chr1	87151000	87152000	15
chr1	87152000	87153000	33
chr1	87464000	87465000	15
chr1	87568000	87569000	16
chr1	87838000	87839000	15
chr1	88044000	88045000	27
chr1	88922000	88923000	33
chr1	89129000	89130000	37
chr1	89223000	89224000	15
chr1	89231000	89232000	16
chr1	89364000	89365000	29
chr1	89513000	89514000	15
chr1	89548000	89549000	16
chr1	89930000	89931000	24
chr1	90104000	90105000	17
chr1	90144000	90145000	17
chr1	90147000	90148000	16
chr1	90149000	90150000	25
chr1	90181000	90182000	18
chr1	90218000	90219000	20
chr1	90232000	90233000	23
chr1	90233000	90234000	36
chr1	90246000	90247000	36
chr1	90609000	90610000	22
chr1	90638000	90639000	27
chr1	90641000	90642000	51
chr1	91161000	91162000	16
chr1	91259000	91260000	26
chr1	91260000	91261000	27
chr1	91813000	91814000	29
chr1	91970000	91971000	35
chr1	91974000	91975000	35
chr1	91975000	91976000	23
chr1	91989000	91990000	20
chr1	92019000	92020000	17
chr1	92021000	92022000	30
chr1	92068000	92069000	18
chr1	92069000	92070000	26
chr1	92083000	92084000	27
chr1	92084000	92085000	24
chr1	92102000	92103000	41
chr1	92124000	92125000	18
chr1	92129000	92130000	25
chr1	92138000	92139000	18
chr1	92268000	92269000	15
chr1	92269000	92270000	27
chr1	92537000	92538000	23
chr1	93023000	93024000	22
chr1	93070000	93071000	27
chr1	93155000	93156000	39
chr1	93160000	93161000	26
chr1	93172000	93173000	32
chr1	93173000	93174000	17
chr1	93189000	93190000	27
chr1	93317000	93318000	60
chr1	93318000	93319000	16
chr1	93417000	93418000	15
chr1	93418000	93419000	33
chr1	93583000	93584000	22
chr1	93586000	93587000	16
chr1	93791000	93792000	35
chr1	93844000	93845000	17
chr1	93854000	93855000	30
chr1	93867000	93868000	15
chr1	93900000	93901000	46
chr1	93903000	93904000	16
chr1	93908000	93909000	19
chr1	93910000	93911000	21
chr1	93911000	93912000	22
chr1	93918000	93919000	27
chr1	93919000	93920000	18
chr1	93940000	93941000	20
chr1	93953000	93954000	16
chr1	93992000	93993000	27
chr1	93997000	93998000	33
chr1	94012000	94013000	29
chr1	94013000	94014000	52
chr1	94017000	94018000	27
chr1	94018000	94019000	28
chr1	94036000	94037000	47
chr1	94039000	94040000	19
chr1	94042000	94043000	23
chr1	94086000	94087000	16
chr1	94117000	94118000	43
chr1	94142000	94143000	20
chr1	94145000	94146000	15
chr1	94146000	94147000	15
chr1	94147000	94148000	17
chr1	94201000	94202000	17
chr1	94258000	94259000	15
chr1	94259000	94260000	66
chr1	94260000	94261000	16
chr1	94274000	94275000	34
chr1	94275000	94276000	60
chr1	94299000	94300000	16
chr1	94306000	94307000	15
chr1	94307000	94308000	69
chr1	94308000	94309000	31
chr1	94332000	94333000	30
chr1	94511000	94512000	17
chr1	94522000	94523000	17
chr1	94538000	94539000	18
chr1	94556000	94557000	17
chr1	94562000	94563000	21
chr1	94563000	94564000	42
chr1	94564000	94565000	63
chr1	94655000	94656000	24
chr1	94656000	94657000	23
chr1	94778000	94779000	16
chr1	94780000	94781000	20
chr1	94781000	94782000	30
chr1	94782000	94783000	15
chr1	94783000	94784000	22
chr1	94791000	94792000	26
chr1	94798000	94799000	17
chr1	94818000	94819000	43
chr1	94820000	94821000	35
chr1	94833000	94834000	23
chr1	94834000	94835000	32
chr1	94840000	94841000	44
chr1	94847000	94848000	44
chr1	94850000	94851000	18
chr1	94858000	94859000	15
chr1	94884000	94885000	25
chr1	94886000	94887000	28
chr1	94907000	94908000	15
chr1	94951000	94952000	16
chr1	94952000	94953000	17
chr1	94965000	94966000	19
chr1	94966000	94967000	59
chr1	94977000	94978000	34
chr1	94978000	94979000	35
chr1	94982000	94983000	22
chr1	95021000	95022000	31
chr1	95031000	95032000	56
chr1	95040000	95041000	15
chr1	95046000	95047000	15
chr1	95101000	95102000	21
chr1	95102000	95103000	25
chr1	95103000	95104000	24
chr1	95104000	95105000	15
chr1	95105000	95106000	15
chr1	95163000	95164000	17
chr1	95165000	95166000	15
chr1	95209000	95210000	24
chr1	95273000	95274000	26
chr1	95310000	95311000	27
chr1	95311000	95312000	49
chr1	95325000	95326000	32
chr1	95333000	95334000	15
chr1	95334000	95335000	30
chr1	95336000	95337000	72
chr1	95472000	95473000	20
chr1	96548000	96549000	16
chr1	96600000	96601000	42
chr1	96601000	96602000	15
chr1	96609000	96610000	24
chr1	96654000	96655000	61
chr1	96959000	96960000	15
chr1	96960000	96961000	16
chr1	97104000	97105000	19
chr1	97382000	97383000	20
chr1	97383000	97384000	48
chr1	97412000	97413000	22
chr1	97431000	97432000	22
chr1	97622000	97623000	32
chr1	98088000	98089000	38
chr1	98159000	98160000	16
chr1	98176000	98177000	20
chr1	98322000	98323000	30
chr1	98325000	98326000	22
chr1	98342000	98343000	29
chr1	98562000	98563000	45
chr1	98564000	98565000	27
chr1	98565000	98566000	41
chr1	98900000	98901000	19
chr1	100088000	100089000	20
chr1	100275000	100276000	19
chr1	100276000	100277000	22
chr1	100371000	100372000	87
chr1	100487000	100488000	27
chr1	100488000	100489000	19
chr1	100504000	100505000	21
chr1	100589000	100590000	22
chr1	100590000	100591000	15
chr1	100690000	100691000	15
chr1	100691000	100692000	16
chr1	100697000	100698000	16
chr1	100755000	100756000	18
chr1	100767000	100768000	22
chr1	100769000	100770000	31
chr1	100823000	100824000	18
chr1	100835000	100836000	16
chr1	100860000	100861000	30
chr1	100861000	100862000	25
chr1	100938000	100939000	36
chr1	100946000	100947000	27
chr1	100949000	100950000	22
chr1	100952000	100953000	17
chr1	100957000	100958000	17
chr1	100958000	100959000	23
chr1	100959000	100960000	33
chr1	100973000	100974000	36
chr1	100975000	100976000	19
chr1	101008000	101009000	35
chr1	101132000	101133000	24
chr1	101133000	101134000	23
chr1	101193000	101194000	24
chr1	101210000	101211000	24
chr1	101221000	101222000	16
chr1	101226000	101227000	16
chr1	101227000	101228000	44
chr1	101233000	101234000	21
chr1	101242000	101243000	31
chr1	101263000	101264000	20
chr1	101264000	101265000	23
chr1	101526000	101527000	16
chr1	101529000	101530000	16
chr1	103494000	103495000	17
chr1	107400000	107401000	19
chr1	108025000	108026000	16
chr1	108026000	108027000	26
chr1	108027000	108028000	17
chr1	108032000	108033000	42
chr1	108033000	108034000	21
chr1	108047000	108048000	40
chr1	108173000	108174000	21
chr1	108221000	108222000	25
chr1	108280000	108281000	38
chr1	108390000	108391000	41
chr1	108543000	108544000	21
chr1	108544000	108545000	19
chr1	108935000	108936000	25
chr1	109036000	109037000	42
chr1	109065000	109066000	15
chr1	109090000	109091000	17
chr1	109091000	109092000	15
chr1	109160000	109161000	21
chr1	109174000	109175000	20
chr1	109307000	109308000	21
chr1	109506000	109507000	30
chr1	109525000	109526000	16
chr1	109541000	109542000	16
chr1	109558000	109559000	28
chr1	109559000	109560000	20
chr1	109619000	109620000	19
chr1	109627000	109628000	20
chr1	109643000	109644000	19
chr1	109714000	109715000	16
chr1	109715000	109716000	15
chr1	109737000	109738000	16
chr1	109770000	109771000	33
chr1	109828000	109829000	28
chr1	109890000	109891000	25
chr1	109892000	109893000	32
chr1	109963000	109964000	17
chr1	109964000	109965000	19
chr1	110063000	110064000	26
chr1	110126000	110127000	17
chr1	110136000	110137000	26
chr1	110165000	110166000	18
chr1	110168000	110169000	20
chr1	110216000	110217000	24
chr1	110217000	110218000	45
chr1	110221000	110222000	29
chr1	110304000	110305000	15
chr1	110320000	110321000	15
chr1	110323000	110324000	18
chr1	110328000	110329000	23
chr1	110348000	110349000	21
chr1	110378000	110379000	248
chr1	110680000	110681000	17
chr1	110682000	110683000	26
chr1	110683000	110684000	56
chr1	110724000	110725000	15
chr1	110734000	110735000	16
chr1	110735000	110736000	32
chr1	110737000	110738000	16
chr1	110738000	110739000	16
chr1	110751000	110752000	29
chr1	110991000	110992000	26
chr1	111308000	111309000	18
chr1	111483000	111484000	19
chr1	111484000	111485000	16
chr1	111572000	111573000	18
chr1	111762000	111763000	17
chr1	111793000	111794000	34
chr1	111937000	111938000	18
chr1	111949000	111950000	29
chr1	112034000	112035000	36
chr1	112050000	112051000	18
chr1	112051000	112052000	17
chr1	112052000	112053000	69
chr1	112083000	112084000	22
chr1	112099000	112100000	32
chr1	112738000	112739000	19
chr1	112740000	112741000	16
chr1	112748000	112749000	17
chr1	112963000	112964000	38
chr1	112964000	112965000	24
chr1	113018000	113019000	20
chr1	113049000	113050000	26
chr1	113298000	113299000	15
chr1	113300000	113301000	24
chr1	113301000	113302000	18
chr1	113386000	113387000	20
chr1	113417000	113418000	17
chr1	113550000	113551000	17
chr1	113801000	113802000	16
chr1	114103000	114104000	22
chr1	114156000	114157000	37
chr1	114215000	114216000	15
chr1	114248000	114249000	17
chr1	114249000	114250000	22
chr1	114273000	114274000	29
chr1	114275000	114276000	24
chr1	114326000	114327000	24
chr1	114458000	114459000	15
chr1	114855000	114856000	20
chr1	114925000	114926000	21
chr1	115060000	115061000	15
chr1	115101000	115102000	37
chr1	115102000	115103000	36
chr1	115443000	115444000	18
chr1	115479000	115480000	16
chr1	115523000	115524000	22
chr1	115534000	115535000	25
chr1	115646000	115647000	23
chr1	115661000	115662000	27
chr1	115662000	115663000	20
chr1	116015000	116016000	23
chr1	116211000	116212000	16
chr1	116483000	116484000	16
chr1	116612000	116613000	16
chr1	116634000	116635000	21
chr1	116720000	116721000	17
chr1	116722000	116723000	15
chr1	116793000	116794000	15
chr1	116830000	116831000	19
chr1	116833000	116834000	36
chr1	116853000	116854000	15
chr1	117038000	117039000	16
chr1	117334000	117335000	49
chr1	117335000	117336000	27
chr1	117351000	117352000	17
chr1	117437000	117438000	19
chr1	117950000	117951000	16
chr1	117957000	117958000	15
chr1	118166000	118167000	38
chr1	118230000	118231000	21
chr1	118491000	118492000	25
chr1	119484000	119485000	31
chr1	119981000	119982000	20
chr1	119990000	119991000	30
chr1	119992000	119993000	16
chr1	120019000	120020000	15
chr1	120056000	120057000	16
chr1	120057000	120058000	15
chr1	120118000	120119000	15
chr1	120132000	120133000	26
chr1	120291000	120292000	16
chr1	141855000	141856000	16
chr1	142722000	142723000	21
chr1	143244000	143245000	15
chr1	143245000	143246000	54
chr1	143247000	143248000	18
chr1	143637000	143638000	17
chr1	143638000	143639000	17
chr1	143639000	143640000	18
chr1	143641000	143642000	16
chr1	143643000	143644000	78
chr1	143644000	143645000	15
chr1	143647000	143648000	16
chr1	143648000	143649000	46
chr1	143652000	143653000	55
chr1	143653000	143654000	22
chr1	143699000	143700000	18
chr1	143700000	143701000	51
chr1	143701000	143702000	53
chr1	143712000	143713000	16
chr1	143714000	143715000	20
chr1	143715000	143716000	23
chr1	143718000	143719000	15
chr1	143719000	143720000	15
chr1	143720000	143721000	86
chr1	143721000	143722000	73
chr1	143722000	143723000	16
chr1	143724000	143725000	19
chr1	143725000	143726000	22
chr1	143726000	143727000	29
chr1	143733000	143734000	15
chr1	143734000	143735000	26
chr1	143740000	143741000	16
chr1	143742000	143743000	16
chr1	143743000	143744000	16
chr1	143744000	143745000	21
chr1	143750000	143751000	24
chr1	143751000	143752000	41
chr1	143754000	143755000	15
chr1	143756000	143757000	15
chr1	143767000	143768000	16
chr1	143770000	143771000	23
chr1	143795000	143796000	34
chr1	143798000	143799000	16
chr1	143801000	143802000	25
chr1	143802000	143803000	25
chr1	143803000	143804000	33
chr1	143804000	143805000	19
chr1	143807000	143808000	31
chr1	143808000	143809000	17
chr1	143809000	143810000	23
chr1	143811000	143812000	15
chr1	143812000	143813000	17
chr1	143821000	143822000	20
chr1	143825000	143826000	31
chr1	143826000	143827000	21
chr1	143827000	143828000	18
chr1	143920000	143921000	15
chr1	143921000	143922000	17
chr1	144094000	144095000	20
chr1	144107000	144108000	17
chr1	144109000	144110000	18
chr1	144110000	144111000	15
chr1	144149000	144150000	95
chr1	144160000	144161000	28
chr1	144166000	144167000	43
chr1	144167000	144168000	27
chr1	144181000	144182000	25
chr1	144188000	144189000	18
chr1	144218000	144219000	43
chr1	144219000	144220000	16
chr1	144227000	144228000	28
chr1	144253000	144254000	16
chr1	144254000	144255000	33
chr1	144286000	144287000	19
chr1	144363000	144364000	24
chr1	144394000	144395000	28
chr1	144405000	144406000	36
chr1	144406000	144407000	16
chr1	144455000	144456000	21
chr1	145105000	145106000	22
chr1	145110000	145111000	17
chr1	145477000	145478000	15
chr1	145479000	145480000	30
chr1	145609000	145610000	16
chr1	146192000	146193000	15
chr1	146273000	146274000	23
chr1	146608000	146609000	30
chr1	147490000	147491000	44
chr1	147491000	147492000	25
chr1	148050000	148051000	18
chr1	148123000	148124000	20
chr1	148124000	148125000	29
chr1	148125000	148126000	25
chr1	148126000	148127000	43
chr1	148137000	148138000	21
chr1	148166000	148167000	27
chr1	148177000	148178000	15
chr1	148306000	148307000	28
chr1	148473000	148474000	19
chr1	148475000	148476000	28
chr1	148508000	148509000	22
chr1	148521000	148522000	19
chr1	148532000	148533000	21
chr1	148560000	148561000	16
chr1	148602000	148603000	45
chr1	148603000	148604000	27
chr1	148726000	148727000	40
chr1	148754000	148755000	15
chr1	148800000	148801000	22
chr1	148801000	148802000	19
chr1	148807000	148808000	31
chr1	148818000	148819000	24
chr1	148850000	148851000	15
chr1	148852000	148853000	19
chr1	148868000	148869000	57
chr1	148936000	148937000	28
chr1	149003000	149004000	23
chr1	149004000	149005000	20
chr1	149115000	149116000	24
chr1	149165000	149166000	21
chr1	149210000	149211000	19
chr1	149216000	149217000	24
chr1	149238000	149239000	19
chr1	149245000	149246000	20
chr1	149247000	149248000	16
chr1	149298000	149299000	21
chr1	149299000	149300000	20
chr1	149309000	149310000	35
chr1	149404000	149405000	29
chr1	149405000	149406000	79
chr1	149429000	149430000	28
chr1	149434000	149435000	18
chr1	149437000	149438000	28
chr1	149493000	149494000	21
chr1	149520000	149521000	25
chr1	149521000	149522000	33
chr1	149550000	149551000	22
chr1	149565000	149566000	15
chr1	149566000	149567000	15
chr1	149586000	149587000	22
chr1	149638000	149639000	87
chr1	149697000	149698000	20
chr1	149698000	149699000	17
chr1	149788000	149789000	16
chr1	149851000	149852000	17
chr1	150002000	150003000	27
chr1	150029000	150030000	17
chr1	150148000	150149000	16
chr1	150149000	150150000	16
chr1	150165000	150166000	18
chr1	150212000	150213000	16
chr1	150227000	150228000	21
chr1	150231000	150232000	27
chr1	150234000	150235000	25
chr1	150274000	150275000	21
chr1	150275000	150276000	19
chr1	150286000	150287000	15
chr1	150287000	150288000	37
chr1	151774000	151775000	22
chr1	151775000	151776000	21
chr1	151784000	151785000	20
chr1	151788000	151789000	21
chr1	151805000	151806000	31
chr1	151866000	151867000	30
chr1	151873000	151874000	43
chr1	151910000	151911000	42
chr1	151966000	151967000	21
chr1	151967000	151968000	16
chr1	152022000	152023000	27
chr1	152030000	152031000	22
chr1	152162000	152163000	38
chr1	152197000	152198000	37
chr1	152202000	152203000	26
chr1	152206000	152207000	30
chr1	152216000	152217000	21
chr1	152224000	152225000	17
chr1	152225000	152226000	15
chr1	152229000	152230000	115
chr1	152459000	152460000	32
chr1	152511000	152512000	27
chr1	152616000	152617000	19
chr1	152645000	152646000	20
chr1	152658000	152659000	16
chr1	152684000	152685000	15
chr1	152702000	152703000	17
chr1	152798000	152799000	19
chr1	152847000	152848000	19
chr1	152868000	152869000	22
chr1	152969000	152970000	17
chr1	153175000	153176000	30
chr1	153176000	153177000	40
chr1	153209000	153210000	17
chr1	153210000	153211000	17
chr1	153211000	153212000	27
chr1	153212000	153213000	21
chr1	153213000	153214000	30
chr1	153214000	153215000	24
chr1	153222000	153223000	48
chr1	153239000	153240000	16
chr1	153240000	153241000	18
chr1	153256000	153257000	17
chr1	153289000	153290000	21
chr1	153324000	153325000	17
chr1	153374000	153375000	24
chr1	153375000	153376000	16
chr1	153379000	153380000	22
chr1	153412000	153413000	25
chr1	153445000	153446000	21
chr1	153455000	153456000	27
chr1	153477000	153478000	40
chr1	153481000	153482000	39
chr1	153498000	153499000	29
chr1	153545000	153546000	37
chr1	153560000	153561000	18
chr1	153561000	153562000	15
chr1	153799000	153800000	23
chr1	153925000	153926000	17
chr1	153981000	153982000	16
chr1	154093000	154094000	45
chr1	154129000	154130000	23
chr1	154130000	154131000	15
chr1	154147000	154148000	18
chr1	154170000	154171000	61
chr1	154171000	154172000	36
chr1	154213000	154214000	16
chr1	154257000	154258000	19
chr1	154291000	154292000	37
chr1	154333000	154334000	16
chr1	154340000	154341000	15
chr1	154350000	154351000	17
chr1	154351000	154352000	17
chr1	154359000	154360000	32
chr1	154360000	154361000	20
chr1	154363000	154364000	19
chr1	154366000	154367000	21
chr1	154382000	154383000	20
chr1	154430000	154431000	45
chr1	154449000	154450000	33
chr1	154519000	154520000	55
chr1	154574000	154575000	19
chr1	154693000	154694000	25
chr1	154737000	154738000	22
chr1	154739000	154740000	21
chr1	154741000	154742000	46
chr1	154837000	154838000	25
chr1	154876000	154877000	24
chr1	154896000	154897000	28
chr1	154897000	154898000	15
chr1	154898000	154899000	15
chr1	154977000	154978000	48
chr1	154983000	154984000	27
chr1	155003000	155004000	91
chr1	156246000	156247000	16
chr1	156247000	156248000	55
chr1	156256000	156257000	29
chr1	156381000	156382000	23
chr1	156386000	156387000	15
chr1	157236000	157237000	34
chr1	157237000	157238000	18
chr1	157246000	157247000	36
chr1	157313000	157314000	25
chr1	158126000	158127000	15
chr1	158132000	158133000	15
chr1	158161000	158162000	22
chr1	158162000	158163000	18
chr1	158268000	158269000	25
chr1	158361000	158362000	21
chr1	158497000	158498000	15
chr1	158498000	158499000	24
chr1	158521000	158522000	48
chr1	158579000	158580000	32
chr1	159282000	159283000	97
chr1	159354000	159355000	29
chr1	159367000	159368000	18
chr1	159369000	159370000	69
chr1	159390000	159391000	83
chr1	159395000	159396000	21
chr1	159402000	159403000	41
chr1	159413000	159414000	19
chr1	159438000	159439000	96
chr1	159462000	159463000	111
chr1	159550000	159551000	21
chr1	159626000	159627000	20
chr1	159636000	159637000	16
chr1	159767000	159768000	17
chr1	159963000	159964000	16
chr1	159986000	159987000	38
chr1	160002000	160003000	65
chr1	160147000	160148000	17
chr1	160198000	160199000	27
chr1	160199000	160200000	16
chr1	160239000	160240000	22
chr1	160240000	160241000	30
chr1	160260000	160261000	18
chr1	160734000	160735000	26
chr1	160797000	160798000	15
chr1	160842000	160843000	19
chr1	160868000	160869000	16
chr1	160869000	160870000	22
chr1	160927000	160928000	36
chr1	160977000	160978000	17
chr1	161083000	161084000	55
chr1	161558000	161559000	41
chr1	162794000	162795000	15
chr1	162847000	162848000	16
chr1	163003000	163004000	25
chr1	163007000	163008000	18
chr1	163866000	163867000	23
chr1	163932000	163933000	20
chr1	164004000	164005000	23
chr1	165075000	165076000	15
chr1	165112000	165113000	22
chr1	165142000	165143000	15
chr1	165188000	165189000	35
chr1	165372000	165373000	15
chr1	165456000	165457000	21
chr1	165458000	165459000	15
chr1	165950000	165951000	21
chr1	165951000	165952000	19
chr1	165957000	165958000	17
chr1	165963000	165964000	18
chr1	165978000	165979000	15
chr1	165999000	166000000	27
chr1	166012000	166013000	17
chr1	166033000	166034000	27
chr1	166171000	166172000	15
chr1	166172000	166173000	39
chr1	166414000	166415000	17
chr1	166703000	166704000	25
chr1	166705000	166706000	21
chr1	166719000	166720000	32
chr1	166731000	166732000	20
chr1	166734000	166735000	15
chr1	166735000	166736000	26
chr1	166879000	166880000	16
chr1	166945000	166946000	35
chr1	167156000	167157000	18
chr1	167603000	167604000	28
chr1	167721000	167722000	16
chr1	167722000	167723000	18
chr1	168015000	168016000	16
chr1	168030000	168031000	25
chr1	168129000	168130000	87
chr1	168130000	168131000	34
chr1	168310000	168311000	15
chr1	168767000	168768000	21
chr1	168768000	168769000	17
chr1	168781000	168782000	15
chr1	168798000	168799000	24
chr1	169343000	169344000	20
chr1	169346000	169347000	35
chr1	169347000	169348000	18
chr1	169352000	169353000	17
chr1	169363000	169364000	89
chr1	169372000	169373000	15
chr1	169373000	169374000	26
chr1	169377000	169378000	104
chr1	169378000	169379000	56
chr1	169453000	169454000	20
chr1	169455000	169456000	49
chr1	169456000	169457000	30
chr1	169549000	169550000	25
chr1	169550000	169551000	15
chr1	169639000	169640000	24
chr1	169670000	169671000	19
chr1	169721000	169722000	47
chr1	169977000	169978000	19
chr1	169978000	169979000	20
chr1	170017000	170018000	16
chr1	170276000	170277000	33
chr1	170371000	170372000	40
chr1	170372000	170373000	17
chr1	170377000	170378000	23
chr1	170379000	170380000	17
chr1	170390000	170391000	16
chr1	170417000	170418000	18
chr1	170421000	170422000	26
chr1	170439000	170440000	31
chr1	170522000	170523000	25
chr1	170529000	170530000	15
chr1	170544000	170545000	15
chr1	170558000	170559000	58
chr1	170579000	170580000	50
chr1	170587000	170588000	40
chr1	170588000	170589000	16
chr1	170594000	170595000	51
chr1	170595000	170596000	43
chr1	170596000	170597000	35
chr1	170635000	170636000	23
chr1	170696000	170697000	16
chr1	170768000	170769000	54
chr1	170769000	170770000	15
chr1	170824000	170825000	21
chr1	170982000	170983000	33
chr1	171095000	171096000	62
chr1	171139000	171140000	35
chr1	171142000	171143000	16
chr1	171145000	171146000	44
chr1	171150000	171151000	62
chr1	171153000	171154000	17
chr1	171164000	171165000	16
chr1	171169000	171170000	31
chr1	171170000	171171000	19
chr1	171200000	171201000	22
chr1	171207000	171208000	15
chr1	171212000	171213000	16
chr1	171359000	171360000	17
chr1	171426000	171427000	31
chr1	171505000	171506000	36
chr1	171645000	171646000	18
chr1	171713000	171714000	17
chr1	171918000	171919000	16
chr1	171950000	171951000	18
chr1	172060000	172061000	118
chr1	172103000	172104000	23
chr1	172233000	172234000	16
chr1	172258000	172259000	19
chr1	172268000	172269000	17
chr1	173235000	173236000	30
chr1	173259000	173260000	43
chr1	173308000	173309000	15
chr1	173365000	173366000	20
chr1	176220000	176221000	41
chr1	176474000	176475000	47
chr1	176475000	176476000	19
chr1	176498000	176499000	15
chr1	176518000	176519000	16
chr1	176580000	176581000	17
chr1	176648000	176649000	18
chr1	177253000	177254000	16
chr1	177296000	177297000	23
chr1	177378000	177379000	23
chr1	177379000	177380000	20
chr1	177411000	177412000	15
chr1	177601000	177602000	17
chr1	177602000	177603000	16
chr1	178112000	178113000	17
chr1	178113000	178114000	27
chr1	178117000	178118000	28
chr1	178118000	178119000	43
chr1	178190000	178191000	78
chr1	178334000	178335000	38
chr1	178390000	178391000	20
chr1	178738000	178739000	16
chr1	178752000	178753000	17
chr1	179258000	179259000	21
chr1	179269000	179270000	20
chr1	179309000	179310000	37
chr1	179324000	179325000	24
chr1	179348000	179349000	36
chr1	179978000	179979000	17
chr1	180416000	180417000	16
chr1	180417000	180418000	32
chr1	180422000	180423000	48
chr1	180429000	180430000	27
chr1	180436000	180437000	16
chr1	180495000	180496000	34
chr1	180525000	180526000	33
chr1	180526000	180527000	17
chr1	180824000	180825000	15
chr1	181025000	181026000	19
chr1	181075000	181076000	19
chr1	181198000	181199000	15
chr1	181258000	181259000	19
chr1	181260000	181261000	17
chr1	181280000	181281000	15
chr1	181296000	181297000	24
chr1	181306000	181307000	15
chr1	181333000	181334000	22
chr1	181375000	181376000	16
chr1	181398000	181399000	16
chr1	181399000	181400000	38
chr1	181416000	181417000	26
chr1	181470000	181471000	36
chr1	181506000	181507000	24
chr1	181515000	181516000	24
chr1	181572000	181573000	15
chr1	181707000	181708000	21
chr1	181750000	181751000	15
chr1	181871000	181872000	24
chr1	181975000	181976000	15
chr1	182040000	182041000	25
chr1	182043000	182044000	16
chr1	182057000	182058000	35
chr1	182058000	182059000	27
chr1	182078000	182079000	63
chr1	182108000	182109000	15
chr1	182178000	182179000	20
chr1	182238000	182239000	23
chr1	182261000	182262000	25
chr1	182287000	182288000	18
chr1	182292000	182293000	17
chr1	182296000	182297000	29
chr1	182297000	182298000	16
chr1	182519000	182520000	15
chr1	182658000	182659000	19
chr1	182720000	182721000	44
chr1	182857000	182858000	17
chr1	182990000	182991000	26
chr1	183038000	183039000	17
chr1	183039000	183040000	20
chr1	183103000	183104000	23
chr1	183141000	183142000	18
chr1	183194000	183195000	15
chr1	183392000	183393000	15
chr1	183552000	183553000	20
chr1	183689000	183690000	18
chr1	183882000	183883000	17
chr1	184061000	184062000	18
chr1	184089000	184090000	15
chr1	184209000	184210000	22
chr1	184611000	184612000	33
chr1	185064000	185065000	16
chr1	186078000	186079000	31
chr1	190721000	190722000	34
chr1	190725000	190726000	16
chr1	190775000	190776000	22
chr1	190780000	190781000	26
chr1	190781000	190782000	16
chr1	190786000	190787000	27
chr1	190795000	190796000	16
chr1	190936000	190937000	41
chr1	190938000	190939000	28
chr1	191041000	191042000	16
chr1	191044000	191045000	26
chr1	191295000	191296000	36
chr1	191347000	191348000	22
chr1	191357000	191358000	19
chr1	191358000	191359000	20
chr1	191496000	191497000	16
chr1	191577000	191578000	17
chr1	193828000	193829000	15
chr1	195382000	195383000	25
chr1	195414000	195415000	15
chr1	195437000	195438000	16
chr1	196138000	196139000	24
chr1	196392000	196393000	22
chr1	196393000	196394000	15
chr1	196394000	196395000	16
chr1	196395000	196396000	16
chr1	196415000	196416000	31
chr1	196732000	196733000	42
chr1	196733000	196734000	18
chr1	196764000	196765000	16
chr1	196765000	196766000	23
chr1	196770000	196771000	28
chr1	196893000	196894000	19
chr1	196904000	196905000	37
chr1	196905000	196906000	27
chr1	196917000	196918000	21
chr1	197012000	197013000	29
chr1	197117000	197118000	26
chr1	197126000	197127000	26
chr1	197129000	197130000	15
chr1	197140000	197141000	15
chr1	197166000	197167000	15
chr1	197171000	197172000	40
chr1	197173000	197174000	15
chr1	197320000	197321000	24
chr1	197507000	197508000	26
chr1	197508000	197509000	63
chr1	198312000	198313000	17
chr1	198572000	198573000	19
chr1	198645000	198646000	17
chr1	198651000	198652000	23
chr1	198905000	198906000	21
chr1	198906000	198907000	16
chr1	198974000	198975000	16
chr1	199390000	199391000	23
chr1	199406000	199407000	16
chr1	199697000	199698000	17
chr1	199725000	199726000	20
chr1	199739000	199740000	16
chr1	199774000	199775000	16
chr1	199775000	199776000	15
chr1	199787000	199788000	17
chr1	199829000	199830000	34
chr1	199838000	199839000	23
chr1	199839000	199840000	23
chr1	199840000	199841000	48
chr1	199949000	199950000	26
chr1	199950000	199951000	24
chr1	199996000	199997000	17
chr1	200001000	200002000	15
chr1	200124000	200125000	25
chr1	200152000	200153000	39
chr1	200153000	200154000	15
chr1	200191000	200192000	29
chr1	200265000	200266000	21
chr1	200270000	200271000	22
chr1	200519000	200520000	22
chr1	200522000	200523000	17
chr1	200584000	200585000	50
chr1	200812000	200813000	31
chr1	200813000	200814000	18
chr1	200824000	200825000	15
chr1	200825000	200826000	29
chr1	200851000	200852000	17
chr1	200854000	200855000	16
chr1	200907000	200908000	15
chr1	201039000	201040000	17
chr1	201046000	201047000	18
chr1	201162000	201163000	26
chr1	201243000	201244000	17
chr1	201438000	201439000	26
chr1	201563000	201564000	15
chr1	201590000	201591000	18
chr1	201638000	201639000	26
chr1	201794000	201795000	33
chr1	201862000	201863000	36
chr1	201899000	201900000	19
chr1	201905000	201906000	22
chr1	201910000	201911000	22
chr1	202031000	202032000	52
chr1	202097000	202098000	18
chr1	202142000	202143000	20
chr1	202366000	202367000	26
chr1	202461000	202462000	17
chr1	202490000	202491000	21
chr1	202522000	202523000	16
chr1	202529000	202530000	24
chr1	202530000	202531000	73
chr1	202531000	202532000	17
chr1	202532000	202533000	26
chr1	202543000	202544000	18
chr1	202555000	202556000	54
chr1	202556000	202557000	21
chr1	202599000	202600000	15
chr1	202647000	202648000	29
chr1	202653000	202654000	32
chr1	202742000	202743000	32
chr1	202752000	202753000	23
chr1	202882000	202883000	23
chr1	202883000	202884000	24
chr1	203357000	203358000	15
chr1	203358000	203359000	28
chr1	203408000	203409000	25
chr1	203411000	203412000	30
chr1	203447000	203448000	35
chr1	203520000	203521000	31
chr1	203521000	203522000	15
chr1	203530000	203531000	36
chr1	203537000	203538000	16
chr1	203555000	203556000	20
chr1	203610000	203611000	16
chr1	203985000	203986000	16
chr1	203986000	203987000	38
chr1	204011000	204012000	20
chr1	204169000	204170000	16
chr1	204710000	204711000	23
chr1	204741000	204742000	20
chr1	204744000	204745000	18
chr1	204797000	204798000	15
chr1	204852000	204853000	30
chr1	204914000	204915000	19
chr1	204954000	204955000	26
chr1	204963000	204964000	18
chr1	204964000	204965000	22
chr1	205006000	205007000	16
chr1	205130000	205131000	32
chr1	205135000	205136000	17
chr1	205136000	205137000	17
chr1	205138000	205139000	19
chr1	205247000	205248000	19
chr1	205290000	205291000	17
chr1	205291000	205292000	16
chr1	205292000	205293000	15
chr1	205484000	205485000	37
chr1	205992000	205993000	16
chr1	206045000	206046000	24
chr1	206063000	206064000	16
chr1	206064000	206065000	17
chr1	206065000	206066000	26
chr1	206066000	206067000	31
chr1	206102000	206103000	16
chr1	206130000	206131000	28
chr1	206203000	206204000	16
chr1	206330000	206331000	43
chr1	206485000	206486000	18
chr1	206494000	206495000	42
chr1	206496000	206497000	46
chr1	206510000	206511000	39
chr1	206511000	206512000	20
chr1	206750000	206751000	17
chr1	207604000	207605000	17
chr1	207638000	207639000	36
chr1	207645000	207646000	17
chr1	207889000	207890000	19
chr1	207893000	207894000	17
chr1	207987000	207988000	17
chr1	208024000	208025000	21
chr1	208067000	208068000	20
chr1	208479000	208480000	19
chr1	208488000	208489000	16
chr1	208502000	208503000	44
chr1	208513000	208514000	18
chr1	208569000	208570000	16
chr1	208613000	208614000	32
chr1	208614000	208615000	43
chr1	208633000	208634000	22
chr1	208679000	208680000	17
chr1	208837000	208838000	17
chr1	208838000	208839000	35
chr1	208940000	208941000	22
chr1	209277000	209278000	33
chr1	209498000	209499000	15
chr1	209622000	209623000	18
chr1	209837000	209838000	19
chr1	209872000	209873000	19
chr1	209975000	209976000	34
[truncated: 20,252 more rows]

## Sheet: enrich_p300T30
Description: Enriched regions of p300 at T30 using joint model of T301 and T302 replicates at 0.1% FDR rate. Table 1: 65768
Chromosome	Start	Stop	p300T301	p300T302
chr1	703000	704000	16	59
chr1	742000	743000	8	13
chr1	752000	753000	3	15
chr1	829000	830000	5	17
chr1	846000	847000	14	52
chr1	849000	850000	7	21
chr1	850000	851000	8	16
chr1	865000	866000	13	37
chr1	866000	867000	9	20
chr1	867000	868000	6	21
chr1	884000	885000	4	35
chr1	891000	892000	10	19
chr1	892000	893000	5	22
chr1	901000	902000	8	15
chr1	924000	925000	6	19
chr1	925000	926000	14	40
chr1	926000	927000	14	69
chr1	927000	928000	3	15
chr1	930000	931000	11	14
chr1	938000	939000	10	17
chr1	946000	947000	6	22
chr1	984000	985000	6	16
chr1	989000	990000	22	73
chr1	1004000	1005000	13	56
chr1	1005000	1006000	7	21
chr1	1041000	1042000	16	87
chr1	1047000	1048000	3	16
chr1	1083000	1084000	6	17
chr1	1126000	1127000	16	58
chr1	1133000	1134000	11	31
chr1	1156000	1157000	17	42
chr1	1157000	1158000	44	186
chr1	1190000	1191000	76	166
chr1	1198000	1199000	6	17
chr1	1199000	1200000	7	36
chr1	1230000	1231000	8	23
chr1	1232000	1233000	7	16
chr1	1233000	1234000	17	42
chr1	1234000	1235000	7	19
chr1	1243000	1244000	10	22
chr1	1300000	1301000	4	20
chr1	1324000	1325000	9	21
chr1	1436000	1437000	12	32
chr1	1437000	1438000	19	99
chr1	1499000	1500000	18	69
chr1	1500000	1501000	21	119
chr1	1540000	1541000	14	46
chr1	1541000	1542000	5	22
chr1	1580000	1581000	8	36
chr1	1607000	1608000	34	68
chr1	1614000	1615000	10	31
chr1	1645000	1646000	5	41
chr1	1662000	1663000	33	63
chr1	1667000	1668000	7	28
chr1	1680000	1681000	10	12
chr1	1685000	1686000	20	40
chr1	1699000	1700000	8	29
chr1	1701000	1702000	5	14
chr1	1780000	1781000	16	26
chr1	1812000	1813000	5	29
chr1	1827000	1828000	7	14
chr1	1830000	1831000	5	14
chr1	2054000	2055000	4	18
chr1	2061000	2062000	12	21
chr1	2101000	2102000	9	37
chr1	2110000	2111000	12	20
chr1	2111000	2112000	23	29
chr1	2116000	2117000	11	21
chr1	2120000	2121000	5	14
chr1	2129000	2130000	10	42
chr1	2133000	2134000	7	23
chr1	2134000	2135000	13	32
chr1	2148000	2149000	11	30
chr1	2153000	2154000	13	7
chr1	2155000	2156000	16	59
chr1	2156000	2157000	14	18
chr1	2167000	2168000	4	16
chr1	2176000	2177000	6	25
chr1	2177000	2178000	44	103
chr1	2178000	2179000	11	22
chr1	2211000	2212000	8	17
chr1	2212000	2213000	36	89
chr1	2243000	2244000	11	26
chr1	2312000	2313000	17	48
chr1	2313000	2314000	16	24
chr1	2333000	2334000	10	51
chr1	2415000	2416000	21	45
chr1	2444000	2445000	8	17
chr1	2447000	2448000	27	77
chr1	2468000	2469000	7	14
chr1	2499000	2500000	8	21
chr1	2564000	2565000	5	15
chr1	3077000	3078000	14	22
chr1	3081000	3082000	9	21
chr1	3212000	3213000	6	19
chr1	3213000	3214000	29	41
chr1	3219000	3220000	56	200
chr1	3220000	3221000	8	36
chr1	3221000	3222000	10	18
chr1	3226000	3227000	10	9
chr1	3402000	3403000	3	16
chr1	3410000	3411000	11	70
chr1	3422000	3423000	6	25
chr1	3449000	3450000	12	38
chr1	3450000	3451000	5	15
chr1	3556000	3557000	5	38
chr1	3702000	3703000	9	30
chr1	3703000	3704000	3	15
chr1	3763000	3764000	8	28
chr1	3806000	3807000	36	107
chr1	3807000	3808000	174	315
chr1	4610000	4611000	8	14
chr1	4629000	4630000	8	10
chr1	4923000	4924000	5	25
chr1	5407000	5408000	21	35
chr1	5411000	5412000	11	19
chr1	5460000	5461000	6	12
chr1	5974000	5975000	4	29
chr1	5975000	5976000	11	49
chr1	6094000	6095000	6	17
chr1	6140000	6141000	11	7
chr1	6182000	6183000	35	110
chr1	6218000	6219000	7	19
chr1	6331000	6332000	4	14
chr1	6336000	6337000	8	18
chr1	6340000	6341000	15	39
chr1	6341000	6342000	12	27
chr1	6342000	6343000	15	26
chr1	6368000	6369000	11	19
chr1	6376000	6377000	5	35
chr1	6397000	6398000	5	13
chr1	6473000	6474000	8	14
chr1	6474000	6475000	8	15
chr1	6502000	6503000	18	27
chr1	6536000	6537000	9	19
chr1	6537000	6538000	19	46
chr1	6562000	6563000	13	29
chr1	6570000	6571000	15	7
chr1	6571000	6572000	11	13
chr1	6572000	6573000	9	13
chr1	6574000	6575000	11	10
chr1	6575000	6576000	7	14
chr1	6583000	6584000	26	40
chr1	6584000	6585000	13	27
chr1	6585000	6586000	24	70
chr1	6586000	6587000	8	46
chr1	6587000	6588000	12	17
chr1	6595000	6596000	16	22
chr1	6596000	6597000	16	37
chr1	6607000	6608000	15	47
chr1	6608000	6609000	9	18
chr1	6684000	6685000	30	87
chr1	6707000	6708000	38	90
chr1	6726000	6727000	8	13
chr1	6766000	6767000	13	16
chr1	6767000	6768000	21	113
chr1	6778000	6779000	8	19
chr1	6783000	6784000	8	19
chr1	6842000	6843000	39	49
chr1	6843000	6844000	12	13
chr1	6852000	6853000	9	14
chr1	6856000	6857000	8	11
chr1	6877000	6878000	11	4
chr1	6910000	6911000	22	17
chr1	6943000	6944000	11	27
chr1	6974000	6975000	7	15
chr1	7100000	7101000	34	82
chr1	7206000	7207000	7	39
chr1	7247000	7248000	11	6
chr1	7248000	7249000	11	29
chr1	7249000	7250000	5	14
chr1	7274000	7275000	9	18
chr1	7281000	7282000	19	51
chr1	7282000	7283000	84	145
chr1	7283000	7284000	50	129
chr1	7284000	7285000	9	15
chr1	7295000	7296000	4	17
chr1	7318000	7319000	11	15
chr1	7362000	7363000	20	31
chr1	7384000	7385000	108	217
chr1	7385000	7386000	6	17
chr1	7451000	7452000	6	16
chr1	7452000	7453000	17	46
chr1	7453000	7454000	38	110
chr1	7454000	7455000	9	37
chr1	7461000	7462000	22	44
chr1	7474000	7475000	14	39
chr1	7532000	7533000	15	54
chr1	7753000	7754000	6	17
chr1	7754000	7755000	7	13
chr1	7766000	7767000	7	27
chr1	7793000	7794000	10	9
chr1	7830000	7831000	7	12
chr1	7852000	7853000	7	17
chr1	7876000	7877000	11	40
chr1	7922000	7923000	10	6
chr1	7923000	7924000	23	36
chr1	7924000	7925000	8	18
chr1	7931000	7932000	9	21
chr1	7936000	7937000	8	25
chr1	7943000	7944000	14	19
chr1	7944000	7945000	38	154
chr1	7986000	7987000	6	13
chr1	7987000	7988000	20	69
chr1	7988000	7989000	11	45
chr1	7989000	7990000	12	29
chr1	7990000	7991000	15	21
chr1	7991000	7992000	13	26
chr1	7992000	7993000	12	41
chr1	7993000	7994000	26	32
chr1	7994000	7995000	20	19
chr1	7995000	7996000	30	21
chr1	7996000	7997000	18	17
chr1	7997000	7998000	18	40
chr1	7998000	7999000	12	25
chr1	7999000	8000000	24	25
chr1	8000000	8001000	29	20
chr1	8001000	8002000	18	38
chr1	8002000	8003000	23	21
chr1	8003000	8004000	11	17
chr1	8004000	8005000	28	34
chr1	8005000	8006000	35	43
chr1	8006000	8007000	27	15
chr1	8007000	8008000	34	25
chr1	8008000	8009000	25	55
chr1	8009000	8010000	23	69
chr1	8010000	8011000	34	78
chr1	8011000	8012000	9	14
chr1	8023000	8024000	28	47
chr1	8028000	8029000	25	30
chr1	8029000	8030000	13	13
chr1	8030000	8031000	104	107
chr1	8038000	8039000	7	17
chr1	8041000	8042000	22	33
chr1	8042000	8043000	9	12
chr1	8043000	8044000	10	22
chr1	8044000	8045000	73	103
chr1	8059000	8060000	18	21
chr1	8060000	8061000	33	44
chr1	8061000	8062000	8	28
chr1	8065000	8066000	20	21
chr1	8066000	8067000	6	25
chr1	8067000	8068000	12	8
chr1	8072000	8073000	12	36
chr1	8073000	8074000	6	34
chr1	8074000	8075000	7	14
chr1	8077000	8078000	13	20
chr1	8078000	8079000	18	17
chr1	8079000	8080000	54	100
chr1	8080000	8081000	59	85
chr1	8099000	8100000	25	41
chr1	8100000	8101000	9	16
chr1	8103000	8104000	28	47
chr1	8104000	8105000	26	40
chr1	8105000	8106000	12	14
chr1	8116000	8117000	28	53
chr1	8117000	8118000	16	45
chr1	8120000	8121000	58	112
chr1	8130000	8131000	8	13
chr1	8137000	8138000	13	10
chr1	8138000	8139000	7	14
chr1	8152000	8153000	10	12
chr1	8165000	8166000	14	15
chr1	8177000	8178000	11	9
chr1	8180000	8181000	67	168
chr1	8184000	8185000	3	20
chr1	8185000	8186000	18	19
chr1	8187000	8188000	11	12
chr1	8194000	8195000	101	191
chr1	8195000	8196000	17	33
chr1	8201000	8202000	14	30
chr1	8207000	8208000	10	15
chr1	8221000	8222000	12	10
chr1	8241000	8242000	29	40
chr1	8242000	8243000	38	61
chr1	8300000	8301000	7	27
chr1	8326000	8327000	45	105
chr1	8379000	8380000	4	14
chr1	8405000	8406000	10	9
chr1	8407000	8408000	8	10
chr1	8421000	8422000	9	9
chr1	8500000	8501000	15	7
chr1	8508000	8509000	19	34
chr1	8608000	8609000	6	12
chr1	8609000	8610000	26	36
chr1	8650000	8651000	5	14
chr1	8683000	8684000	6	18
chr1	8684000	8685000	14	25
chr1	8685000	8686000	10	14
chr1	8686000	8687000	14	21
chr1	8694000	8695000	17	5
chr1	8695000	8696000	42	51
chr1	8799000	8800000	10	6
chr1	8800000	8801000	20	27
chr1	8805000	8806000	21	41
chr1	8831000	8832000	8	13
chr1	8840000	8841000	15	24
chr1	8841000	8842000	15	15
chr1	8849000	8850000	10	10
chr1	8850000	8851000	6	13
chr1	8854000	8855000	9	14
chr1	8856000	8857000	38	51
chr1	8858000	8859000	11	15
chr1	8859000	8860000	9	11
chr1	8860000	8861000	15	45
chr1	8861000	8862000	37	111
chr1	8862000	8863000	22	63
chr1	8863000	8864000	5	16
chr1	8872000	8873000	17	47
chr1	8873000	8874000	9	14
chr1	8882000	8883000	6	12
chr1	8886000	8887000	35	84
chr1	8924000	8925000	12	22
chr1	8956000	8957000	16	20
chr1	8968000	8969000	7	20
chr1	8969000	8970000	7	16
chr1	9060000	9061000	17	20
chr1	9063000	9064000	17	38
chr1	9067000	9068000	9	19
chr1	9083000	9084000	7	11
chr1	9145000	9146000	8	11
chr1	9146000	9147000	42	103
chr1	9183000	9184000	5	13
chr1	9184000	9185000	14	8
chr1	9216000	9217000	8	15
chr1	9217000	9218000	12	51
chr1	9222000	9223000	13	35
chr1	9242000	9243000	13	4
chr1	9243000	9244000	18	8
chr1	9258000	9259000	37	94
chr1	9263000	9264000	5	22
chr1	9272000	9273000	21	30
chr1	9273000	9274000	7	13
chr1	9275000	9276000	5	16
chr1	9276000	9277000	7	15
chr1	9277000	9278000	17	24
chr1	9285000	9286000	46	80
chr1	9286000	9287000	15	47
chr1	9298000	9299000	26	77
chr1	9300000	9301000	7	15
chr1	9303000	9304000	22	34
chr1	9304000	9305000	16	36
chr1	9354000	9355000	6	16
chr1	9384000	9385000	52	59
chr1	9393000	9394000	15	13
chr1	9395000	9396000	12	13
chr1	9396000	9397000	6	21
chr1	9411000	9412000	23	77
chr1	9421000	9422000	42	64
chr1	9426000	9427000	17	34
chr1	9427000	9428000	10	10
chr1	9431000	9432000	12	16
chr1	9455000	9456000	13	14
chr1	9459000	9460000	9	17
chr1	9521000	9522000	7	23
chr1	9522000	9523000	7	40
chr1	9538000	9539000	21	39
chr1	9544000	9545000	6	15
chr1	9571000	9572000	7	16
chr1	9572000	9573000	9	15
chr1	9642000	9643000	22	23
chr1	9669000	9670000	8	18
chr1	9670000	9671000	18	42
chr1	9671000	9672000	8	9
chr1	9673000	9674000	5	15
chr1	9683000	9684000	10	24
chr1	9701000	9702000	12	17
chr1	9749000	9750000	10	23
chr1	9758000	9759000	9	13
chr1	9759000	9760000	8	12
chr1	9808000	9809000	12	23
chr1	9835000	9836000	4	19
chr1	9864000	9865000	11	32
chr1	9876000	9877000	7	14
chr1	9893000	9894000	8	10
chr1	9925000	9926000	15	20
chr1	9926000	9927000	7	21
chr1	10015000	10016000	17	35
chr1	10038000	10039000	9	25
chr1	10040000	10041000	10	14
chr1	10049000	10050000	15	34
chr1	10057000	10058000	37	67
chr1	10090000	10091000	26	38
chr1	10091000	10092000	48	67
chr1	10192000	10193000	15	39
chr1	10193000	10194000	6	45
chr1	10194000	10195000	23	49
chr1	10200000	10201000	6	12
chr1	10236000	10237000	10	7
chr1	10360000	10361000	11	9
chr1	10363000	10364000	19	10
chr1	10370000	10371000	29	59
chr1	10381000	10382000	21	103
chr1	10382000	10383000	6	15
chr1	10383000	10384000	5	13
chr1	10385000	10386000	29	43
chr1	10386000	10387000	10	37
chr1	10398000	10399000	31	49
chr1	10412000	10413000	8	18
chr1	10413000	10414000	14	62
chr1	10454000	10455000	6	16
chr1	10455000	10456000	27	88
chr1	10457000	10458000	21	42
chr1	10458000	10459000	6	18
chr1	10477000	10478000	8	12
chr1	10490000	10491000	9	10
chr1	10493000	10494000	30	41
chr1	10510000	10511000	10	13
chr1	10511000	10512000	41	108
chr1	10513000	10514000	14	19
chr1	10662000	10663000	16	25
chr1	10707000	10708000	8	10
chr1	10762000	10763000	6	14
chr1	10779000	10780000	32	26
chr1	10995000	10996000	27	136
chr1	10996000	10997000	8	9
chr1	11042000	11043000	14	23
chr1	11043000	11044000	5	19
chr1	11082000	11083000	21	42
chr1	11245000	11246000	13	50
chr1	11255000	11256000	10	18
chr1	11256000	11257000	8	26
chr1	11461000	11462000	10	70
chr1	11533000	11534000	9	11
chr1	11663000	11664000	5	19
chr1	11675000	11676000	5	16
chr1	11714000	11715000	10	21
chr1	11718000	11719000	10	14
chr1	11719000	11720000	20	49
chr1	11773000	11774000	28	89
chr1	11788000	11789000	21	125
chr1	11789000	11790000	9	18
chr1	11890000	11891000	83	109
chr1	11891000	11892000	86	71
chr1	11892000	11893000	47	45
chr1	11912000	11913000	17	18
chr1	11913000	11914000	11	10
chr1	11916000	11917000	9	8
chr1	11917000	11918000	16	28
chr1	11962000	11963000	12	42
chr1	11963000	11964000	17	36
chr1	12001000	12002000	8	29
chr1	12002000	12003000	5	22
chr1	12034000	12035000	4	23
chr1	12058000	12059000	9	42
chr1	12080000	12081000	11	12
chr1	12095000	12096000	6	27
chr1	12096000	12097000	6	12
chr1	12114000	12115000	17	16
chr1	12115000	12116000	25	27
chr1	12126000	12127000	54	113
chr1	12135000	12136000	5	14
chr1	12136000	12137000	12	39
chr1	12144000	12145000	19	40
chr1	12161000	12162000	6	15
chr1	12166000	12167000	5	24
chr1	12167000	12168000	11	16
chr1	12212000	12213000	8	25
chr1	12213000	12214000	9	10
chr1	12389000	12390000	8	9
chr1	12390000	12391000	15	19
chr1	12416000	12417000	5	16
chr1	12419000	12420000	12	19
chr1	12420000	12421000	22	29
chr1	12430000	12431000	8	17
chr1	12432000	12433000	7	13
chr1	12437000	12438000	9	19
chr1	12439000	12440000	3	18
chr1	12460000	12461000	6	12
chr1	12461000	12462000	6	13
chr1	12463000	12464000	11	16
chr1	12511000	12512000	9	18
chr1	12522000	12523000	22	73
chr1	12523000	12524000	6	17
chr1	12532000	12533000	43	101
chr1	12539000	12540000	16	55
chr1	12556000	12557000	10	29
chr1	12562000	12563000	58	97
chr1	12563000	12564000	16	50
chr1	12570000	12571000	11	8
chr1	12576000	12577000	9	21
chr1	12578000	12579000	43	120
chr1	12579000	12580000	21	40
chr1	12584000	12585000	8	17
chr1	12586000	12587000	10	17
chr1	12587000	12588000	26	41
chr1	12598000	12599000	32	53
chr1	12601000	12602000	7	20
chr1	12602000	12603000	9	15
chr1	12619000	12620000	4	33
chr1	12641000	12642000	14	4
chr1	13948000	13949000	7	23
chr1	13966000	13967000	15	28
chr1	14686000	14687000	8	9
chr1	14852000	14853000	6	13
chr1	14931000	14932000	6	15
chr1	14941000	14942000	45	76
chr1	14988000	14989000	13	9
chr1	14989000	14990000	10	9
chr1	15025000	15026000	15	29
chr1	15041000	15042000	14	17
chr1	15110000	15111000	6	19
chr1	15128000	15129000	6	21
chr1	15142000	15143000	11	12
chr1	15195000	15196000	3	16
chr1	15351000	15352000	11	12
chr1	15352000	15353000	7	19
chr1	15353000	15354000	10	18
chr1	15357000	15358000	7	16
chr1	15358000	15359000	17	27
chr1	15366000	15367000	29	31
chr1	15367000	15368000	30	28
chr1	15377000	15378000	11	18
chr1	15378000	15379000	26	51
chr1	15399000	15400000	25	26
chr1	15483000	15484000	9	11
chr1	15489000	15490000	17	30
chr1	15528000	15529000	8	9
chr1	15536000	15537000	14	29
chr1	15537000	15538000	6	19
chr1	15541000	15542000	23	29
chr1	15551000	15552000	22	51
chr1	15555000	15556000	10	34
chr1	15556000	15557000	8	29
chr1	15608000	15609000	11	15
chr1	15609000	15610000	6	15
chr1	15615000	15616000	10	38
chr1	15616000	15617000	19	36
chr1	15629000	15630000	13	8
chr1	15723000	15724000	8	16
chr1	15725000	15726000	33	114
chr1	15726000	15727000	6	20
chr1	15802000	15803000	5	15
chr1	15816000	15817000	18	48
chr1	15817000	15818000	13	23
chr1	15819000	15820000	8	17
chr1	15879000	15880000	9	31
chr1	15880000	15881000	5	21
chr1	15959000	15960000	7	14
chr1	15987000	15988000	16	23
chr1	15991000	15992000	6	17
chr1	15992000	15993000	3	17
chr1	15994000	15995000	25	45
chr1	15995000	15996000	53	85
chr1	15996000	15997000	78	101
chr1	15998000	15999000	80	143
chr1	15999000	16000000	38	97
chr1	16000000	16001000	6	33
chr1	16014000	16015000	9	9
chr1	16030000	16031000	14	24
chr1	16031000	16032000	54	72
chr1	16032000	16033000	10	34
chr1	16033000	16034000	26	39
chr1	16034000	16035000	37	62
chr1	16035000	16036000	17	69
chr1	16046000	16047000	9	20
chr1	16047000	16048000	10	17
chr1	16048000	16049000	26	38
chr1	16049000	16050000	11	28
chr1	16085000	16086000	28	34
chr1	16092000	16093000	22	22
chr1	16102000	16103000	19	29
chr1	16118000	16119000	14	58
chr1	16123000	16124000	14	24
chr1	16124000	16125000	7	19
chr1	16138000	16139000	11	29
chr1	16148000	16149000	45	142
chr1	16149000	16150000	15	40
chr1	16151000	16152000	8	33
chr1	16152000	16153000	16	29
chr1	16174000	16175000	7	20
chr1	16175000	16176000	37	69
chr1	16274000	16275000	6	12
chr1	16275000	16276000	20	69
chr1	16278000	16279000	10	11
chr1	16322000	16323000	10	15
chr1	16338000	16339000	19	57
chr1	16343000	16344000	10	24
chr1	16344000	16345000	40	94
chr1	16345000	16346000	10	59
chr1	16346000	16347000	11	15
chr1	16350000	16351000	10	23
chr1	16353000	16354000	5	15
chr1	16354000	16355000	14	30
chr1	16355000	16356000	13	36
chr1	16363000	16364000	50	113
chr1	16372000	16373000	19	33
chr1	16375000	16376000	24	36
chr1	16380000	16381000	6	18
chr1	16381000	16382000	22	65
chr1	16387000	16388000	11	12
chr1	16394000	16395000	7	18
chr1	16405000	16406000	7	14
chr1	16406000	16407000	9	18
chr1	16436000	16437000	13	12
chr1	16447000	16448000	4	14
chr1	16523000	16524000	15	21
chr1	16548000	16549000	8	16
chr1	16550000	16551000	8	12
chr1	16551000	16552000	9	63
chr1	16562000	16563000	11	6
chr1	16565000	16566000	24	52
chr1	16566000	16567000	245	424
chr1	16567000	16568000	6	22
chr1	16571000	16572000	10	9
chr1	16574000	16575000	15	31
chr1	16585000	16586000	15	25
chr1	16639000	16640000	13	41
chr1	16640000	16641000	5	19
chr1	16698000	16699000	6	19
chr1	16712000	16713000	13	23
chr1	16713000	16714000	77	123
chr1	16730000	16731000	6	19
chr1	16805000	16806000	11	7
chr1	16811000	16812000	8	20
chr1	16812000	16813000	11	35
chr1	16820000	16821000	18	24
chr1	16843000	16844000	32	79
chr1	16877000	16878000	7	12
chr1	16969000	16970000	4	16
chr1	17095000	17096000	70	64
chr1	17102000	17103000	12	10
chr1	17103000	17104000	31	26
chr1	17104000	17105000	98	155
chr1	17113000	17114000	10	16
chr1	17166000	17167000	16	17
chr1	17210000	17211000	3	15
chr1	17211000	17212000	6	14
chr1	17252000	17253000	7	30
chr1	17253000	17254000	15	26
chr1	17262000	17263000	7	17
chr1	17325000	17326000	9	12
chr1	17327000	17328000	78	169
chr1	17362000	17363000	10	17
chr1	17366000	17367000	8	12
chr1	17367000	17368000	64	141
chr1	17368000	17369000	13	14
chr1	17369000	17370000	14	18
chr1	17388000	17389000	4	15
chr1	17389000	17390000	35	52
chr1	17407000	17408000	15	42
chr1	17411000	17412000	7	18
chr1	17412000	17413000	7	19
chr1	17425000	17426000	6	36
chr1	17431000	17432000	21	17
chr1	17432000	17433000	113	217
chr1	17433000	17434000	44	91
chr1	17435000	17436000	8	12
chr1	17436000	17437000	19	27
chr1	17438000	17439000	35	23
chr1	17444000	17445000	11	6
chr1	17449000	17450000	15	21
chr1	17450000	17451000	10	15
chr1	17457000	17458000	12	14
chr1	17458000	17459000	15	80
chr1	17473000	17474000	8	9
chr1	17475000	17476000	11	23
chr1	17486000	17487000	15	32
chr1	17488000	17489000	10	12
chr1	17637000	17638000	10	19
chr1	17638000	17639000	8	13
chr1	17640000	17641000	8	16
chr1	17641000	17642000	8	14
chr1	17726000	17727000	6	16
chr1	17737000	17738000	13	13
chr1	17739000	17740000	18	12
chr1	17744000	17745000	7	16
chr1	17768000	17769000	10	27
chr1	17785000	17786000	10	23
chr1	17786000	17787000	10	24
chr1	17787000	17788000	11	21
chr1	17964000	17965000	6	25
chr1	17967000	17968000	6	16
chr1	17968000	17969000	10	13
chr1	18065000	18066000	19	29
chr1	18073000	18074000	7	26
chr1	18817000	18818000	7	23
chr1	19101000	19102000	21	81
chr1	19102000	19103000	12	19
chr1	19106000	19107000	7	11
chr1	19121000	19122000	14	39
chr1	19122000	19123000	7	14
chr1	19123000	19124000	7	12
chr1	19125000	19126000	14	28
chr1	19126000	19127000	9	16
chr1	19128000	19129000	7	12
chr1	19136000	19137000	10	15
chr1	19138000	19139000	4	14
chr1	19140000	19141000	15	31
chr1	19141000	19142000	9	13
chr1	19147000	19148000	23	42
chr1	19148000	19149000	14	25
chr1	19149000	19150000	14	20
chr1	19150000	19151000	9	13
chr1	19151000	19152000	25	44
chr1	19153000	19154000	14	14
chr1	19154000	19155000	7	19
chr1	19155000	19156000	5	34
chr1	19164000	19165000	17	35
chr1	19165000	19166000	12	27
chr1	19197000	19198000	9	22
chr1	19208000	19209000	20	42
chr1	19209000	19210000	59	92
chr1	19210000	19211000	75	192
chr1	19211000	19212000	9	19
chr1	19251000	19252000	29	66
chr1	19407000	19408000	12	11
chr1	19408000	19409000	22	30
chr1	19409000	19410000	31	137
chr1	19450000	19451000	32	90
chr1	19511000	19512000	10	30
chr1	19597000	19598000	26	64
chr1	19626000	19627000	30	51
chr1	19629000	19630000	24	22
chr1	19635000	19636000	6	16
chr1	19644000	19645000	9	9
chr1	19645000	19646000	7	16
chr1	19647000	19648000	44	51
chr1	19648000	19649000	20	47
chr1	19649000	19650000	25	31
chr1	19650000	19651000	37	48
chr1	19651000	19652000	7	13
chr1	19668000	19669000	8	11
chr1	19675000	19676000	15	8
chr1	19684000	19685000	11	16
chr1	19685000	19686000	5	17
chr1	19704000	19705000	21	24
chr1	19708000	19709000	7	23
chr1	19795000	19796000	17	51
chr1	19796000	19797000	11	29
chr1	19806000	19807000	11	17
chr1	19851000	19852000	5	13
chr1	19875000	19876000	10	8
chr1	19957000	19958000	10	40
chr1	19964000	19965000	14	40
chr1	19999000	20000000	23	48
chr1	20060000	20061000	10	17
chr1	20062000	20063000	7	16
chr1	20063000	20064000	18	47
chr1	20065000	20066000	10	14
chr1	20066000	20067000	11	27
chr1	20081000	20082000	18	50
chr1	20302000	20303000	22	25
chr1	20309000	20310000	4	15
chr1	20323000	20324000	8	22
chr1	20410000	20411000	7	11
chr1	20428000	20429000	8	10
chr1	20449000	20450000	8	9
chr1	20455000	20456000	5	20
chr1	20464000	20465000	8	10
chr1	20478000	20479000	5	15
chr1	20579000	20580000	11	36
chr1	20589000	20590000	5	13
chr1	20590000	20591000	7	13
chr1	20599000	20600000	9	16
chr1	20610000	20611000	12	28
chr1	20626000	20627000	3	17
chr1	20684000	20685000	6	15
chr1	20693000	20694000	9	21
chr1	20694000	20695000	8	21
chr1	20695000	20696000	7	27
chr1	20706000	20707000	5	16
chr1	20707000	20708000	20	51
chr1	20730000	20731000	7	13
chr1	20751000	20752000	22	37
chr1	20800000	20801000	14	28
chr1	20803000	20804000	13	41
chr1	20812000	20813000	16	28
chr1	20813000	20814000	34	87
chr1	20832000	20833000	6	28
chr1	20833000	20834000	8	11
chr1	20860000	20861000	9	55
chr1	20861000	20862000	5	15
chr1	20895000	20896000	14	17
chr1	20897000	20898000	6	32
chr1	20931000	20932000	6	19
chr1	20932000	20933000	29	72
chr1	20938000	20939000	9	15
chr1	20985000	20986000	15	41
chr1	20986000	20987000	11	33
chr1	20987000	20988000	7	18
chr1	21070000	21071000	7	12
chr1	21174000	21175000	10	6
chr1	21179000	21180000	6	14
chr1	21191000	21192000	8	12
chr1	21221000	21222000	56	143
chr1	21249000	21250000	12	6
chr1	21290000	21291000	5	13
chr1	21324000	21325000	9	22
chr1	21349000	21350000	7	22
chr1	21373000	21374000	9	21
chr1	21374000	21375000	8	17
chr1	21375000	21376000	11	25
chr1	21437000	21438000	5	16
chr1	21438000	21439000	15	9
chr1	21451000	21452000	6	15
chr1	21460000	21461000	23	56
chr1	21461000	21462000	37	104
chr1	21462000	21463000	11	8
chr1	21464000	21465000	10	28
chr1	21489000	21490000	5	15
chr1	21493000	21494000	28	43
chr1	21501000	21502000	8	12
chr1	21502000	21503000	21	16
chr1	21516000	21517000	29	66
chr1	21522000	21523000	17	23
chr1	21523000	21524000	43	100
chr1	21524000	21525000	17	57
chr1	21533000	21534000	22	47
chr1	21537000	21538000	28	58
chr1	21544000	21545000	5	30
chr1	21567000	21568000	8	11
chr1	21650000	21651000	10	9
chr1	21711000	21712000	11	33
chr1	21773000	21774000	8	10
chr1	21785000	21786000	12	14
chr1	21786000	21787000	21	48
chr1	21837000	21838000	42	98
chr1	21838000	21839000	21	33
chr1	21858000	21859000	7	11
chr1	21872000	21873000	8	10
chr1	21896000	21897000	14	11
chr1	21964000	21965000	11	23
chr1	21975000	21976000	15	21
chr1	21981000	21982000	7	22
chr1	21982000	21983000	31	117
chr1	22061000	22062000	10	36
chr1	22069000	22070000	9	9
chr1	22130000	22131000	25	75
chr1	22135000	22136000	4	15
chr1	22136000	22137000	8	9
chr1	22138000	22139000	17	44
chr1	22165000	22166000	6	19
chr1	22218000	22219000	8	14
chr1	22224000	22225000	11	38
chr1	22225000	22226000	8	24
chr1	22251000	22252000	18	31
chr1	22252000	22253000	15	21
chr1	22404000	22405000	5	17
chr1	22452000	22453000	17	8
chr1	22598000	22599000	10	6
chr1	22613000	22614000	13	18
chr1	22650000	22651000	31	45
chr1	22651000	22652000	20	43
chr1	22699000	22700000	6	16
chr1	22888000	22889000	8	18
chr1	22909000	22910000	3	49
chr1	22911000	22912000	23	34
chr1	22934000	22935000	5	19
chr1	22938000	22939000	22	28
chr1	22939000	22940000	19	47
chr1	22946000	22947000	51	105
chr1	22949000	22950000	58	111
chr1	23031000	23032000	11	35
chr1	23175000	23176000	13	21
chr1	23218000	23219000	17	46
chr1	23298000	23299000	10	10
chr1	23299000	23300000	22	40
chr1	23300000	23301000	11	8
chr1	23301000	23302000	15	6
chr1	23318000	23319000	11	6
chr1	23362000	23363000	9	10
chr1	23366000	23367000	15	22
chr1	23367000	23368000	9	16
chr1	23376000	23377000	8	32
chr1	23387000	23388000	5	17
chr1	23388000	23389000	34	51
chr1	23393000	23394000	37	69
chr1	23394000	23395000	30	39
chr1	23395000	23396000	24	18
chr1	23396000	23397000	57	141
chr1	23397000	23398000	40	77
chr1	23424000	23425000	7	15
chr1	23449000	23450000	10	9
chr1	23472000	23473000	9	18
chr1	23482000	23483000	20	68
chr1	23541000	23542000	12	5
chr1	23542000	23543000	16	11
chr1	23543000	23544000	15	71
chr1	23544000	23545000	3	16
chr1	23567000	23568000	23	90
chr1	23568000	23569000	17	30
chr1	23576000	23577000	58	69
chr1	23591000	23592000	9	9
chr1	23592000	23593000	10	26
chr1	23593000	23594000	12	36
chr1	23601000	23602000	10	56
chr1	23602000	23603000	19	58
chr1	23603000	23604000	9	28
chr1	23621000	23622000	8	13
chr1	23651000	23652000	10	13
chr1	23655000	23656000	8	11
chr1	23674000	23675000	9	22
chr1	23678000	23679000	8	16
chr1	23682000	23683000	11	5
chr1	23730000	23731000	7	27
chr1	23738000	23739000	5	15
chr1	23739000	23740000	10	14
chr1	23743000	23744000	6	13
chr1	23753000	23754000	18	33
chr1	23754000	23755000	17	33
chr1	23755000	23756000	32	61
chr1	23756000	23757000	48	55
chr1	23757000	23758000	31	50
chr1	23758000	23759000	54	98
chr1	23759000	23760000	25	45
chr1	23760000	23761000	20	19
chr1	23761000	23762000	56	102
chr1	23775000	23776000	16	14
chr1	23776000	23777000	20	61
chr1	23777000	23778000	12	8
chr1	23784000	23785000	77	209
chr1	23785000	23786000	4	19
chr1	23792000	23793000	5	19
chr1	23797000	23798000	7	13
chr1	23823000	23824000	17	21
chr1	23834000	23835000	21	20
chr1	23890000	23891000	32	60
chr1	23891000	23892000	17	34
chr1	23926000	23927000	12	12
chr1	23942000	23943000	8	45
chr1	23944000	23945000	13	7
chr1	23977000	23978000	8	42
chr1	23989000	23990000	18	22
chr1	23990000	23991000	19	53
chr1	23998000	23999000	11	20
chr1	23999000	24000000	21	48
chr1	24000000	24001000	4	22
chr1	24024000	24025000	30	42
chr1	24064000	24065000	39	72
chr1	24067000	24068000	5	20
chr1	24119000	24120000	9	15
chr1	24245000	24246000	12	44
chr1	24246000	24247000	6	15
chr1	24349000	24350000	7	15
chr1	24391000	24392000	15	16
chr1	24401000	24402000	12	14
chr1	24465000	24466000	32	80
chr1	24483000	24484000	13	14
chr1	24489000	24490000	19	38
chr1	24493000	24494000	39	66
chr1	24494000	24495000	10	17
chr1	24521000	24522000	16	50
chr1	24562000	24563000	7	17
chr1	24564000	24565000	10	21
chr1	24611000	24612000	8	18
chr1	24614000	24615000	10	17
chr1	24615000	24616000	10	16
chr1	24616000	24617000	8	40
chr1	24714000	24715000	11	19
chr1	24740000	24741000	20	20
chr1	24758000	24759000	10	10
chr1	24767000	24768000	10	8
chr1	24841000	24842000	12	55
chr1	24842000	24843000	24	90
chr1	24843000	24844000	11	15
chr1	24882000	24883000	10	9
chr1	24904000	24905000	8	38
chr1	24912000	24913000	8	13
chr1	24918000	24919000	13	16
chr1	24919000	24920000	7	19
chr1	24923000	24924000	6	16
chr1	24924000	24925000	10	24
chr1	24926000	24927000	9	11
chr1	24944000	24945000	15	40
chr1	24945000	24946000	11	13
chr1	24946000	24947000	8	11
chr1	24953000	24954000	10	8
chr1	24961000	24962000	9	16
chr1	24968000	24969000	13	11
chr1	24969000	24970000	56	71
chr1	24970000	24971000	12	10
chr1	25047000	25048000	8	17
chr1	25110000	25111000	14	73
chr1	25148000	25149000	12	42
chr1	25154000	25155000	4	17
chr1	25163000	25164000	9	14
chr1	25164000	25165000	6	25
chr1	25165000	25166000	12	31
chr1	25166000	25167000	4	18
chr1	25221000	25222000	11	49
chr1	25222000	25223000	14	21
chr1	25367000	25368000	5	13
chr1	25381000	25382000	10	22
chr1	25431000	25432000	20	45
chr1	25432000	25433000	12	9
chr1	25438000	25439000	6	14
chr1	25439000	25440000	18	23
chr1	25445000	25446000	6	13
chr1	25446000	25447000	36	92
chr1	25537000	25538000	8	17
chr1	25560000	25561000	11	27
chr1	25629000	25630000	15	82
chr1	25630000	25631000	3	18
chr1	25767000	25768000	8	18
chr1	25768000	25769000	25	35
chr1	25789000	25790000	18	23
chr1	25815000	25816000	8	17
chr1	25841000	25842000	10	7
chr1	25894000	25895000	26	34
chr1	25972000	25973000	12	4
chr1	26018000	26019000	9	20
chr1	26019000	26020000	12	30
chr1	26058000	26059000	14	33
chr1	26074000	26075000	11	17
chr1	26091000	26092000	11	21
chr1	26104000	26105000	10	22
chr1	26197000	26198000	39	122
chr1	26234000	26235000	3	16
chr1	26235000	26236000	10	11
chr1	26271000	26272000	7	19
chr1	26310000	26311000	11	44
chr1	26325000	26326000	16	16
chr1	26368000	26369000	9	20
chr1	26369000	26370000	11	31
chr1	26432000	26433000	10	7
chr1	26433000	26434000	9	44
chr1	26434000	26435000	7	11
chr1	26474000	26475000	8	15
chr1	26475000	26476000	16	45
chr1	26478000	26479000	7	21
chr1	26479000	26480000	10	27
chr1	26483000	26484000	39	107
chr1	26484000	26485000	12	70
chr1	26505000	26506000	17	29
chr1	26577000	26578000	12	41
chr1	26585000	26586000	7	12
chr1	26586000	26587000	14	19
chr1	26590000	26591000	10	6
chr1	26607000	26608000	9	12
chr1	26631000	26632000	19	67
chr1	26671000	26672000	15	56
chr1	26672000	26673000	3	25
chr1	26700000	26701000	11	11
chr1	26729000	26730000	9	13
chr1	26730000	26731000	18	44
chr1	26819000	26820000	18	51
chr1	26820000	26821000	24	60
chr1	26891000	26892000	63	53
chr1	26892000	26893000	74	52
chr1	26894000	26895000	45	80
chr1	26897000	26898000	9	33
chr1	26904000	26905000	14	26
chr1	26905000	26906000	14	19
chr1	26922000	26923000	17	52
chr1	26923000	26924000	9	10
chr1	26933000	26934000	9	8
chr1	26970000	26971000	13	25
chr1	26971000	26972000	11	30
chr1	26986000	26987000	28	54
chr1	26987000	26988000	9	34
chr1	26988000	26989000	10	19
chr1	26998000	26999000	6	16
chr1	26999000	27000000	18	31
chr1	27048000	27049000	17	51
chr1	27052000	27053000	5	15
chr1	27064000	27065000	13	46
chr1	27089000	27090000	5	26
chr1	27099000	27100000	45	100
chr1	27106000	27107000	8	18
chr1	27120000	27121000	8	38
chr1	27121000	27122000	5	21
chr1	27161000	27162000	6	15
chr1	27198000	27199000	17	63
chr1	27199000	27200000	11	4
chr1	27201000	27202000	7	12
chr1	27210000	27211000	27	48
chr1	27298000	27299000	9	18
chr1	27311000	27312000	16	50
chr1	27318000	27319000	25	53
chr1	27321000	27322000	9	15
chr1	27345000	27346000	3	15
chr1	27353000	27354000	11	10
chr1	27354000	27355000	30	93
chr1	27433000	27434000	14	20
chr1	27498000	27499000	6	18
chr1	27521000	27522000	22	76
chr1	27540000	27541000	6	13
chr1	27564000	27565000	5	17
chr1	27565000	27566000	19	26
chr1	27566000	27567000	4	15
chr1	27591000	27592000	8	28
chr1	27617000	27618000	6	13
chr1	27688000	27689000	12	13
chr1	27689000	27690000	34	110
chr1	27703000	27704000	8	19
chr1	27704000	27705000	7	12
chr1	27735000	27736000	8	10
chr1	27736000	27737000	9	11
chr1	27737000	27738000	7	16
chr1	27739000	27740000	61	93
chr1	27741000	27742000	13	27
chr1	27756000	27757000	8	12
chr1	27767000	27768000	5	18
chr1	27774000	27775000	4	14
chr1	27803000	27804000	11	18
chr1	27805000	27806000	7	11
chr1	27807000	27808000	8	9
chr1	27857000	27858000	7	17
chr1	27858000	27859000	23	46
chr1	27871000	27872000	13	48
chr1	27888000	27889000	6	14
chr1	27924000	27925000	19	47
chr1	27925000	27926000	8	19
chr1	27971000	27972000	12	18
chr1	27972000	27973000	18	60
chr1	28029000	28030000	26	41
chr1	28030000	28031000	5	20
chr1	28062000	28063000	18	48
chr1	28074000	28075000	27	65
chr1	28113000	28114000	37	80
chr1	28287000	28288000	16	42
chr1	28290000	28291000	8	16
chr1	28297000	28298000	3	15
chr1	28322000	28323000	7	32
chr1	28334000	28335000	11	5
chr1	28352000	28353000	15	24
chr1	28431000	28432000	6	19
chr1	28432000	28433000	18	27
chr1	28435000	28436000	9	41
chr1	28446000	28447000	8	32
chr1	28447000	28448000	13	20
chr1	28448000	28449000	22	60
chr1	28458000	28459000	16	102
chr1	28459000	28460000	8	10
chr1	28513000	28514000	5	19
chr1	28527000	28528000	22	28
chr1	28528000	28529000	25	67
chr1	28545000	28546000	7	24
chr1	28553000	28554000	8	16
chr1	28568000	28569000	10	49
chr1	28569000	28570000	7	14
chr1	28573000	28574000	8	9
chr1	28591000	28592000	24	46
chr1	28594000	28595000	9	14
chr1	28616000	28617000	27	23
chr1	28636000	28637000	11	33
chr1	28637000	28638000	27	38
chr1	28704000	28705000	10	33
chr1	28705000	28706000	31	62
chr1	28708000	28709000	20	38
chr1	28709000	28710000	6	18
chr1	28716000	28717000	8	12
chr1	28717000	28718000	5	31
chr1	28752000	28753000	25	38
chr1	28780000	28781000	23	77
chr1	28781000	28782000	17	38
chr1	28793000	28794000	7	17
chr1	28794000	28795000	14	23
chr1	28800000	28801000	9	40
chr1	28801000	28802000	8	17
chr1	28841000	28842000	8	22
chr1	28842000	28843000	21	75
chr1	28847000	28848000	86	139
chr1	28848000	28849000	30	41
chr1	28867000	28868000	11	17
chr1	28868000	28869000	6	20
chr1	28874000	28875000	9	18
chr1	28875000	28876000	4	14
chr1	28935000	28936000	18	34
chr1	28936000	28937000	9	32
chr1	28937000	28938000	10	15
chr1	28950000	28951000	9	8
chr1	28984000	28985000	11	5
chr1	29025000	29026000	11	29
chr1	29084000	29085000	14	40
chr1	29086000	29087000	7	20
chr1	29113000	29114000	8	19
chr1	29114000	29115000	7	14
chr1	29171000	29172000	22	40
chr1	29305000	29306000	8	9
chr1	29323000	29324000	7	18
chr1	29380000	29381000	6	38
chr1	29381000	29382000	16	36
chr1	29385000	29386000	11	9
chr1	29401000	29402000	12	15
chr1	29402000	29403000	7	29
chr1	29429000	29430000	7	18
chr1	29430000	29431000	6	12
chr1	29435000	29436000	6	25
chr1	29436000	29437000	13	26
chr1	29438000	29439000	17	21
chr1	29442000	29443000	7	12
chr1	29443000	29444000	6	18
chr1	29448000	29449000	20	49
chr1	29815000	29816000	68	75
chr1	29836000	29837000	8	12
chr1	29885000	29886000	10	17
chr1	29934000	29935000	10	13
chr1	29954000	29955000	17	20
chr1	29955000	29956000	19	40
chr1	29957000	29958000	10	22
chr1	29964000	29965000	9	9
chr1	30038000	30039000	12	21
chr1	30219000	30220000	23	25
chr1	30220000	30221000	7	18
chr1	30304000	30305000	22	45
chr1	30329000	30330000	21	50
chr1	30768000	30769000	3	34
chr1	30771000	30772000	34	97
chr1	30946000	30947000	10	19
chr1	30953000	30954000	8	13
chr1	30964000	30965000	13	38
chr1	31002000	31003000	21	67
chr1	31007000	31008000	8	13
chr1	31009000	31010000	6	12
chr1	31043000	31044000	5	13
chr1	31055000	31056000	11	16
chr1	31062000	31063000	12	25
chr1	31069000	31070000	38	114
chr1	31099000	31100000	3	27
chr1	31104000	31105000	4	14
chr1	31133000	31134000	5	15
chr1	31147000	31148000	8	15
chr1	31175000	31176000	8	9
chr1	31252000	31253000	10	13
chr1	31253000	31254000	16	15
chr1	31309000	31310000	15	11
chr1	31310000	31311000	16	33
chr1	31311000	31312000	17	40
chr1	31341000	31342000	6	18
chr1	31348000	31349000	10	9
chr1	31356000	31357000	12	7
chr1	31397000	31398000	12	16
chr1	31400000	31401000	6	13
chr1	31408000	31409000	5	16
chr1	31416000	31417000	24	67
chr1	31428000	31429000	7	15
chr1	31541000	31542000	7	12
chr1	31542000	31543000	29	47
chr1	31551000	31552000	8	13
chr1	31769000	31770000	6	12
chr1	31787000	31788000	12	11
chr1	31812000	31813000	12	40
chr1	31882000	31883000	14	48
chr1	31883000	31884000	33	146
chr1	31908000	31909000	6	20
chr1	31928000	31929000	36	102
chr1	31939000	31940000	30	92
chr1	31942000	31943000	9	15
chr1	31946000	31947000	9	20
chr1	31950000	31951000	14	33
chr1	31951000	31952000	9	10
chr1	31952000	31953000	7	14
chr1	31953000	31954000	8	13
chr1	32000000	32001000	5	13
chr1	32001000	32002000	4	16
chr1	32026000	32027000	6	22
chr1	32036000	32037000	18	47
chr1	32037000	32038000	24	60
chr1	32169000	32170000	10	11
chr1	32170000	32171000	19	23
chr1	32175000	32176000	9	13
chr1	32176000	32177000	28	51
chr1	32177000	32178000	6	18
chr1	32178000	32179000	11	16
chr1	32192000	32193000	18	30
chr1	32193000	32194000	11	44
chr1	32194000	32195000	27	49
chr1	32202000	32203000	11	15
chr1	32251000	32252000	11	28
chr1	32252000	32253000	8	42
chr1	32300000	32301000	9	8
chr1	32301000	32302000	8	16
chr1	32304000	32305000	9	13
chr1	32310000	32311000	9	23
chr1	32311000	32312000	15	49
chr1	32339000	32340000	7	22
chr1	32346000	32347000	32	100
chr1	32371000	32372000	36	77
chr1	32377000	32378000	7	14
chr1	32417000	32418000	16	32
chr1	32418000	32419000	16	42
chr1	32438000	32439000	17	20
chr1	32439000	32440000	12	19
chr1	32443000	32444000	9	21
chr1	32460000	32461000	19	61
chr1	32474000	32475000	36	79
chr1	32479000	32480000	10	13
chr1	32480000	32481000	8	14
chr1	32529000	32530000	12	11
chr1	32530000	32531000	17	27
chr1	32574000	32575000	5	20
chr1	32589000	32590000	3	16
chr1	32590000	32591000	7	11
chr1	32632000	32633000	39	86
chr1	32633000	32634000	5	13
chr1	32652000	32653000	8	9
chr1	32738000	32739000	3	15
chr1	32739000	32740000	9	9
chr1	32777000	32778000	9	22
chr1	32888000	32889000	33	91
chr1	32889000	32890000	21	58
chr1	32933000	32934000	10	18
chr1	32940000	32941000	8	10
chr1	32941000	32942000	23	66
chr1	32942000	32943000	32	104
chr1	32963000	32964000	14	28
chr1	32998000	32999000	8	11
chr1	32999000	33000000	7	13
chr1	33013000	33014000	8	19
chr1	33027000	33028000	12	19
chr1	33036000	33037000	13	11
chr1	33039000	33040000	9	13
chr1	33054000	33055000	7	12
chr1	33055000	33056000	43	77
chr1	33056000	33057000	11	17
chr1	33191000	33192000	13	17
chr1	33200000	33201000	8	11
chr1	33202000	33203000	9	23
chr1	33203000	33204000	9	21
chr1	33219000	33220000	19	47
chr1	33227000	33228000	22	37
chr1	33230000	33231000	12	28
chr1	33245000	33246000	7	11
chr1	33274000	33275000	8	16
chr1	33275000	33276000	19	43
chr1	33288000	33289000	4	17
chr1	33298000	33299000	11	23
chr1	33299000	33300000	27	38
chr1	33319000	33320000	7	20
chr1	33324000	33325000	6	12
chr1	33337000	33338000	27	154
chr1	33338000	33339000	9	17
chr1	33365000	33366000	33	65
chr1	33382000	33383000	6	13
chr1	33401000	33402000	20	17
chr1	33402000	33403000	23	38
chr1	33414000	33415000	7	20
chr1	33420000	33421000	8	11
chr1	33482000	33483000	12	38
chr1	33495000	33496000	15	20
chr1	33566000	33567000	8	18
chr1	33577000	33578000	9	8
chr1	33580000	33581000	42	64
chr1	33585000	33586000	27	51
chr1	33586000	33587000	8	14
chr1	33587000	33588000	7	21
chr1	33603000	33604000	13	27
chr1	33604000	33605000	5	13
chr1	33622000	33623000	6	24
chr1	33627000	33628000	6	12
chr1	33628000	33629000	8	13
chr1	33629000	33630000	14	16
chr1	33662000	33663000	6	13
chr1	33671000	33672000	8	14
chr1	33672000	33673000	36	51
chr1	33673000	33674000	7	11
chr1	33681000	33682000	6	17
chr1	33694000	33695000	7	16
chr1	33696000	33697000	12	9
chr1	33710000	33711000	15	64
chr1	35091000	35092000	7	11
chr1	35097000	35098000	8	28
chr1	35098000	35099000	4	28
chr1	35222000	35223000	12	9
chr1	35223000	35224000	5	21
chr1	35269000	35270000	14	19
chr1	35270000	35271000	7	17
chr1	35317000	35318000	6	20
chr1	35412000	35413000	7	11
chr1	35419000	35420000	8	9
chr1	35424000	35425000	13	10
chr1	35428000	35429000	10	10
chr1	35429000	35430000	14	9
chr1	35430000	35431000	17	22
chr1	35431000	35432000	52	145
chr1	35503000	35504000	8	12
chr1	35506000	35507000	8	26
chr1	35508000	35509000	9	8
chr1	35584000	35585000	8	14
chr1	35686000	35687000	14	14
chr1	35690000	35691000	9	15
chr1	35744000	35745000	37	53
chr1	35776000	35777000	7	15
chr1	35795000	35796000	98	250
chr1	35796000	35797000	10	44
chr1	35879000	35880000	9	51
chr1	35953000	35954000	6	13
chr1	35956000	35957000	6	20
chr1	35957000	35958000	12	38
chr1	36007000	36008000	12	16
chr1	36008000	36009000	7	15
chr1	36121000	36122000	6	23
chr1	36168000	36169000	7	17
chr1	36169000	36170000	9	42
chr1	36170000	36171000	12	7
chr1	36326000	36327000	7	23
chr1	36327000	36328000	31	52
chr1	36346000	36347000	15	26
chr1	36347000	36348000	18	22
chr1	36380000	36381000	9	36
chr1	36387000	36388000	30	137
chr1	36388000	36389000	34	109
chr1	36389000	36390000	22	48
chr1	36393000	36394000	12	27
chr1	36394000	36395000	12	34
chr1	36399000	36400000	9	26
chr1	36426000	36427000	15	50
chr1	36438000	36439000	7	11
chr1	36442000	36443000	6	27
chr1	36445000	36446000	11	21
chr1	36447000	36448000	8	13
chr1	36461000	36462000	7	17
chr1	36462000	36463000	36	144
chr1	36463000	36464000	16	20
chr1	36486000	36487000	37	48
chr1	36538000	36539000	18	37
chr1	36545000	36546000	11	12
chr1	36588000	36589000	8	35
chr1	36589000	36590000	35	93
chr1	36590000	36591000	9	18
chr1	36591000	36592000	11	22
chr1	36607000	36608000	12	17
chr1	36612000	36613000	29	102
chr1	36613000	36614000	8	30
chr1	36623000	36624000	17	27
chr1	36624000	36625000	83	270
chr1	36625000	36626000	26	77
chr1	36635000	36636000	8	21
chr1	36636000	36637000	15	45
chr1	36646000	36647000	13	15
chr1	36659000	36660000	8	12
chr1	36688000	36689000	16	51
chr1	36689000	36690000	6	25
chr1	36702000	36703000	56	160
chr1	37505000	37506000	7	13
chr1	37693000	37694000	18	62
chr1	37709000	37710000	16	49
chr1	37710000	37711000	33	45
chr1	37711000	37712000	10	8
chr1	37712000	37713000	11	38
chr1	37713000	37714000	7	19
chr1	37714000	37715000	12	32
chr1	37715000	37716000	21	57
chr1	37716000	37717000	4	20
chr1	37717000	37718000	19	50
chr1	37718000	37719000	19	22
chr1	37752000	37753000	8	25
chr1	37753000	37754000	13	24
chr1	37772000	37773000	56	84
chr1	37773000	37774000	6	12
chr1	37775000	37776000	6	15
chr1	37791000	37792000	10	9
chr1	37792000	37793000	20	45
chr1	37833000	37834000	12	22
chr1	37834000	37835000	11	44
chr1	37920000	37921000	12	12
chr1	37928000	37929000	24	111
chr1	37929000	37930000	3	21
chr1	37930000	37931000	15	51
chr1	38032000	38033000	6	21
chr1	38045000	38046000	5	16
chr1	38046000	38047000	12	38
chr1	38097000	38098000	9	43
chr1	38098000	38099000	6	16
chr1	38184000	38185000	10	11
chr1	38185000	38186000	19	52
chr1	38228000	38229000	26	58
chr1	38237000	38238000	7	17
chr1	38238000	38239000	21	33
chr1	38250000	38251000	15	54
chr1	38251000	38252000	17	37
chr1	38302000	38303000	8	13
chr1	38361000	38362000	9	17
chr1	38376000	38377000	15	21
chr1	38377000	38378000	10	26
chr1	38378000	38379000	12	12
chr1	38459000	38460000	5	14
chr1	38474000	38475000	8	49
chr1	38689000	38690000	9	24
chr1	39098000	39099000	11	23
chr1	39111000	39112000	6	24
chr1	39200000	39201000	8	12
chr1	39229000	39230000	20	78
chr1	39230000	39231000	10	13
chr1	39235000	39236000	13	9
chr1	39264000	39265000	14	47
chr1	39265000	39266000	4	15
chr1	39286000	39287000	5	13
chr1	39341000	39342000	7	27
chr1	39343000	39344000	11	18
chr1	39345000	39346000	9	15
chr1	39353000	39354000	8	12
chr1	39355000	39356000	10	12
chr1	39368000	39369000	7	19
chr1	39393000	39394000	11	15
chr1	39406000	39407000	5	14
chr1	39416000	39417000	22	20
chr1	39417000	39418000	12	20
chr1	39422000	39423000	30	47
chr1	39424000	39425000	14	15
chr1	39428000	39429000	21	11
chr1	39430000	39431000	40	103
chr1	39442000	39443000	8	13
chr1	39443000	39444000	10	39
chr1	39506000	39507000	7	15
chr1	39630000	39631000	4	15
chr1	39633000	39634000	10	14
chr1	39636000	39637000	8	40
chr1	39637000	39638000	12	36
chr1	39647000	39648000	4	16
chr1	39649000	39650000	13	20
chr1	39689000	39690000	7	11
chr1	39747000	39748000	11	24
chr1	39813000	39814000	9	9
chr1	39814000	39815000	11	12
chr1	39815000	39816000	9	25
chr1	39844000	39845000	9	13
chr1	39881000	39882000	4	14
chr1	39915000	39916000	6	16
chr1	39977000	39978000	8	37
chr1	40038000	40039000	17	12
chr1	40084000	40085000	7	15
chr1	40121000	40122000	16	28
chr1	40131000	40132000	10	14
chr1	40172000	40173000	15	35
chr1	40193000	40194000	5	20
chr1	40220000	40221000	9	9
chr1	40270000	40271000	13	5
chr1	40277000	40278000	12	23
chr1	40278000	40279000	33	119
chr1	40279000	40280000	11	33
chr1	40335000	40336000	15	30
chr1	40399000	40400000	40	101
chr1	40400000	40401000	14	13
chr1	40401000	40402000	15	5
chr1	40480000	40481000	16	49
chr1	40495000	40496000	7	18
chr1	40496000	40497000	25	42
chr1	40506000	40507000	10	11
chr1	40612000	40613000	11	20
chr1	40613000	40614000	17	15
chr1	40618000	40619000	5	18
chr1	40620000	40621000	14	15
chr1	40621000	40622000	11	58
chr1	40622000	40623000	6	14
chr1	40688000	40689000	16	48
chr1	40689000	40690000	27	59
chr1	40769000	40770000	24	53
chr1	40821000	40822000	12	44
chr1	40884000	40885000	21	26
chr1	40901000	40902000	6	16
chr1	40914000	40915000	12	14
chr1	40928000	40929000	14	6
chr1	40929000	40930000	34	102
chr1	40930000	40931000	31	103
chr1	40931000	40932000	16	12
chr1	40932000	40933000	8	9
chr1	40937000	40938000	16	26
chr1	40939000	40940000	11	11
chr1	40941000	40942000	20	18
chr1	40943000	40944000	11	6
chr1	40947000	40948000	55	89
chr1	40948000	40949000	11	7
chr1	40949000	40950000	26	22
chr1	40950000	40951000	15	10
chr1	40954000	40955000	10	7
chr1	40956000	40957000	19	17
chr1	40967000	40968000	9	9
chr1	40974000	40975000	14	10
chr1	40989000	40990000	14	13
chr1	41101000	41102000	5	18
chr1	41102000	41103000	12	14
chr1	41104000	41105000	49	67
chr1	41106000	41107000	7	12
chr1	41114000	41115000	32	67
chr1	41115000	41116000	5	18
chr1	41116000	41117000	26	42
chr1	41136000	41137000	38	83
chr1	41137000	41138000	14	31
chr1	41140000	41141000	32	43
chr1	41175000	41176000	12	14
chr1	41178000	41179000	9	12
chr1	41182000	41183000	27	54
chr1	41183000	41184000	17	24
chr1	41187000	41188000	9	21
chr1	41204000	41205000	7	16
chr1	41205000	41206000	6	17
chr1	41206000	41207000	66	135
chr1	41217000	41218000	11	26
chr1	41218000	41219000	15	34
chr1	41219000	41220000	18	29
chr1	41241000	41242000	18	15
chr1	41242000	41243000	21	32
chr1	41340000	41341000	8	9
chr1	41347000	41348000	34	45
chr1	41348000	41349000	25	35
chr1	41361000	41362000	13	21
chr1	41390000	41391000	8	27
chr1	41391000	41392000	13	58
chr1	41478000	41479000	11	9
chr1	41479000	41480000	9	19
chr1	41480000	41481000	9	18
chr1	41580000	41581000	11	21
chr1	41596000	41597000	7	16
chr1	41597000	41598000	4	14
chr1	41599000	41600000	8	37
chr1	41642000	41643000	12	12
chr1	41655000	41656000	7	14
chr1	41657000	41658000	14	38
chr1	41670000	41671000	9	20
chr1	41671000	41672000	20	40
chr1	41696000	41697000	8	12
chr1	41720000	41721000	13	16
chr1	41724000	41725000	8	18
chr1	41731000	41732000	20	42
chr1	41732000	41733000	6	14
chr1	41733000	41734000	6	32
chr1	41734000	41735000	53	183
chr1	41735000	41736000	12	19
chr1	41736000	41737000	34	31
chr1	41737000	41738000	33	84
chr1	41742000	41743000	6	14
chr1	41752000	41753000	12	11
chr1	41753000	41754000	13	10
chr1	41754000	41755000	8	25
chr1	41812000	41813000	11	13
chr1	41846000	41847000	5	15
chr1	41852000	41853000	7	12
chr1	41856000	41857000	22	52
chr1	41861000	41862000	17	43
chr1	41862000	41863000	7	11
chr1	41864000	41865000	12	25
chr1	41865000	41866000	17	33
chr1	41867000	41868000	11	34
chr1	41868000	41869000	14	26
chr1	41870000	41871000	9	11
chr1	41877000	41878000	14	6
chr1	41878000	41879000	9	15
chr1	41888000	41889000	17	44
chr1	41899000	41900000	14	17
chr1	41900000	41901000	29	65
chr1	41901000	41902000	21	37
chr1	41902000	41903000	6	14
chr1	41903000	41904000	21	47
chr1	41908000	41909000	7	32
chr1	41910000	41911000	28	60
chr1	41916000	41917000	16	37
chr1	41917000	41918000	9	8
chr1	41922000	41923000	14	16
chr1	41933000	41934000	6	14
chr1	41977000	41978000	25	72
chr1	41990000	41991000	9	18
chr1	42021000	42022000	34	125
chr1	42041000	42042000	8	12
chr1	42048000	42049000	11	6
chr1	42079000	42080000	20	16
chr1	42081000	42082000	8	14
chr1	42090000	42091000	14	14
chr1	42098000	42099000	11	10
chr1	42100000	42101000	16	12
chr1	42101000	42102000	23	49
chr1	42108000	42109000	25	47
chr1	42129000	42130000	13	14
chr1	42130000	42131000	12	15
chr1	42136000	42137000	6	13
chr1	42138000	42139000	14	13
chr1	42139000	42140000	11	17
chr1	42140000	42141000	41	93
chr1	42158000	42159000	17	39
chr1	42159000	42160000	19	14
chr1	42193000	42194000	26	34
chr1	42194000	42195000	21	30
chr1	42273000	42274000	18	14
chr1	42274000	42275000	11	10
chr1	42403000	42404000	10	6
chr1	42404000	42405000	16	7
chr1	42415000	42416000	10	13
chr1	42504000	42505000	11	6
chr1	42557000	42558000	8	10
chr1	42558000	42559000	11	6
chr1	42560000	42561000	12	6
chr1	42561000	42562000	14	8
chr1	42571000	42572000	12	6
chr1	42572000	42573000	8	20
chr1	42573000	42574000	26	33
chr1	42574000	42575000	13	14
chr1	42577000	42578000	8	9
chr1	42578000	42579000	63	63
chr1	42623000	42624000	15	16
chr1	42694000	42695000	14	45
chr1	42695000	42696000	9	16
chr1	42701000	42702000	32	50
chr1	42722000	42723000	8	22
chr1	42896000	42897000	33	106
chr1	42918000	42919000	10	6
chr1	42919000	42920000	6	17
chr1	42920000	42921000	31	103
chr1	42921000	42922000	11	29
chr1	42922000	42923000	17	14
chr1	42932000	42933000	10	7
chr1	42985000	42986000	10	6
chr1	43002000	43003000	9	16
chr1	43003000	43004000	8	25
chr1	43004000	43005000	16	26
chr1	43005000	43006000	23	80
chr1	43006000	43007000	9	9
chr1	43054000	43055000	12	11
chr1	43055000	43056000	18	34
chr1	43056000	43057000	11	11
chr1	43061000	43062000	11	11
chr1	43084000	43085000	56	147
chr1	43085000	43086000	10	17
chr1	43151000	43152000	11	9
chr1	43160000	43161000	11	7
chr1	43161000	43162000	27	37
chr1	43162000	43163000	35	73
chr1	43163000	43164000	24	20
chr1	43164000	43165000	11	12
chr1	43165000	43166000	17	7
chr1	43166000	43167000	15	11
chr1	43167000	43168000	11	6
chr1	43168000	43169000	12	13
chr1	43169000	43170000	20	16
chr1	43170000	43171000	18	19
chr1	43171000	43172000	28	15
chr1	43172000	43173000	15	5
chr1	43173000	43174000	18	17
chr1	43174000	43175000	34	55
chr1	43175000	43176000	45	58
chr1	43176000	43177000	23	17
chr1	43177000	43178000	25	17
chr1	43178000	43179000	13	14
chr1	43179000	43180000	102	241
chr1	43180000	43181000	43	95
chr1	43181000	43182000	26	40
chr1	43182000	43183000	19	17
chr1	43183000	43184000	17	8
chr1	43184000	43185000	13	12
chr1	43185000	43186000	14	15
chr1	43186000	43187000	18	8
chr1	43187000	43188000	8	16
chr1	43188000	43189000	28	59
chr1	43189000	43190000	14	17
chr1	43190000	43191000	14	19
chr1	43191000	43192000	14	20
chr1	43192000	43193000	12	16
chr1	43193000	43194000	23	15
chr1	43194000	43195000	10	6
chr1	43195000	43196000	24	14
chr1	43196000	43197000	19	88
chr1	43197000	43198000	51	61
chr1	43198000	43199000	8	12
chr1	43199000	43200000	28	33
chr1	43200000	43201000	47	66
chr1	43201000	43202000	74	88
chr1	43202000	43203000	39	46
chr1	43205000	43206000	42	90
chr1	43312000	43313000	11	8
chr1	43409000	43410000	6	12
chr1	43410000	43411000	28	56
chr1	43444000	43445000	14	42
chr1	43445000	43446000	102	309
chr1	43446000	43447000	8	18
chr1	43465000	43466000	12	11
chr1	43470000	43471000	4	18
chr1	43532000	43533000	8	10
chr1	43533000	43534000	14	15
chr1	43568000	43569000	5	13
chr1	43587000	43588000	10	12
chr1	43588000	43589000	43	147
chr1	43596000	43597000	18	46
chr1	43597000	43598000	11	47
chr1	43605000	43606000	14	27
chr1	43606000	43607000	12	55
chr1	43611000	43612000	8	13
chr1	43626000	43627000	6	14
chr1	43627000	43628000	17	40
chr1	43628000	43629000	13	35
chr1	43691000	43692000	13	20
chr1	43692000	43693000	10	26
chr1	43699000	43700000	20	22
chr1	43709000	43710000	8	10
chr1	43710000	43711000	48	77
chr1	43711000	43712000	26	87
chr1	43712000	43713000	9	9
chr1	43713000	43714000	11	7
chr1	43714000	43715000	38	89
chr1	43731000	43732000	12	11
chr1	43732000	43733000	9	12
chr1	43761000	43762000	8	22
chr1	43764000	43765000	6	16
chr1	43767000	43768000	15	32
chr1	43770000	43771000	8	12
chr1	43786000	43787000	6	17
chr1	43820000	43821000	7	13
chr1	43887000	43888000	9	15
chr1	43888000	43889000	34	90
chr1	43889000	43890000	8	22
chr1	43944000	43945000	9	12
chr1	43945000	43946000	35	91
chr1	43946000	43947000	13	31
chr1	43949000	43950000	15	38
chr1	43950000	43951000	8	14
chr1	43968000	43969000	7	14
chr1	44001000	44002000	20	16
chr1	44012000	44013000	8	12
chr1	44014000	44015000	8	22
chr1	44019000	44020000	8	13
chr1	44020000	44021000	13	10
chr1	44021000	44022000	12	22
chr1	44022000	44023000	21	17
chr1	44034000	44035000	16	31
chr1	44059000	44060000	7	13
chr1	44060000	44061000	39	120
chr1	44061000	44062000	8	10
chr1	44072000	44073000	33	69
chr1	44073000	44074000	66	109
chr1	44074000	44075000	13	18
chr1	44092000	44093000	7	12
chr1	44096000	44097000	9	41
chr1	44099000	44100000	9	15
chr1	44106000	44107000	22	23
chr1	44107000	44108000	9	8
chr1	44167000	44168000	10	12
chr1	44172000	44173000	8	14
chr1	44173000	44174000	4	17
chr1	44184000	44185000	40	89
chr1	44185000	44186000	20	71
chr1	44208000	44209000	19	54
chr1	44212000	44213000	6	32
chr1	44213000	44214000	18	60
chr1	44214000	44215000	9	9
chr1	44217000	44218000	8	9
chr1	44218000	44219000	16	21
chr1	44229000	44230000	16	48
chr1	44244000	44245000	9	16
chr1	44268000	44269000	23	66
chr1	44269000	44270000	18	18
chr1	44282000	44283000	15	38
chr1	44286000	44287000	16	34
chr1	44288000	44289000	8	26
chr1	44310000	44311000	8	20
chr1	44393000	44394000	9	14
chr1	44451000	44452000	24	58
chr1	44556000	44557000	13	12
chr1	44564000	44565000	24	24
chr1	44565000	44566000	18	18
chr1	44566000	44567000	128	259
chr1	44567000	44568000	13	15
chr1	44593000	44594000	54	145
chr1	44616000	44617000	7	11
chr1	44628000	44629000	72	158
chr1	44643000	44644000	22	56
chr1	44660000	44661000	5	14
chr1	44661000	44662000	13	20
chr1	44662000	44663000	17	33
chr1	44671000	44672000	14	22
chr1	44723000	44724000	23	30
chr1	44724000	44725000	10	19
chr1	44770000	44771000	15	18
chr1	44791000	44792000	7	13
chr1	44792000	44793000	5	15
chr1	44810000	44811000	9	9
chr1	44833000	44834000	6	14
chr1	44869000	44870000	8	20
chr1	44870000	44871000	23	81
chr1	44891000	44892000	9	25
chr1	44910000	44911000	20	21
chr1	44911000	44912000	8	10
chr1	44912000	44913000	21	70
chr1	44913000	44914000	9	23
chr1	44953000	44954000	9	12
chr1	44959000	44960000	20	14
chr1	44960000	44961000	8	16
chr1	44965000	44966000	3	17
chr1	44967000	44968000	11	9
chr1	44968000	44969000	30	32
chr1	44969000	44970000	120	132
chr1	44977000	44978000	21	70
chr1	44978000	44979000	28	67
chr1	45013000	45014000	55	173
chr1	45014000	45015000	14	42
chr1	45015000	45016000	9	16
chr1	45019000	45020000	11	5
chr1	45032000	45033000	8	12
chr1	45037000	45038000	6	14
chr1	45038000	45039000	41	84
chr1	45039000	45040000	7	11
chr1	45040000	45041000	7	15
chr1	45041000	45042000	9	16
chr1	45042000	45043000	5	15
chr1	45044000	45045000	10	8
chr1	45045000	45046000	103	251
chr1	45046000	45047000	79	188
chr1	45047000	45048000	14	24
chr1	45048000	45049000	32	41
chr1	45049000	45050000	5	14
chr1	45050000	45051000	6	21
chr1	45056000	45057000	8	12
chr1	45057000	45058000	41	80
chr1	45058000	45059000	55	85
chr1	45059000	45060000	14	18
chr1	45061000	45062000	10	7
chr1	45137000	45138000	10	6
chr1	45161000	45162000	13	4
chr1	45163000	45164000	38	32
chr1	45185000	45186000	25	29
chr1	45186000	45187000	7	13
chr1	45208000	45209000	20	16
chr1	45224000	45225000	23	43
chr1	45249000	45250000	11	36
chr1	45250000	45251000	76	128
chr1	45257000	45258000	7	11
chr1	45410000	45411000	14	16
chr1	45444000	45445000	13	23
chr1	45477000	45478000	4	14
chr1	45485000	45486000	23	51
chr1	45504000	45505000	37	60
chr1	45505000	45506000	6	13
chr1	45538000	45539000	14	14
chr1	45541000	45542000	9	14
chr1	45542000	45543000	21	35
chr1	45577000	45578000	18	23
chr1	45578000	45579000	50	157
chr1	45579000	45580000	9	8
chr1	45598000	45599000	11	15
chr1	45680000	45681000	6	18
chr1	45729000	45730000	15	42
chr1	45738000	45739000	88	262
chr1	45746000	45747000	6	12
chr1	45759000	45760000	15	41
chr1	45760000	45761000	68	236
chr1	45763000	45764000	8	11
chr1	45788000	45789000	12	24
chr1	45789000	45790000	20	45
chr1	45795000	45796000	14	20
chr1	45808000	45809000	10	11
chr1	45821000	45822000	17	26
chr1	45822000	45823000	47	134
chr1	45823000	45824000	14	33
chr1	45840000	45841000	8	10
chr1	45907000	45908000	8	9
chr1	45917000	45918000	9	10
chr1	45918000	45919000	11	6
chr1	45923000	45924000	19	4
chr1	45924000	45925000	29	51
chr1	45925000	45926000	42	146
chr1	45926000	45927000	28	69
chr1	45959000	45960000	5	15
chr1	45988000	45989000	26	40
chr1	45989000	45990000	19	33
chr1	46007000	46008000	8	12
chr1	46040000	46041000	9	17
chr1	46041000	46042000	47	101
chr1	46042000	46043000	18	5
chr1	46102000	46103000	19	15
chr1	46103000	46104000	11	5
chr1	46110000	46111000	45	46
chr1	46119000	46120000	9	12
chr1	46130000	46131000	25	28
chr1	46167000	46168000	13	16
chr1	46192000	46193000	17	15
chr1	46217000	46218000	16	5
chr1	46275000	46276000	13	17
chr1	46278000	46279000	9	8
chr1	46301000	46302000	10	11
chr1	46366000	46367000	13	9
chr1	46369000	46370000	14	3
chr1	46370000	46371000	55	103
chr1	46371000	46372000	33	124
chr1	46373000	46374000	15	11
chr1	46376000	46377000	25	38
chr1	46409000	46410000	5	14
chr1	46412000	46413000	14	37
chr1	46413000	46414000	12	30
chr1	46417000	46418000	6	14
chr1	46421000	46422000	42	131
chr1	46422000	46423000	7	13
chr1	46436000	46437000	15	46
chr1	46437000	46438000	9	8
chr1	46441000	46442000	6	21
chr1	46461000	46462000	7	16
chr1	46485000	46486000	17	57
chr1	46486000	46487000	7	21
chr1	46539000	46540000	10	17
chr1	46540000	46541000	11	28
chr1	46541000	46542000	207	490
chr1	46542000	46543000	7	27
chr1	46578000	46579000	28	42
chr1	46579000	46580000	37	110
chr1	46586000	46587000	10	21
chr1	46685000	46686000	9	10
chr1	46715000	46716000	12	7
chr1	46719000	46720000	11	22
chr1	46758000	46759000	20	70
chr1	46759000	46760000	3	44
chr1	46760000	46761000	15	58
chr1	46761000	46762000	12	21
chr1	46842000	46843000	9	20
chr1	46849000	46850000	11	14
chr1	46850000	46851000	15	24
chr1	46852000	46853000	6	13
chr1	46854000	46855000	14	33
chr1	46855000	46856000	14	33
chr1	46881000	46882000	7	29
chr1	46905000	46906000	11	7
[truncated: 63,770 more rows]

## Sheet: enrich_WangCBP
Description: Enriched regions of WangCBP at 0.1% FDR rate. Table 1: 10251
Chromosome	Start	Stop	WangCBP
chr1	703000	704000	39
chr1	704000	705000	34
chr1	938000	939000	34
chr1	941000	942000	59
chr1	1041000	1042000	38
chr1	1126000	1127000	33
chr1	1157000	1158000	41
chr1	1233000	1234000	48
chr1	1300000	1301000	42
chr1	1437000	1438000	41
chr1	1499000	1500000	41
chr1	1500000	1501000	69
chr1	1539000	1540000	35
chr1	1540000	1541000	56
chr1	1555000	1556000	44
chr1	1580000	1581000	91
chr1	1614000	1615000	77
chr1	1645000	1646000	82
chr1	1667000	1668000	45
chr1	1701000	1702000	34
chr1	1812000	1813000	57
chr1	1840000	1841000	58
chr1	2054000	2055000	41
chr1	2148000	2149000	58
chr1	2149000	2150000	85
chr1	2152000	2153000	69
chr1	2153000	2154000	41
chr1	2155000	2156000	99
chr1	2158000	2159000	50
chr1	2176000	2177000	494
chr1	2177000	2178000	893
chr1	2180000	2181000	34
chr1	2221000	2222000	67
chr1	2222000	2223000	110
chr1	2312000	2313000	45
chr1	2313000	2314000	40
chr1	2470000	2471000	68
chr1	2499000	2500000	52
chr1	2506000	2507000	59
chr1	2939000	2940000	36
chr1	3763000	3764000	62
chr1	3806000	3807000	47
chr1	3807000	3808000	71
chr1	5974000	5975000	34
chr1	5975000	5976000	33
chr1	6182000	6183000	71
chr1	6218000	6219000	47
chr1	6443000	6444000	74
chr1	6537000	6538000	78
chr1	6562000	6563000	35
chr1	6586000	6587000	44
chr1	6684000	6685000	62
chr1	6767000	6768000	50
chr1	7944000	7945000	69
chr1	8135000	8136000	59
chr1	8152000	8153000	48
chr1	8508000	8509000	72
chr1	8684000	8685000	52
chr1	8800000	8801000	54
chr1	8861000	8862000	47
chr1	9409000	9410000	239
chr1	9411000	9412000	134
chr1	9609000	9610000	41
chr1	9612000	9613000	37
chr1	9635000	9636000	34
chr1	9700000	9701000	105
chr1	9711000	9712000	34
chr1	9893000	9894000	37
chr1	10015000	10016000	63
chr1	10381000	10382000	40
chr1	10413000	10414000	46
chr1	10455000	10456000	57
chr1	10477000	10478000	35
chr1	10493000	10494000	33
chr1	10995000	10996000	63
chr1	11082000	11083000	46
chr1	11245000	11246000	44
chr1	11702000	11703000	38
chr1	11723000	11724000	39
chr1	11788000	11789000	51
chr1	11888000	11889000	48
chr1	11890000	11891000	49
chr1	11891000	11892000	41
chr1	11892000	11893000	37
chr1	12156000	12157000	104
chr1	12160000	12161000	74
chr1	12161000	12162000	124
chr1	12493000	12494000	75
chr1	13901000	13902000	33
chr1	13902000	13903000	64
chr1	13929000	13930000	55
chr1	13930000	13931000	76
chr1	13948000	13949000	35
chr1	15723000	15724000	36
chr1	15725000	15726000	127
chr1	16033000	16034000	58
chr1	16034000	16035000	76
chr1	16035000	16036000	58
chr1	16046000	16047000	54
chr1	16148000	16149000	37
chr1	16175000	16176000	47
chr1	16566000	16567000	124
chr1	16639000	16640000	48
chr1	16713000	16714000	212
chr1	16812000	16813000	44
chr1	16843000	16844000	131
chr1	16865000	16866000	79
chr1	16866000	16867000	98
chr1	16939000	16940000	131
chr1	17094000	17095000	53
chr1	17095000	17096000	141
chr1	17103000	17104000	54
chr1	17104000	17105000	45
chr1	17253000	17254000	33
chr1	17639000	17640000	40
chr1	19101000	19102000	49
chr1	19147000	19148000	45
chr1	19151000	19152000	52
chr1	19273000	19274000	58
chr1	19409000	19410000	93
chr1	19450000	19451000	33
chr1	19590000	19591000	85
chr1	19662000	19663000	45
chr1	19795000	19796000	132
chr1	19796000	19797000	120
chr1	19887000	19888000	80
chr1	20081000	20082000	54
chr1	20860000	20861000	44
chr1	20985000	20986000	37
chr1	21375000	21376000	47
chr1	21376000	21377000	70
chr1	21493000	21494000	185
chr1	21528000	21529000	39
chr1	21533000	21534000	35
chr1	21982000	21983000	85
chr1	22223000	22224000	52
chr1	22224000	22225000	80
chr1	22225000	22226000	41
chr1	22238000	22239000	39
chr1	22239000	22240000	120
chr1	22251000	22252000	73
chr1	22650000	22651000	43
chr1	22651000	22652000	50
chr1	23218000	23219000	52
chr1	23543000	23544000	37
chr1	23567000	23568000	67
chr1	23753000	23754000	36
chr1	23758000	23759000	38
chr1	23818000	23819000	96
chr1	23890000	23891000	80
chr1	23999000	24000000	49
chr1	24067000	24068000	61
chr1	24179000	24180000	42
chr1	24614000	24615000	46
chr1	24680000	24681000	43
chr1	24682000	24683000	38
chr1	24701000	24702000	62
chr1	24705000	24706000	38
chr1	24706000	24707000	35
chr1	24734000	24735000	46
chr1	24735000	24736000	102
chr1	24841000	24842000	65
chr1	24842000	24843000	69
chr1	25047000	25048000	49
chr1	25110000	25111000	59
chr1	25124000	25125000	71
chr1	25127000	25128000	45
chr1	25164000	25165000	46
chr1	25184000	25185000	43
chr1	25221000	25222000	126
chr1	25222000	25223000	62
chr1	25231000	25232000	63
chr1	25431000	25432000	64
chr1	25439000	25440000	42
chr1	25446000	25447000	83
chr1	25629000	25630000	70
chr1	25761000	25762000	109
chr1	25841000	25842000	49
chr1	25875000	25876000	122
chr1	25974000	25975000	135
chr1	26019000	26020000	53
chr1	26058000	26059000	43
chr1	26197000	26198000	116
chr1	26310000	26311000	60
chr1	26325000	26326000	63
chr1	26328000	26329000	74
chr1	26368000	26369000	37
chr1	26433000	26434000	53
chr1	26479000	26480000	41
chr1	26483000	26484000	57
chr1	26484000	26485000	45
chr1	26486000	26487000	50
chr1	26505000	26506000	33
chr1	26577000	26578000	79
chr1	26631000	26632000	43
chr1	26672000	26673000	41
chr1	26741000	26742000	34
chr1	26744000	26745000	36
chr1	26819000	26820000	72
chr1	26820000	26821000	74
chr1	26891000	26892000	88
chr1	26892000	26893000	88
chr1	26894000	26895000	129
chr1	26943000	26944000	41
chr1	26986000	26987000	39
chr1	26988000	26989000	47
chr1	27032000	27033000	73
chr1	27089000	27090000	38
chr1	27099000	27100000	73
chr1	27120000	27121000	57
chr1	27336000	27337000	35
chr1	27354000	27355000	56
chr1	27521000	27522000	79
chr1	27542000	27543000	50
chr1	27689000	27690000	46
chr1	27817000	27818000	33
chr1	27924000	27925000	118
chr1	27972000	27973000	65
chr1	28068000	28069000	42
chr1	28086000	28087000	45
chr1	28113000	28114000	113
chr1	28287000	28288000	43
chr1	28445000	28446000	39
chr1	28528000	28529000	69
chr1	28704000	28705000	58
chr1	28752000	28753000	58
chr1	28780000	28781000	59
chr1	28781000	28782000	37
chr1	28842000	28843000	66
chr1	28847000	28848000	96
chr1	28935000	28936000	38
chr1	29086000	29087000	34
chr1	29126000	29127000	60
chr1	29380000	29381000	42
chr1	29381000	29382000	61
chr1	29430000	29431000	37
chr1	30964000	30965000	39
chr1	30989000	30990000	70
chr1	30995000	30996000	39
chr1	31002000	31003000	75
chr1	31311000	31312000	36
chr1	31542000	31543000	43
chr1	31882000	31883000	35
chr1	31883000	31884000	50
chr1	32002000	32003000	42
chr1	32182000	32183000	49
chr1	32251000	32252000	48
chr1	32252000	32253000	41
chr1	32311000	32312000	40
chr1	32346000	32347000	54
chr1	32460000	32461000	59
chr1	32488000	32489000	91
chr1	32610000	32611000	36
chr1	32888000	32889000	56
chr1	32889000	32890000	51
chr1	33055000	33056000	77
chr1	33219000	33220000	38
chr1	33365000	33366000	148
chr1	33366000	33367000	80
chr1	35098000	35099000	38
chr1	35431000	35432000	53
chr1	35689000	35690000	33
chr1	35744000	35745000	40
chr1	35879000	35880000	52
chr1	36169000	36170000	56
chr1	36326000	36327000	41
chr1	36327000	36328000	54
chr1	36387000	36388000	96
chr1	36399000	36400000	51
chr1	36400000	36401000	38
chr1	36462000	36463000	103
chr1	36624000	36625000	74
chr1	36636000	36637000	42
chr1	36702000	36703000	52
chr1	37712000	37713000	39
chr1	37715000	37716000	38
chr1	37717000	37718000	34
chr1	37792000	37793000	56
chr1	37834000	37835000	42
chr1	37849000	37850000	68
chr1	37912000	37913000	33
chr1	37928000	37929000	45
chr1	37930000	37931000	75
chr1	38097000	38098000	38
chr1	38228000	38229000	66
chr1	38250000	38251000	58
chr1	38797000	38798000	67
chr1	39111000	39112000	45
chr1	39216000	39217000	41
chr1	39264000	39265000	46
chr1	39422000	39423000	71
chr1	39430000	39431000	35
chr1	39434000	39435000	49
chr1	39435000	39436000	43
chr1	39453000	39454000	34
chr1	39930000	39931000	34
chr1	40278000	40279000	65
chr1	40335000	40336000	41
chr1	40399000	40400000	67
chr1	40496000	40497000	90
chr1	40612000	40613000	37
chr1	40623000	40624000	47
chr1	40624000	40625000	91
chr1	40769000	40770000	54
chr1	40929000	40930000	76
chr1	40930000	40931000	53
chr1	41989000	41990000	38
chr1	42136000	42137000	58
chr1	42573000	42574000	49
chr1	42694000	42695000	57
chr1	42701000	42702000	90
chr1	42896000	42897000	74
chr1	42920000	42921000	74
chr1	43005000	43006000	47
chr1	43084000	43085000	48
chr1	43410000	43411000	35
chr1	43587000	43588000	38
chr1	43597000	43598000	62
chr1	43888000	43889000	40
chr1	43945000	43946000	41
chr1	44184000	44185000	38
chr1	44451000	44452000	60
chr1	44969000	44970000	51
chr1	44978000	44979000	34
chr1	45013000	45014000	38
chr1	45038000	45039000	62
chr1	45045000	45046000	85
chr1	45046000	45047000	155
chr1	45047000	45048000	89
chr1	45048000	45049000	76
chr1	45058000	45059000	50
chr1	45250000	45251000	44
chr1	45334000	45335000	44
chr1	45729000	45730000	55
chr1	45738000	45739000	108
chr1	45760000	45761000	94
chr1	45782000	45783000	43
chr1	45823000	45824000	42
chr1	45924000	45925000	34
chr1	45925000	45926000	60
chr1	45926000	45927000	39
chr1	46541000	46542000	46
chr1	46579000	46580000	37
chr1	46957000	46958000	54
chr1	47552000	47553000	62
chr1	51198000	51199000	79
chr1	51206000	51207000	37
chr1	51473000	51474000	35
chr1	51474000	51475000	52
chr1	52117000	52118000	95
chr1	52272000	52273000	34
chr1	52604000	52605000	61
chr1	52642000	52643000	68
chr1	52662000	52663000	62
chr1	52871000	52872000	33
chr1	52875000	52876000	79
chr1	52941000	52942000	37
chr1	53253000	53254000	33
chr1	53435000	53436000	35
chr1	53458000	53459000	38
chr1	53476000	53477000	73
chr1	54076000	54077000	68
chr1	54291000	54292000	137
chr1	55002000	55003000	44
chr1	55453000	55454000	35
chr1	57545000	57546000	55
chr1	58784000	58785000	37
chr1	58785000	58786000	54
chr1	59018000	59019000	36
chr1	59020000	59021000	40
chr1	59021000	59022000	52
chr1	59022000	59023000	157
chr1	59023000	59024000	69
chr1	59051000	59052000	76
chr1	59054000	59055000	34
chr1	61315000	61316000	54
chr1	61963000	61964000	67
chr1	62510000	62511000	37
chr1	62674000	62675000	136
chr1	62675000	62676000	60
chr1	63022000	63023000	98
chr1	63761000	63762000	68
chr1	65204000	65205000	71
chr1	65239000	65240000	35
chr1	65305000	65306000	33
chr1	66569000	66570000	48
chr1	66574000	66575000	97
chr1	66588000	66589000	39
chr1	67163000	67164000	53
chr1	67168000	67169000	38
chr1	67292000	67293000	33
chr1	67409000	67410000	38
chr1	67668000	67669000	76
chr1	67923000	67924000	34
chr1	70443000	70444000	84
chr1	70444000	70445000	52
chr1	70459000	70460000	45
chr1	70592000	70593000	54
chr1	70593000	70594000	109
chr1	70649000	70650000	79
chr1	71319000	71320000	70
chr1	74436000	74437000	42
chr1	74971000	74972000	47
chr1	76024000	76025000	45
chr1	77457000	77458000	43
chr1	77920000	77921000	138
chr1	77921000	77922000	99
chr1	77998000	77999000	34
chr1	78216000	78217000	33
chr1	78217000	78218000	147
chr1	78243000	78244000	46
chr1	83746000	83747000	47
chr1	84672000	84673000	38
chr1	84717000	84718000	34
chr1	84928000	84929000	47
chr1	85183000	85184000	35
chr1	85439000	85440000	34
chr1	85514000	85515000	57
chr1	85515000	85516000	34
chr1	85946000	85947000	66
chr1	86634000	86635000	50
chr1	86942000	86943000	38
chr1	87152000	87153000	61
chr1	87283000	87284000	41
chr1	88922000	88923000	76
chr1	89129000	89130000	144
chr1	89231000	89232000	37
chr1	89437000	89438000	45
chr1	89762000	89763000	37
chr1	89763000	89764000	39
chr1	89845000	89846000	70
chr1	89846000	89847000	63
chr1	89849000	89850000	53
chr1	89871000	89872000	47
chr1	90001000	90002000	40
chr1	90081000	90082000	33
chr1	90092000	90093000	33
chr1	90109000	90110000	36
chr1	90233000	90234000	36
chr1	91260000	91261000	59
chr1	91794000	91795000	61
chr1	92042000	92043000	148
chr1	92043000	92044000	118
chr1	92186000	92187000	50
chr1	92775000	92776000	35
chr1	93070000	93071000	73
chr1	93200000	93201000	61
chr1	93219000	93220000	42
chr1	93267000	93268000	44
chr1	93317000	93318000	63
chr1	93418000	93419000	62
chr1	93583000	93584000	44
chr1	93584000	93585000	39
chr1	94084000	94085000	52
chr1	94085000	94086000	70
chr1	94117000	94118000	65
chr1	94147000	94148000	42
chr1	94656000	94657000	38
chr1	95311000	95312000	58
chr1	95472000	95473000	46
chr1	96959000	96960000	40
chr1	99109000	99110000	102
chr1	100208000	100209000	40
chr1	100276000	100277000	38
chr1	100277000	100278000	51
chr1	100371000	100372000	80
chr1	100487000	100488000	36
chr1	100504000	100505000	35
chr1	100589000	100590000	37
chr1	100638000	100639000	63
chr1	100678000	100679000	56
chr1	100683000	100684000	67
chr1	100690000	100691000	49
chr1	101134000	101135000	99
chr1	101165000	101166000	63
chr1	101263000	101264000	33
chr1	101350000	101351000	360
chr1	101366000	101367000	44
chr1	101473000	101474000	45
chr1	101474000	101475000	57
chr1	101477000	101478000	61
chr1	101526000	101527000	59
chr1	101547000	101548000	128
chr1	101548000	101549000	65
chr1	101549000	101550000	33
chr1	103841000	103842000	77
chr1	108903000	108904000	38
chr1	108904000	108905000	42
chr1	108991000	108992000	59
chr1	109005000	109006000	69
chr1	109036000	109037000	71
chr1	109037000	109038000	33
chr1	109090000	109091000	116
chr1	109307000	109308000	53
chr1	109434000	109435000	41
chr1	109770000	109771000	46
chr1	109828000	109829000	45
chr1	109846000	109847000	43
chr1	109892000	109893000	83
chr1	109960000	109961000	33
chr1	109965000	109966000	42
chr1	109984000	109985000	37
chr1	110146000	110147000	45
chr1	110328000	110329000	69
chr1	110378000	110379000	172
chr1	110554000	110555000	40
chr1	110682000	110683000	97
chr1	110683000	110684000	158
chr1	110751000	110752000	74
chr1	110963000	110964000	35
chr1	110975000	110976000	116
chr1	110991000	110992000	34
chr1	111016000	111017000	78
chr1	111017000	111018000	34
chr1	111217000	111218000	54
chr1	111307000	111308000	36
chr1	111308000	111309000	111
chr1	111548000	111549000	50
chr1	111559000	111560000	35
chr1	111560000	111561000	195
chr1	111750000	111751000	39
chr1	111793000	111794000	160
chr1	111815000	111816000	51
chr1	111948000	111949000	37
chr1	111960000	111961000	40
chr1	112099000	112100000	108
chr1	112100000	112101000	41
chr1	112962000	112963000	45
chr1	112963000	112964000	72
chr1	113300000	113301000	34
chr1	113417000	113418000	47
chr1	114156000	114157000	90
chr1	114215000	114216000	85
chr1	114249000	114250000	92
chr1	114273000	114274000	97
chr1	114274000	114275000	104
chr1	114275000	114276000	45
chr1	114685000	114686000	34
chr1	114690000	114691000	39
chr1	114855000	114856000	81
chr1	114925000	114926000	87
chr1	115060000	115061000	43
chr1	115101000	115102000	41
chr1	115102000	115103000	99
chr1	115124000	115125000	91
chr1	115406000	115407000	54
chr1	115407000	115408000	116
chr1	115443000	115444000	110
chr1	116483000	116484000	44
chr1	116670000	116671000	51
chr1	116762000	116763000	45
chr1	116848000	116849000	83
chr1	116859000	116860000	45
chr1	116914000	116915000	36
chr1	117081000	117082000	59
chr1	117083000	117084000	43
chr1	117107000	117108000	45
chr1	117113000	117114000	61
chr1	117114000	117115000	43
chr1	117222000	117223000	44
chr1	117949000	117950000	39
chr1	118000000	118001000	76
chr1	118002000	118003000	51
chr1	118003000	118004000	68
chr1	118008000	118009000	60
chr1	118273000	118274000	59
chr1	119484000	119485000	101
chr1	120413000	120414000	42
chr1	142123000	142124000	48
chr1	142124000	142125000	63
chr1	142534000	142535000	68
chr1	142535000	142536000	46
chr1	142730000	142731000	42
chr1	143050000	143051000	68
chr1	143051000	143052000	37
chr1	143231000	143232000	91
chr1	143245000	143246000	74
chr1	143247000	143248000	82
chr1	143250000	143251000	50
chr1	143643000	143644000	61
chr1	143646000	143647000	62
chr1	143750000	143751000	48
chr1	143751000	143752000	33
chr1	143753000	143754000	34
chr1	143770000	143771000	37
chr1	143807000	143808000	89
chr1	143826000	143827000	41
chr1	143920000	143921000	51
chr1	144093000	144094000	37
chr1	144108000	144109000	59
chr1	144109000	144110000	35
chr1	144146000	144147000	33
chr1	144148000	144149000	49
chr1	144149000	144150000	64
chr1	144166000	144167000	45
chr1	144168000	144169000	34
chr1	144188000	144189000	42
chr1	144218000	144219000	58
chr1	144227000	144228000	88
chr1	144680000	144681000	56
chr1	145110000	145111000	50
chr1	145180000	145181000	40
chr1	145479000	145480000	78
chr1	145483000	145484000	53
chr1	145977000	145978000	52
chr1	146273000	146274000	54
chr1	146397000	146398000	98
chr1	146460000	146461000	50
chr1	146607000	146608000	38
chr1	146608000	146609000	67
chr1	146614000	146615000	42
chr1	146871000	146872000	45
chr1	147033000	147034000	40
chr1	147490000	147491000	150
chr1	147491000	147492000	72
chr1	147780000	147781000	42
chr1	147781000	147782000	36
chr1	147844000	147845000	56
chr1	148050000	148051000	39
chr1	148070000	148071000	58
chr1	148080000	148081000	43
chr1	148081000	148082000	73
chr1	148089000	148090000	110
chr1	148099000	148100000	82
chr1	148124000	148125000	73
chr1	148125000	148126000	72
chr1	148126000	148127000	92
chr1	148166000	148167000	78
chr1	148390000	148391000	57
chr1	148473000	148474000	38
chr1	148475000	148476000	52
chr1	148520000	148521000	33
chr1	148532000	148533000	41
chr1	148603000	148604000	45
chr1	148726000	148727000	37
chr1	148801000	148802000	40
chr1	148802000	148803000	78
chr1	148816000	148817000	38
chr1	148850000	148851000	96
chr1	148868000	148869000	56
chr1	148936000	148937000	39
chr1	149115000	149116000	53
chr1	149165000	149166000	41
chr1	149247000	149248000	96
chr1	149295000	149296000	45
chr1	149298000	149299000	54
chr1	149309000	149310000	56
chr1	149405000	149406000	119
chr1	149429000	149430000	66
chr1	149437000	149438000	36
chr1	149520000	149521000	62
chr1	149521000	149522000	51
chr1	149566000	149567000	38
chr1	149586000	149587000	60
chr1	149638000	149639000	57
chr1	149697000	149698000	37
chr1	149698000	149699000	50
chr1	150029000	150030000	51
chr1	150137000	150138000	38
chr1	150184000	150185000	36
chr1	150185000	150186000	53
chr1	150274000	150275000	115
chr1	150287000	150288000	81
chr1	151775000	151776000	38
chr1	151784000	151785000	55
chr1	151873000	151874000	67
chr1	151910000	151911000	41
chr1	151966000	151967000	34
chr1	152162000	152163000	81
chr1	152197000	152198000	59
chr1	152206000	152207000	59
chr1	152229000	152230000	113
chr1	152421000	152422000	36
chr1	152459000	152460000	111
chr1	152511000	152512000	120
chr1	152563000	152564000	35
chr1	152574000	152575000	48
chr1	152644000	152645000	41
chr1	152702000	152703000	43
chr1	152704000	152705000	45
chr1	152798000	152799000	54
chr1	152847000	152848000	42
chr1	152867000	152868000	38
chr1	153024000	153025000	42
chr1	153175000	153176000	70
chr1	153176000	153177000	124
chr1	153194000	153195000	138
chr1	153212000	153213000	34
chr1	153213000	153214000	76
chr1	153214000	153215000	52
chr1	153222000	153223000	53
chr1	153412000	153413000	61
chr1	153431000	153432000	34
chr1	153445000	153446000	38
chr1	153463000	153464000	68
chr1	153481000	153482000	97
chr1	153498000	153499000	50
chr1	153545000	153546000	49
chr1	153799000	153800000	45
chr1	153925000	153926000	42
chr1	153981000	153982000	47
chr1	154093000	154094000	60
chr1	154095000	154096000	33
chr1	154170000	154171000	72
chr1	154257000	154258000	40
chr1	154291000	154292000	47
chr1	154333000	154334000	150
chr1	154340000	154341000	45
chr1	154342000	154343000	191
chr1	154361000	154362000	33
chr1	154363000	154364000	105
chr1	154430000	154431000	74
chr1	154449000	154450000	43
chr1	154519000	154520000	222
chr1	154574000	154575000	83
chr1	154693000	154694000	99
chr1	154737000	154738000	54
chr1	154741000	154742000	218
chr1	154837000	154838000	39
chr1	154965000	154966000	85
chr1	154977000	154978000	123
chr1	154988000	154989000	39
chr1	155003000	155004000	156
chr1	155004000	155005000	38
chr1	155053000	155054000	201
chr1	155374000	155375000	41
chr1	155375000	155376000	57
chr1	157313000	157314000	39
chr1	158017000	158018000	35
chr1	158146000	158147000	36
chr1	158147000	158148000	58
chr1	158160000	158161000	150
chr1	158268000	158269000	42
chr1	158498000	158499000	58
chr1	158499000	158500000	40
chr1	158521000	158522000	44
chr1	158579000	158580000	42
chr1	158776000	158777000	38
chr1	158865000	158866000	77
chr1	158866000	158867000	36
chr1	158918000	158919000	38
chr1	158943000	158944000	34
chr1	159032000	159033000	159
chr1	159074000	159075000	50
chr1	159281000	159282000	48
chr1	159282000	159283000	50
chr1	159306000	159307000	97
chr1	159334000	159335000	43
chr1	159354000	159355000	54
chr1	159369000	159370000	53
chr1	159390000	159391000	76
chr1	159402000	159403000	61
chr1	159413000	159414000	36
chr1	159422000	159423000	39
chr1	159438000	159439000	56
chr1	159462000	159463000	39
chr1	159550000	159551000	57
chr1	159626000	159627000	34
chr1	159636000	159637000	57
chr1	159760000	159761000	38
chr1	159767000	159768000	78
chr1	159776000	159777000	59
chr1	159849000	159850000	38
chr1	160797000	160798000	38
chr1	161558000	161559000	121
chr1	163628000	163629000	33
chr1	163629000	163630000	37
chr1	163866000	163867000	51
chr1	164004000	164005000	104
chr1	165112000	165113000	68
chr1	165456000	165457000	85
chr1	165683000	165684000	58
chr1	165684000	165685000	36
chr1	165691000	165692000	33
chr1	165710000	165711000	45
chr1	165725000	165726000	33
chr1	165728000	165729000	44
chr1	165753000	165754000	37
chr1	165864000	165865000	57
chr1	165950000	165951000	36
chr1	165951000	165952000	45
chr1	166171000	166172000	33
chr1	166172000	166173000	115
chr1	166414000	166415000	53
chr1	167603000	167604000	60
chr1	167604000	167605000	35
chr1	167721000	167722000	39
chr1	167840000	167841000	51
chr1	167928000	167929000	66
chr1	167930000	167931000	33
chr1	168030000	168031000	92
chr1	168129000	168130000	41
chr1	168310000	168311000	42
chr1	169372000	169373000	33
chr1	169549000	169550000	48
chr1	169720000	169721000	34
chr1	169721000	169722000	101
chr1	169722000	169723000	36
chr1	169977000	169978000	41
chr1	170016000	170017000	41
chr1	170017000	170018000	65
chr1	170616000	170617000	33
chr1	170768000	170769000	114
chr1	170874000	170875000	43
chr1	170875000	170876000	53
chr1	170898000	170899000	41
chr1	170906000	170907000	45
chr1	170935000	170936000	62
chr1	171074000	171075000	39
chr1	171712000	171713000	61
chr1	171950000	171951000	56
chr1	172060000	172061000	107
chr1	172103000	172104000	38
chr1	172104000	172105000	46
chr1	172395000	172396000	42
chr1	173200000	173201000	48
chr1	173204000	173205000	72
chr1	173235000	173236000	171
chr1	173259000	173260000	99
chr1	174442000	174443000	41
chr1	174443000	174444000	77
chr1	177261000	177262000	39
chr1	177529000	177530000	34
chr1	177601000	177602000	71
chr1	177945000	177946000	38
chr1	178050000	178051000	44
chr1	178113000	178114000	54
chr1	178118000	178119000	141
chr1	178190000	178191000	182
chr1	178390000	178391000	46
chr1	178738000	178739000	37
chr1	178867000	178868000	34
chr1	179258000	179259000	33
chr1	179324000	179325000	55
chr1	179325000	179326000	38
chr1	179341000	179342000	33
chr1	179632000	179633000	57
chr1	180265000	180266000	36
chr1	180495000	180496000	34
chr1	180851000	180852000	118
chr1	180852000	180853000	114
chr1	180865000	180866000	49
chr1	181025000	181026000	33
chr1	181075000	181076000	55
chr1	181706000	181707000	33
chr1	181707000	181708000	52
chr1	181708000	181709000	46
chr1	181871000	181872000	40
chr1	182192000	182193000	49
chr1	182287000	182288000	34
chr1	182981000	182982000	34
chr1	182990000	182991000	75
chr1	183076000	183077000	70
chr1	183126000	183127000	57
chr1	183392000	183393000	52
chr1	183553000	183554000	122
chr1	183802000	183803000	48
chr1	184610000	184611000	35
chr1	184611000	184612000	99
chr1	190752000	190753000	214
chr1	190774000	190775000	47
chr1	190811000	190812000	125
chr1	191044000	191045000	52
chr1	191295000	191296000	117
chr1	191357000	191358000	80
chr1	191715000	191716000	49
chr1	192525000	192526000	35
chr1	195382000	195383000	38
chr1	195437000	195438000	68
chr1	196011000	196012000	39
chr1	196327000	196328000	35
chr1	196394000	196395000	37
chr1	196415000	196416000	33
chr1	196759000	196760000	39
chr1	196792000	196793000	73
chr1	196856000	196857000	37
chr1	196857000	196858000	50
chr1	196892000	196893000	76
chr1	196914000	196915000	43
chr1	196917000	196918000	170
chr1	197170000	197171000	42
chr1	197581000	197582000	56
chr1	198905000	198906000	46
chr1	199255000	199256000	45
chr1	200131000	200132000	39
chr1	200191000	200192000	45
chr1	200577000	200578000	45
chr1	200584000	200585000	68
chr1	200865000	200866000	35
chr1	201124000	201125000	45
chr1	201194000	201195000	39
chr1	201243000	201244000	65
chr1	201509000	201510000	34
chr1	201523000	201524000	71
chr1	201525000	201526000	119
chr1	201526000	201527000	114
chr1	201541000	201542000	65
chr1	201544000	201545000	49
chr1	201556000	201557000	131
chr1	201559000	201560000	59
chr1	201560000	201561000	62
chr1	201563000	201564000	61
chr1	201843000	201844000	43
chr1	201861000	201862000	43
chr1	201862000	201863000	37
chr1	201909000	201910000	33
chr1	201918000	201919000	78
chr1	202000000	202001000	61
chr1	202031000	202032000	46
chr1	202097000	202098000	106
chr1	202599000	202600000	33
chr1	202647000	202648000	183
chr1	202730000	202731000	42
chr1	202742000	202743000	88
chr1	202752000	202753000	76
chr1	202757000	202758000	80
chr1	203357000	203358000	48
chr1	203358000	203359000	52
chr1	203447000	203448000	80
chr1	203520000	203521000	39
chr1	203524000	203525000	135
chr1	203827000	203828000	39
chr1	203866000	203867000	51
chr1	203867000	203868000	80
chr1	203985000	203986000	59
chr1	203986000	203987000	48
chr1	204797000	204798000	40
chr1	204803000	204804000	67
chr1	204815000	204816000	37
chr1	204820000	204821000	46
chr1	204852000	204853000	54
chr1	204943000	204944000	43
chr1	204997000	204998000	37
chr1	205006000	205007000	41
chr1	205043000	205044000	258
chr1	205161000	205162000	41
chr1	205163000	205164000	49
chr1	205290000	205291000	68
chr1	205291000	205292000	61
chr1	205292000	205293000	47
chr1	205561000	205562000	208
chr1	206063000	206064000	49
chr1	206064000	206065000	43
chr1	206065000	206066000	51
chr1	207996000	207997000	45
chr1	208009000	208010000	44
chr1	208024000	208025000	91
chr1	208067000	208068000	107
chr1	208068000	208069000	34
chr1	209499000	209500000	33
chr1	209819000	209820000	53
chr1	210275000	210276000	78
chr1	210524000	210525000	42
chr1	210525000	210526000	65
chr1	210799000	210800000	49
chr1	211031000	211032000	67
chr1	211255000	211256000	41
chr1	211910000	211911000	52
chr1	212842000	212843000	37
chr1	212843000	212844000	34
chr1	215871000	215872000	38
chr1	216525000	216526000	42
chr1	218286000	218287000	73
chr1	218329000	218330000	98
chr1	218512000	218513000	47
chr1	219948000	219949000	41
chr1	219949000	219950000	34
chr1	219953000	219954000	49
chr1	219982000	219983000	130
chr1	220857000	220858000	66
chr1	220884000	220885000	94
chr1	220894000	220895000	46
chr1	220895000	220896000	41
chr1	220952000	220953000	49
chr1	220953000	220954000	60
chr1	221488000	221489000	58
chr1	222100000	222101000	35
chr1	222246000	222247000	36
chr1	222247000	222248000	50
chr1	222436000	222437000	42
chr1	222611000	222612000	51
chr1	222878000	222879000	67
chr1	223682000	223683000	42
chr1	223699000	223700000	109
chr1	223721000	223722000	55
chr1	223722000	223723000	58
chr1	224031000	224032000	44
chr1	224032000	224033000	45
chr1	224151000	224152000	100
chr1	224178000	224179000	35
chr1	224253000	224254000	108
chr1	224254000	224255000	90
chr1	224256000	224257000	85
chr1	224317000	224318000	33
chr1	224376000	224377000	40
chr1	224379000	224380000	33
chr1	224563000	224564000	43
chr1	224662000	224663000	39
chr1	224907000	224908000	59
chr1	224917000	224918000	76
chr1	224929000	224930000	113
chr1	224931000	224932000	36
chr1	224944000	224945000	91
chr1	224945000	224946000	68
chr1	224993000	224994000	75
chr1	225194000	225195000	70
chr1	225566000	225567000	240
chr1	225989000	225990000	45
chr1	226020000	226021000	42
chr1	226313000	226314000	35
chr1	226357000	226358000	47
chr1	226363000	226364000	63
chr1	226394000	226395000	135
chr1	226419000	226420000	34
chr1	226420000	226421000	68
chr1	226661000	226662000	34
chr1	226712000	226713000	70
chr1	226741000	226742000	41
chr1	227545000	227546000	35
chr1	227710000	227711000	38
chr1	227761000	227762000	37
chr1	227828000	227829000	37
chr1	228269000	228270000	34
chr1	228844000	228845000	46
chr1	229175000	229176000	45
chr1	229179000	229180000	34
chr1	229181000	229182000	60
chr1	229540000	229541000	121
chr1	229730000	229731000	60
chr1	231126000	231127000	70
chr1	232575000	232576000	69
chr1	232802000	232803000	41
chr1	232808000	232809000	35
chr1	232810000	232811000	53
chr1	232811000	232812000	36
chr1	232813000	232814000	51
chr1	232814000	232815000	75
chr1	232815000	232816000	78
chr1	232926000	232927000	100
chr1	232927000	232928000	33
chr1	232933000	232934000	62
chr1	232961000	232962000	37
chr1	232974000	232975000	42
chr1	233047000	233048000	67
chr1	233165000	233166000	59
chr1	233214000	233215000	225
chr1	233358000	233359000	61
chr1	233391000	233392000	33
chr1	233527000	233528000	34
chr1	233558000	233559000	76
chr1	233734000	233735000	62
chr1	233872000	233873000	43
chr1	234096000	234097000	47
chr1	234097000	234098000	62
chr1	234229000	234230000	74
chr1	234327000	234328000	78
chr1	234512000	234513000	38
chr1	234646000	234647000	34
chr1	234834000	234835000	53
chr1	235025000	235026000	79
chr1	237949000	237950000	34
chr1	238806000	238807000	41
chr1	240077000	240078000	37
chr1	240078000	240079000	33
chr1	241331000	241332000	33
chr1	241484000	241485000	70
chr1	241485000	241486000	67
chr1	242080000	242081000	64
chr1	242081000	242082000	37
chr1	242277000	242278000	66
chr1	242278000	242279000	48
chr1	242279000	242280000	41
chr1	242304000	242305000	43
chr1	242681000	242682000	38
chr1	242682000	242683000	62
chr1	242882000	242883000	86
chr1	243064000	243065000	60
chr1	243065000	243066000	42
chr1	243092000	243093000	55
chr1	243093000	243094000	60
chr1	243094000	243095000	109
chr1	243199000	243200000	102
chr1	243200000	243201000	56
chr1	244347000	244348000	49
chr1	244796000	244797000	41
chr1	245161000	245162000	66
chr1	245637000	245638000	50
chr1	247086000	247087000	44
chr1	247087000	247088000	78
chr1	247119000	247120000	65
chr1	247134000	247135000	59
chr1	247167000	247168000	37
chr2	254000	255000	52
chr2	428000	429000	40
chr2	667000	668000	295
chr2	2596000	2597000	45
chr2	3205000	3206000	43
chr2	3360000	3361000	84
chr2	3362000	3363000	49
chr2	3583000	3584000	52
chr2	3600000	3601000	155
chr2	6923000	6924000	33
chr2	7089000	7090000	60
chr2	7625000	7626000	45
chr2	8739000	8740000	39
chr2	9481000	9482000	33
chr2	9688000	9689000	47
chr2	9760000	9761000	33
chr2	9901000	9902000	34
chr2	10101000	10102000	33
chr2	10102000	10103000	42
chr2	10389000	10390000	39
chr2	10506000	10507000	42
chr2	12774000	12775000	40
chr2	12786000	12787000	53
chr2	15199000	15200000	39
chr2	15234000	15235000	42
chr2	15618000	15619000	47
chr2	15649000	15650000	33
chr2	19411000	19412000	47
chr2	19537000	19538000	34
chr2	19964000	19965000	58
chr2	19965000	19966000	108
chr2	20114000	20115000	38
chr2	20115000	20116000	47
chr2	20414000	20415000	48
chr2	20714000	20715000	76
chr2	20886000	20887000	43
chr2	22705000	22706000	39
chr2	24003000	24004000	93
chr2	24123000	24124000	40
chr2	24152000	24153000	103
chr2	24436000	24437000	36
chr2	24869000	24870000	66
chr2	25048000	25049000	79
chr2	25349000	25350000	58
chr2	25350000	25351000	34
chr2	25453000	25454000	49
chr2	25954000	25955000	63
chr2	25955000	25956000	57
chr2	26110000	26111000	58
chr2	26261000	26262000	37
chr2	26422000	26423000	64
chr2	26862000	26863000	46
chr2	27127000	27128000	82
chr2	27157000	27158000	49
chr2	27288000	27289000	56
chr2	27399000	27400000	38
chr2	27433000	27434000	60
chr2	27446000	27447000	156
chr2	27486000	27487000	54
chr2	27566000	27567000	105
chr2	27705000	27706000	53
chr2	27740000	27741000	36
chr2	27966000	27967000	48
chr2	27967000	27968000	108
chr2	28435000	28436000	70
chr2	28468000	28469000	42
chr2	28469000	28470000	59
chr2	28485000	28486000	37
chr2	28697000	28698000	51
chr2	28698000	28699000	196
chr2	28701000	28702000	38
chr2	28827000	28828000	42
chr2	28828000	28829000	52
chr2	28946000	28947000	85
chr2	28970000	28971000	43
chr2	29087000	29088000	36
chr2	29088000	29089000	52
chr2	29091000	29092000	44
chr2	29192000	29193000	33
chr2	30222000	30223000	260
chr2	30223000	30224000	75
chr2	30241000	30242000	51
chr2	30307000	30308000	48
chr2	30308000	30309000	35
chr2	30334000	30335000	35
chr2	30342000	30343000	39
chr2	32089000	32090000	49
chr2	32142000	32143000	44
chr2	32244000	32245000	59
chr2	32706000	32707000	45
chr2	32994000	32995000	182
chr2	32995000	32996000	140
chr2	33554000	33555000	55
chr2	33677000	33678000	41
chr2	37047000	37048000	63
chr2	37164000	37165000	33
chr2	37312000	37313000	54
chr2	37425000	37426000	33
chr2	37471000	37472000	35
chr2	38461000	38462000	34
chr2	38683000	38684000	38
chr2	38684000	38685000	57
chr2	38747000	38748000	51
chr2	38831000	38832000	70
chr2	38832000	38833000	74
chr2	39201000	39202000	36
chr2	39205000	39206000	47
chr2	39297000	39298000	49
chr2	41921000	41922000	78
chr2	42182000	42183000	72
chr2	42183000	42184000	114
chr2	42186000	42187000	96
chr2	42208000	42209000	33
chr2	42213000	42214000	160
chr2	42441000	42442000	66
chr2	42442000	42443000	50
chr2	42891000	42892000	51
chr2	43211000	43212000	67
chr2	43212000	43213000	88
chr2	43214000	43215000	83
chr2	43215000	43216000	89
chr2	43217000	43218000	153
chr2	43239000	43240000	94
chr2	43255000	43256000	97
chr2	43275000	43276000	45
chr2	43299000	43300000	129
chr2	43300000	43301000	117
chr2	43301000	43302000	36
chr2	43302000	43303000	33
chr2	43304000	43305000	46
chr2	43305000	43306000	46
chr2	43307000	43308000	34
chr2	43310000	43311000	34
chr2	43676000	43677000	67
chr2	44076000	44077000	55
chr2	44248000	44249000	48
chr2	44249000	44250000	54
chr2	44442000	44443000	61
chr2	45648000	45649000	67
chr2	45691000	45692000	35
chr2	45731000	45732000	79
chr2	46259000	46260000	33
chr2	46697000	46698000	53
chr2	47256000	47257000	60
chr2	47257000	47258000	118
chr2	47483000	47484000	33
chr2	47863000	47864000	34
chr2	47987000	47988000	55
chr2	47988000	47989000	37
chr2	48394000	48395000	43
chr2	48395000	48396000	47
chr2	48403000	48404000	69
chr2	48521000	48522000	55
chr2	49310000	49311000	48
chr2	53848000	53849000	53
chr2	53867000	53868000	54
chr2	54075000	54076000	50
chr2	54653000	54654000	56
chr2	54655000	54656000	56
chr2	54804000	54805000	49
chr2	55131000	55132000	52
chr2	55312000	55313000	35
chr2	55313000	55314000	49
chr2	55349000	55350000	37
chr2	55600000	55601000	61
chr2	55698000	55699000	240
chr2	58127000	58128000	33
chr2	59968000	59969000	43
chr2	60755000	60756000	36
chr2	60900000	60901000	99
chr2	60962000	60963000	42
chr2	61225000	61226000	50
chr2	61257000	61258000	37
chr2	61551000	61552000	44
chr2	61552000	61553000	33
chr2	61617000	61618000	41
chr2	61618000	61619000	37
chr2	61619000	61620000	105
chr2	61844000	61845000	39
chr2	61845000	61846000	51
chr2	61935000	61936000	38
chr2	61969000	61970000	79
chr2	62786000	62787000	55
chr2	62811000	62812000	44
chr2	63669000	63670000	119
chr2	63921000	63922000	45
chr2	63932000	63933000	68
chr2	64603000	64604000	43
chr2	64604000	64605000	57
chr2	64831000	64832000	39
chr2	64832000	64833000	50
chr2	65210000	65211000	51
chr2	65308000	65309000	50
chr2	65382000	65383000	34
chr2	68143000	68144000	45
chr2	68238000	68239000	93
chr2	68331000	68332000	36
chr2	68332000	68333000	34
chr2	68333000	68334000	62
chr2	68547000	68548000	37
chr2	68548000	68549000	44
chr2	68802000	68803000	38
chr2	68807000	68808000	48
chr2	68815000	68816000	37
chr2	68832000	68833000	46
chr2	68847000	68848000	57
chr2	68848000	68849000	35
chr2	68909000	68910000	41
chr2	68910000	68911000	59
chr2	69518000	69519000	76
chr2	69724000	69725000	34
chr2	69725000	69726000	54
chr2	69726000	69727000	39
chr2	69774000	69775000	58
chr2	69910000	69911000	65
chr2	70149000	70150000	39
chr2	70151000	70152000	37
chr2	70167000	70168000	113
chr2	70172000	70173000	36
chr2	70204000	70205000	48
chr2	70213000	70214000	42
chr2	70214000	70215000	46
chr2	70223000	70224000	146
chr2	70271000	70272000	68
chr2	70329000	70330000	49
chr2	70373000	70374000	33
chr2	70374000	70375000	100
chr2	70737000	70738000	49
chr2	71148000	71149000	55
chr2	71149000	71150000	66
chr2	71412000	71413000	65
chr2	73314000	73315000	66
chr2	73466000	73467000	60
chr2	73817000	73818000	47
chr2	73818000	73819000	52
chr2	73860000	73861000	63
chr2	74007000	74008000	167
chr2	74051000	74052000	48
chr2	74259000	74260000	55
chr2	74279000	74280000	62
chr2	74371000	74372000	35
chr2	74502000	74503000	60
chr2	74535000	74536000	146
chr2	74538000	74539000	131
chr2	74553000	74554000	52
chr2	74563000	74564000	78
chr2	74930000	74931000	33
chr2	75727000	75728000	42
chr2	84539000	84540000	38
chr2	84540000	84541000	36
chr2	84926000	84927000	38
chr2	84955000	84956000	33
chr2	84962000	84963000	52
chr2	84986000	84987000	64
chr2	84987000	84988000	38
chr2	85006000	85007000	64
chr2	85020000	85021000	36
chr2	85407000	85408000	44
chr2	85408000	85409000	107
chr2	85435000	85436000	74
chr2	85518000	85519000	49
chr2	85619000	85620000	57
chr2	85642000	85643000	48
chr2	85696000	85697000	53
chr2	85933000	85934000	34
chr2	85934000	85935000	39
chr2	86116000	86117000	42
chr2	86117000	86118000	43
chr2	86118000	86119000	54
chr2	86119000	86120000	213
chr2	86186000	86187000	58
chr2	86266000	86267000	35
chr2	86276000	86277000	56
chr2	86521000	86522000	94
chr2	86643000	86644000	34
chr2	86644000	86645000	36
chr2	87157000	87158000	42
chr2	87588000	87589000	34
chr2	87606000	87607000	35
chr2	88097000	88098000	33
chr2	88136000	88137000	62
chr2	88708000	88709000	84
chr2	88772000	88773000	63
chr2	88834000	88835000	33
chr2	91132000	91133000	34
chr2	91157000	91158000	33
chr2	91158000	91159000	33
chr2	91178000	91179000	36
chr2	91180000	91181000	37
chr2	91182000	91183000	44
chr2	94838000	94839000	91
chr2	95104000	95105000	57
chr2	95195000	95196000	76
chr2	96174000	96175000	41
chr2	96175000	96176000	81
chr2	96176000	96177000	76
chr2	96178000	96179000	96
chr2	96238000	96239000	49
chr2	96295000	96296000	118
chr2	96335000	96336000	38
chr2	96365000	96366000	39
chr2	96437000	96438000	51
chr2	96561000	96562000	38
chr2	96566000	96567000	114
chr2	96567000	96568000	46
chr2	96568000	96569000	172
chr2	96667000	96668000	85
chr2	96790000	96791000	49
chr2	96806000	96807000	58
chr2	96887000	96888000	38
chr2	96992000	96993000	142
chr2	97647000	97648000	35
chr2	97701000	97702000	53
chr2	97979000	97980000	36
chr2	98431000	98432000	42
chr2	98447000	98448000	37
chr2	98448000	98449000	51
chr2	98591000	98592000	55
chr2	98647000	98648000	35
chr2	98749000	98750000	37
chr2	98754000	98755000	63
chr2	98818000	98819000	43
chr2	98819000	98820000	40
chr2	99124000	99125000	75
chr2	99137000	99138000	49
chr2	99163000	99164000	44
chr2	99164000	99165000	64
chr2	99319000	99320000	97
chr2	99320000	99321000	41
chr2	99473000	99474000	59
chr2	100545000	100546000	36
chr2	100563000	100564000	39
chr2	100627000	100628000	48
chr2	100985000	100986000	45
chr2	101235000	101236000	60
chr2	101236000	101237000	33
chr2	101289000	101290000	42
chr2	101291000	101292000	33
chr2	101311000	101312000	72
chr2	102350000	102351000	45
chr2	105020000	105021000	49
chr2	105721000	105722000	46
chr2	105729000	105730000	34
chr2	105737000	105738000	61
chr2	105738000	105739000	40
chr2	105739000	105740000	33
chr2	105781000	105782000	37
chr2	105785000	105786000	41
chr2	105910000	105911000	38
chr2	106068000	106069000	38
chr2	106077000	106078000	88
chr2	106078000	106079000	55
chr2	106121000	106122000	35
chr2	106177000	106178000	33
chr2	108432000	108433000	73
chr2	108604000	108605000	40
chr2	108702000	108703000	94
chr2	109014000	109015000	61
chr2	109015000	109016000	63
chr2	111332000	111333000	63
chr2	112529000	112530000	41
chr2	112662000	112663000	107
chr2	112749000	112750000	63
chr2	113058000	113059000	80
chr2	113119000	113120000	36
chr2	113470000	113471000	50
chr2	113647000	113648000	33
chr2	113649000	113650000	42
chr2	113864000	113865000	33
chr2	113911000	113912000	33
chr2	114230000	114231000	36
chr2	114350000	114351000	36
chr2	114363000	114364000	109
chr2	118288000	118289000	217
chr2	118289000	118290000	43
chr2	118562000	118563000	35
chr2	120233000	120234000	137
chr2	120651000	120652000	52
chr2	120706000	120707000	36
chr2	122004000	122005000	54
chr2	122005000	122006000	42
chr2	122123000	122124000	80
chr2	122124000	122125000	39
chr2	122173000	122174000	54
chr2	122229000	122230000	48
chr2	127131000	127132000	82
chr2	127133000	127134000	35
chr2	127861000	127862000	49
chr2	127862000	127863000	59
chr2	127882000	127883000	37
chr2	128000000	128001000	56
chr2	128175000	128176000	35
chr2	128285000	128286000	48
chr2	128360000	128361000	46
chr2	128565000	128566000	58
chr2	130655000	130656000	46
chr2	130816000	130817000	115
chr2	131298000	131299000	44
chr2	131567000	131568000	44
chr2	131966000	131967000	46
chr2	134655000	134656000	68
chr2	134732000	134733000	54
chr2	135143000	135144000	33
chr2	135144000	135145000	73
chr2	135392000	135393000	91
chr2	135526000	135527000	110
chr2	136004000	136005000	50
chr2	136215000	136216000	72
chr2	136350000	136351000	46
chr2	136459000	136460000	60
chr2	136482000	136483000	34
chr2	136589000	136590000	38
chr2	136590000	136591000	60
chr2	136591000	136592000	67
chr2	136592000	136593000	76
chr2	136593000	136594000	77
chr2	136603000	136604000	118
chr2	136605000	136606000	118
chr2	136606000	136607000	84
chr2	136608000	136609000	74
chr2	136610000	136611000	391
chr2	136700000	136701000	48
chr2	136712000	136713000	109
chr2	136713000	136714000	104
chr2	136755000	136756000	48
chr2	136801000	136802000	164
chr2	136856000	136857000	157
chr2	143603000	143604000	69
chr2	144806000	144807000	38
chr2	148494000	148495000	59
chr2	148495000	148496000	63
chr2	148998000	148999000	55
chr2	149119000	149120000	51
chr2	150152000	150153000	53
chr2	151826000	151827000	55
chr2	151854000	151855000	35
chr2	151988000	151989000	45
chr2	152393000	152394000	42
chr2	152740000	152741000	75
chr2	153282000	153283000	62
chr2	153283000	153284000	34
chr2	154600000	154601000	46
chr2	155228000	155229000	69
chr2	156897000	156898000	159
chr2	156898000	156899000	44
chr2	156899000	156900000	98
chr2	156900000	156901000	35
chr2	156906000	156907000	43
chr2	156907000	156908000	90
chr2	156965000	156966000	46
chr2	157969000	157970000	197
chr2	157978000	157979000	50
chr2	157983000	157984000	87
chr2	158005000	158006000	35
chr2	158006000	158007000	33
chr2	158008000	158009000	37
chr2	158029000	158030000	50
chr2	158034000	158035000	38
chr2	158193000	158194000	35
chr2	159085000	159086000	69
chr2	160277000	160278000	83
chr2	160971000	160972000	59
chr2	161047000	161048000	73
chr2	161217000	161218000	37
chr2	161642000	161643000	60
chr2	161725000	161726000	39
chr2	161843000	161844000	49
chr2	161844000	161845000	50
chr2	161845000	161846000	47
chr2	161847000	161848000	41
chr2	161873000	161874000	43
chr2	162576000	162577000	52
chr2	162602000	162603000	45
chr2	162883000	162884000	37
chr2	166518000	166519000	42
chr2	170138000	170139000	35
chr2	170149000	170150000	66
chr2	170259000	170260000	66
chr2	170389000	170390000	36
chr2	170392000	170393000	35
chr2	171216000	171217000	43
chr2	171493000	171494000	134
chr2	171495000	171496000	61
chr2	171538000	171539000	34
chr2	171724000	171725000	43
chr2	171725000	171726000	41
chr2	171775000	171776000	35
chr2	171813000	171814000	35
chr2	171998000	171999000	47
chr2	172487000	172488000	61
chr2	173003000	173004000	33
chr2	173036000	173037000	74
chr2	173069000	173070000	47
chr2	173128000	173129000	45
chr2	173129000	173130000	34
chr2	174536000	174537000	39
chr2	174538000	174539000	56
chr2	174968000	174969000	48
chr2	175066000	175067000	49
chr2	175166000	175167000	101
chr2	175170000	175171000	49
chr2	175351000	175352000	138
chr2	175741000	175742000	107
chr2	175754000	175755000	40
chr2	177785000	177786000	110
chr2	177786000	177787000	48
chr2	177836000	177837000	106
chr2	177837000	177838000	40
chr2	177838000	177839000	33
chr2	178125000	178126000	37
chr2	178191000	178192000	55
chr2	179023000	179024000	56
chr2	179051000	179052000	37
chr2	179096000	179097000	40
chr2	180580000	180581000	76
chr2	180937000	180938000	34
chr2	181696000	181697000	45
chr2	181885000	181886000	42
chr2	182029000	182030000	56
chr2	183697000	183698000	37
chr2	187059000	187060000	80
chr2	190014000	190015000	70
chr2	190234000	190235000	96
chr2	190335000	190336000	43
chr2	190357000	190358000	40
chr2	190980000	190981000	70
chr2	190981000	190982000	44
chr2	191107000	191108000	35
chr2	191221000	191222000	54
chr2	191453000	191454000	47
chr2	191454000	191455000	42
chr2	191455000	191456000	33
chr2	191520000	191521000	40
chr2	191587000	191588000	115
chr2	191593000	191594000	126
chr2	191688000	191689000	48
chr2	191723000	191724000	38
chr2	191724000	191725000	37
chr2	192190000	192191000	83
chr2	192248000	192249000	35
chr2	192250000	192251000	52
chr2	192313000	192314000	36
chr2	194896000	194897000	47
chr2	196109000	196110000	34
chr2	196132000	196133000	88
chr2	196230000	196231000	47
chr2	196231000	196232000	36
chr2	196641000	196642000	82
chr2	196733000	196734000	48
chr2	196743000	196744000	52
chr2	196744000	196745000	68
chr2	196749000	196750000	241
chr2	196755000	196756000	36
chr2	196784000	196785000	156
chr2	196803000	196804000	71
chr2	196813000	196814000	105
chr2	196815000	196816000	33
chr2	196833000	196834000	37
chr2	196836000	196837000	63
chr2	197212000	197213000	49
chr2	197372000	197373000	39
chr2	197718000	197719000	53
chr2	197771000	197772000	78
chr2	197772000	197773000	86
chr2	197778000	197779000	62
chr2	197779000	197780000	43
chr2	197785000	197786000	34
chr2	197879000	197880000	38
chr2	197881000	197882000	37
chr2	197883000	197884000	73
chr2	198007000	198008000	44
chr2	198008000	198009000	81
chr2	198026000	198027000	125
chr2	198072000	198073000	100
chr2	198073000	198074000	164
chr2	198088000	198089000	63
chr2	198089000	198090000	34
chr2	198377000	198378000	39
chr2	198442000	198443000	92
chr2	200484000	200485000	33
chr2	201099000	201100000	43
chr2	201286000	201287000	99
chr2	201384000	201385000	76
chr2	201437000	201438000	127
chr2	201462000	201463000	160
chr2	201536000	201537000	71
chr2	201644000	201645000	46
chr2	201689000	201690000	51
chr2	201690000	201691000	34
chr2	201691000	201692000	37
chr2	201698000	201699000	33
chr2	201703000	201704000	72
chr2	201805000	201806000	42
chr2	201806000	201807000	60
chr2	201830000	201831000	35
chr2	201831000	201832000	222
chr2	202024000	202025000	61
chr2	202354000	202355000	38
chr2	202811000	202812000	33
chr2	202838000	202839000	74
chr2	203207000	203208000	51
chr2	203485000	203486000	48
chr2	203587000	203588000	86
chr2	203811000	203812000	68
chr2	203812000	203813000	47
chr2	204279000	204280000	90
chr2	204293000	204294000	82
chr2	204314000	204315000	142
chr2	204509000	204510000	34
chr2	204524000	204525000	114
chr2	205540000	205541000	151
chr2	206732000	206733000	103
chr2	207338000	207339000	86
chr2	207716000	207717000	122
chr2	207738000	207739000	39
chr2	207739000	207740000	66
chr2	208102000	208103000	181
chr2	208103000	208104000	66
chr2	208197000	208198000	35
chr2	208198000	208199000	90
chr2	208839000	208840000	51
chr2	213857000	213858000	68
chr2	216682000	216683000	106
chr2	216687000	216688000	53
chr2	216985000	216986000	118
chr2	217071000	217072000	54
chr2	218789000	218790000	42
chr2	218790000	218791000	56
chr2	218843000	218844000	62
chr2	218859000	218860000	55
chr2	218889000	218890000	63
chr2	218969000	218970000	91
chr2	218972000	218973000	37
chr2	218980000	218981000	39
chr2	219141000	219142000	82
chr2	219232000	219233000	44
chr2	219283000	219284000	48
chr2	219453000	219454000	36
chr2	219465000	219466000	72
chr2	219466000	219467000	42
chr2	219469000	219470000	59
chr2	219482000	219483000	40
chr2	219733000	219734000	49
chr2	219750000	219751000	55
chr2	219751000	219752000	42
chr2	219779000	219780000	54
chr2	219802000	219803000	72
chr2	219818000	219819000	54
chr2	219820000	219821000	42
chr2	219852000	219853000	174
chr2	220071000	220072000	63
chr2	220170000	220171000	46
chr2	222090000	222091000	107
chr2	222091000	222092000	162
chr2	223229000	223230000	48
chr2	224530000	224531000	75
chr2	225158000	225159000	56
chr2	225501000	225502000	46
chr2	225520000	225521000	36
chr2	227364000	227365000	59
chr2	227408000	227409000	34
chr2	227409000	227410000	74
chr2	227898000	227899000	81
chr2	230495000	230496000	33
chr2	230792000	230793000	46
chr2	230798000	230799000	59
chr2	230827000	230828000	33
chr2	230892000	230893000	65
chr2	231175000	231176000	34
chr2	231285000	231286000	59
chr2	231629000	231630000	57
chr2	232037000	232038000	69
chr2	232087000	232088000	60
chr2	232177000	232178000	38
chr2	232235000	232236000	108
chr2	232279000	232280000	60
chr2	232280000	232281000	43
chr2	232281000	232282000	97
chr2	232282000	232283000	44
chr2	232283000	232284000	51
chr2	232354000	232355000	73
chr2	232888000	232889000	50
chr2	233123000	233124000	62
chr2	233411000	233412000	35
chr2	233654000	233655000	35
chr2	233824000	233825000	41
chr2	233841000	233842000	98
chr2	233905000	233906000	70
chr2	234564000	234565000	34
chr2	234864000	234865000	185
chr2	234865000	234866000	94
chr2	234866000	234867000	112
chr2	234882000	234883000	110
chr2	234909000	234910000	108
chr2	234996000	234997000	116
chr2	234999000	235000000	115
chr2	235019000	235020000	63
chr2	235020000	235021000	83
chr2	235037000	235038000	117
chr2	235057000	235058000	87
chr2	235062000	235063000	94
chr2	237541000	237542000	62
chr2	237659000	237660000	43
chr2	238006000	238007000	47
chr2	238177000	238178000	103
chr2	238246000	238247000	67
chr2	238247000	238248000	115
chr2	238248000	238249000	156
chr2	238261000	238262000	151
chr2	238472000	238473000	36
chr2	238540000	238541000	69
chr2	238634000	238635000	41
chr2	238862000	238863000	71
chr2	239000000	239001000	49
chr2	239854000	239855000	109
chr2	239861000	239862000	34
chr2	239862000	239863000	37
chr2	239885000	239886000	52
chr2	239913000	239914000	39
chr2	239956000	239957000	107
chr2	239967000	239968000	38
chr2	239987000	239988000	37
chr2	239988000	239989000	64
chr2	240613000	240614000	42
chr2	241153000	241154000	54
chr2	241154000	241155000	60
chr2	241174000	241175000	38
chr2	241690000	241691000	54
chr2	241696000	241697000	50
chr2	241697000	241698000	100
chr2	241737000	241738000	44
chr2	241738000	241739000	46
chr2	241903000	241904000	102
chr2	242096000	242097000	54
chr2	242403000	242404000	37
chr2	242472000	242473000	42
chr2	242576000	242577000	44
chr2	242622000	242623000	37
chr2	242679000	242680000	33
chr3	1059000	1060000	42
chr3	3143000	3144000	49
chr3	3196000	3197000	50
chr3	4509000	4510000	36
chr3	4510000	4511000	46
chr3	4535000	4536000	33
chr3	4838000	4839000	103
chr3	4839000	4840000	39
chr3	4847000	4848000	86
chr3	4848000	4849000	53
chr3	4862000	4863000	49
chr3	4885000	4886000	41
chr3	4994000	4995000	43
chr3	5000000	5001000	57
chr3	5036000	5037000	45
chr3	5138000	5139000	36
chr3	7893000	7894000	65
chr3	8374000	8375000	77
chr3	8980000	8981000	41
chr3	9379000	9380000	35
chr3	9413000	9414000	96
chr3	9414000	9415000	37
chr3	9666000	9667000	41
chr3	9748000	9749000	45
chr3	9766000	9767000	43
chr3	9809000	9810000	76
chr3	9907000	9908000	42
chr3	9950000	9951000	52
chr3	10003000	10004000	36
chr3	10043000	10044000	45
chr3	10132000	10133000	40
chr3	10215000	10216000	40
chr3	10259000	10260000	60
chr3	10264000	10265000	33
chr3	10265000	10266000	43
chr3	10337000	10338000	61
chr3	10454000	10455000	42
chr3	11289000	11290000	34
chr3	11640000	11641000	34
chr3	11659000	11660000	33
chr3	11863000	11864000	55
chr3	12500000	12501000	63
chr3	12573000	12574000	56
chr3	12680000	12681000	94
chr3	12858000	12859000	43
chr3	13028000	13029000	48
chr3	13032000	13033000	33
chr3	13363000	13364000	41
chr3	13437000	13438000	74
chr3	13468000	13469000	33
chr3	13883000	13884000	58
chr3	13907000	13908000	38
chr3	13911000	13912000	49
chr3	13912000	13913000	33
chr3	14141000	14142000	58
chr3	14159000	14160000	90
chr3	14161000	14162000	57
chr3	14192000	14193000	37
chr3	14195000	14196000	201
chr3	14418000	14419000	41
chr3	14419000	14420000	36
chr3	14448000	14449000	100
chr3	14668000	14669000	96
chr3	15081000	15082000	54
chr3	15115000	15116000	135
chr3	15222000	15223000	33
chr3	15288000	15289000	74
chr3	15308000	15309000	52
chr3	15394000	15395000	33
chr3	15617000	15618000	39
chr3	15618000	15619000	96
chr3	16281000	16282000	109
chr3	16302000	16303000	49
chr3	16317000	16318000	66
chr3	16326000	16327000	44
chr3	16328000	16329000	66
chr3	16354000	16355000	35
chr3	16528000	16529000	75
chr3	18455000	18456000	68
chr3	18461000	18462000	34
chr3	18462000	18463000	50
chr3	18757000	18758000	69
chr3	19963000	19964000	89
chr3	20057000	20058000	36
chr3	20202000	20203000	108
chr3	23933000	23934000	85
chr3	23961000	23962000	37
chr3	23962000	23963000	70
chr3	25062000	25063000	33
chr3	25681000	25682000	46
chr3	25799000	25800000	34
chr3	25806000	25807000	60
chr3	28365000	28366000	52
chr3	30370000	30371000	35
chr3	30623000	30624000	39
chr3	30629000	30630000	35
chr3	30648000	30649000	33
chr3	30671000	30672000	70
chr3	30674000	30675000	48
chr3	30675000	30676000	124
chr3	30710000	30711000	33
chr3	31230000	31231000	41
chr3	31243000	31244000	45
chr3	31478000	31479000	47
chr3	31548000	31549000	60
chr3	31549000	31550000	39
chr3	32313000	32314000	36
chr3	32431000	32432000	43
chr3	32474000	32475000	61
chr3	32476000	32477000	78
chr3	32701000	32702000	119
chr3	32977000	32978000	34
chr3	32980000	32981000	107
chr3	33024000	33025000	45
chr3	33061000	33062000	45
chr3	33064000	33065000	91
chr3	33457000	33458000	111
chr3	33814000	33815000	52
chr3	33815000	33816000	33
chr3	36909000	36910000	76
chr3	37009000	37010000	127
chr3	37010000	37011000	85
chr3	37259000	37260000	51
chr3	38055000	38056000	44
chr3	38056000	38057000	43
chr3	38153000	38154000	40
chr3	38181000	38182000	137
chr3	39068000	39069000	68
chr3	39124000	39125000	35
chr3	39169000	39170000	80
chr3	39400000	39401000	42
chr3	39423000	39424000	61
chr3	40326000	40327000	63
chr3	40469000	40470000	49
chr3	40473000	40474000	85
chr3	41134000	41135000	37
chr3	41215000	41216000	39
chr3	41978000	41979000	111
chr3	42572000	42573000	60
chr3	42598000	42599000	76
chr3	42607000	42608000	53
chr3	42616000	42617000	73
chr3	42617000	42618000	83
chr3	42897000	42898000	39
chr3	43030000	43031000	36
chr3	43313000	43314000	56
chr3	43363000	43364000	53
chr3	43406000	43407000	68
chr3	43707000	43708000	74
chr3	44354000	44355000	45
chr3	44456000	44457000	64
chr3	44778000	44779000	109
chr3	44992000	44993000	38
chr3	45126000	45127000	43
chr3	45705000	45706000	69
chr3	45858000	45859000	37
chr3	45886000	45887000	99
chr3	45955000	45956000	33
chr3	46081000	46082000	51
chr3	46505000	46506000	42
chr3	46555000	46556000	150
chr3	46646000	46647000	34
chr3	46964000	46965000	61
chr3	46965000	46966000	33
chr3	46993000	46994000	53
chr3	46996000	46997000	36
chr3	47004000	47005000	41
[truncated: 8,253 more rows]

## Sheet: enrich_Wangp300
Description: Enriched regions of Wangp300 at 0.1% FDR rate. Table 1: 3881
Chromosome	Start	Stop	Wangp300
chr1	2149000	2150000	25
chr1	2155000	2156000	21
chr1	2176000	2177000	63
chr1	2177000	2178000	163
chr1	2212000	2213000	20
chr1	2222000	2223000	27
chr1	3763000	3764000	19
chr1	3807000	3808000	21
chr1	6182000	6183000	25
chr1	6443000	6444000	18
chr1	6684000	6685000	19
chr1	6767000	6768000	27
chr1	7944000	7945000	28
chr1	8135000	8136000	18
chr1	8861000	8862000	21
chr1	9141000	9142000	27
chr1	9409000	9410000	47
chr1	9411000	9412000	19
chr1	9612000	9613000	21
chr1	10793000	10794000	22
chr1	11245000	11246000	19
chr1	11890000	11891000	25
chr1	12156000	12157000	29
chr1	12160000	12161000	18
chr1	12161000	12162000	30
chr1	12493000	12494000	27
chr1	13902000	13903000	18
chr1	13930000	13931000	25
chr1	15725000	15726000	37
chr1	16033000	16034000	21
chr1	16566000	16567000	24
chr1	16713000	16714000	37
chr1	16843000	16844000	24
chr1	17104000	17105000	22
chr1	19147000	19148000	18
chr1	19590000	19591000	23
chr1	19795000	19796000	27
chr1	19796000	19797000	31
chr1	19887000	19888000	19
chr1	21493000	21494000	49
chr1	21533000	21534000	19
chr1	21982000	21983000	29
chr1	22224000	22225000	23
chr1	22239000	22240000	20
chr1	22251000	22252000	18
chr1	23567000	23568000	25
chr1	23818000	23819000	22
chr1	23890000	23891000	33
chr1	24701000	24702000	20
chr1	24705000	24706000	18
chr1	24735000	24736000	22
chr1	24841000	24842000	26
chr1	24842000	24843000	31
chr1	25110000	25111000	25
chr1	25129000	25130000	20
chr1	25221000	25222000	25
chr1	25431000	25432000	29
chr1	25446000	25447000	34
chr1	25629000	25630000	23
chr1	25761000	25762000	27
chr1	25841000	25842000	19
chr1	25875000	25876000	30
chr1	25974000	25975000	22
chr1	26019000	26020000	18
chr1	26197000	26198000	38
chr1	26478000	26479000	18
chr1	26577000	26578000	19
chr1	26631000	26632000	18
chr1	26819000	26820000	21
chr1	26891000	26892000	22
chr1	26894000	26895000	24
chr1	26943000	26944000	31
chr1	27099000	27100000	21
chr1	27120000	27121000	18
chr1	27354000	27355000	33
chr1	27521000	27522000	22
chr1	27689000	27690000	22
chr1	27871000	27872000	23
chr1	27924000	27925000	33
chr1	28113000	28114000	38
chr1	28287000	28288000	25
chr1	28780000	28781000	25
chr1	28842000	28843000	39
chr1	28847000	28848000	33
chr1	29113000	29114000	19
chr1	29381000	29382000	20
chr1	30989000	30990000	24
chr1	31005000	31006000	22
chr1	31542000	31543000	29
chr1	32251000	32252000	18
chr1	32346000	32347000	21
chr1	32488000	32489000	26
chr1	32888000	32889000	29
chr1	33055000	33056000	20
chr1	33365000	33366000	62
chr1	35431000	35432000	19
chr1	36169000	36170000	22
chr1	36327000	36328000	18
chr1	36387000	36388000	21
chr1	36462000	36463000	35
chr1	36624000	36625000	24
chr1	36702000	36703000	19
chr1	37715000	37716000	20
chr1	37928000	37929000	21
chr1	38228000	38229000	23
chr1	38250000	38251000	18
chr1	38797000	38798000	19
chr1	39264000	39265000	20
chr1	40399000	40400000	21
chr1	40496000	40497000	24
chr1	40624000	40625000	31
chr1	40930000	40931000	18
chr1	42701000	42702000	21
chr1	42896000	42897000	32
chr1	42920000	42921000	26
chr1	43005000	43006000	25
chr1	43197000	43198000	28
chr1	43888000	43889000	24
chr1	44451000	44452000	24
chr1	44651000	44652000	28
chr1	45038000	45039000	29
chr1	45045000	45046000	27
chr1	45046000	45047000	48
chr1	45047000	45048000	32
chr1	45578000	45579000	20
chr1	45729000	45730000	23
chr1	45738000	45739000	20
chr1	45822000	45823000	18
chr1	45925000	45926000	20
chr1	45926000	45927000	21
chr1	46541000	46542000	20
chr1	51198000	51199000	25
chr1	52604000	52605000	24
chr1	52642000	52643000	27
chr1	52875000	52876000	28
chr1	54076000	54077000	19
chr1	54291000	54292000	35
chr1	55453000	55454000	21
chr1	59022000	59023000	50
chr1	59023000	59024000	18
chr1	59051000	59052000	27
chr1	61963000	61964000	22
chr1	62674000	62675000	41
chr1	63022000	63023000	30
chr1	63761000	63762000	18
chr1	66574000	66575000	39
chr1	67923000	67924000	18
chr1	70593000	70594000	26
chr1	70649000	70650000	28
chr1	71319000	71320000	31
chr1	72883000	72884000	20
chr1	74436000	74437000	18
chr1	74971000	74972000	20
chr1	76024000	76025000	22
chr1	77457000	77458000	18
chr1	77921000	77922000	21
chr1	78017000	78018000	18
chr1	78216000	78217000	19
chr1	78217000	78218000	26
chr1	84717000	84718000	20
chr1	85514000	85515000	22
chr1	86634000	86635000	20
chr1	87152000	87153000	33
chr1	88922000	88923000	21
chr1	89129000	89130000	67
chr1	89845000	89846000	19
chr1	91260000	91261000	24
chr1	92042000	92043000	64
chr1	92043000	92044000	32
chr1	93317000	93318000	33
chr1	94117000	94118000	22
chr1	94656000	94657000	22
chr1	99109000	99110000	20
chr1	100276000	100277000	21
chr1	100371000	100372000	24
chr1	100589000	100590000	19
chr1	100678000	100679000	23
chr1	101134000	101135000	29
chr1	101350000	101351000	67
chr1	101473000	101474000	22
chr1	101477000	101478000	18
chr1	101547000	101548000	32
chr1	106434000	106435000	19
chr1	109005000	109006000	26
chr1	109036000	109037000	30
chr1	109090000	109091000	31
chr1	109770000	109771000	24
chr1	109828000	109829000	27
chr1	109846000	109847000	18
chr1	110328000	110329000	25
chr1	110378000	110379000	19
chr1	110682000	110683000	33
chr1	110683000	110684000	27
chr1	110975000	110976000	35
chr1	111307000	111308000	21
chr1	111308000	111309000	52
chr1	111548000	111549000	26
chr1	111560000	111561000	36
chr1	112099000	112100000	30
chr1	112963000	112964000	20
chr1	114156000	114157000	21
chr1	114215000	114216000	22
chr1	114249000	114250000	24
chr1	114273000	114274000	28
chr1	114274000	114275000	34
chr1	114855000	114856000	26
chr1	114925000	114926000	18
chr1	115124000	115125000	26
chr1	115406000	115407000	19
chr1	115407000	115408000	23
chr1	115443000	115444000	32
chr1	116483000	116484000	18
chr1	116762000	116763000	23
chr1	117222000	117223000	19
chr1	117950000	117951000	38
chr1	118000000	118001000	24
chr1	118003000	118004000	18
chr1	118273000	118274000	22
chr1	119484000	119485000	38
chr1	143245000	143246000	27
chr1	143247000	143248000	26
chr1	143643000	143644000	23
chr1	143751000	143752000	28
chr1	143770000	143771000	23
chr1	143807000	143808000	31
chr1	144149000	144150000	18
chr1	144218000	144219000	18
chr1	145479000	145480000	19
chr1	145483000	145484000	21
chr1	146608000	146609000	19
chr1	147490000	147491000	23
chr1	147491000	147492000	21
chr1	148124000	148125000	22
chr1	148125000	148126000	24
chr1	148126000	148127000	21
chr1	148166000	148167000	29
chr1	148475000	148476000	70
chr1	148532000	148533000	21
chr1	148602000	148603000	21
chr1	148603000	148604000	18
chr1	148802000	148803000	22
chr1	148850000	148851000	30
chr1	148868000	148869000	33
chr1	148936000	148937000	22
chr1	149115000	149116000	21
chr1	149247000	149248000	18
chr1	149309000	149310000	23
chr1	149405000	149406000	33
chr1	149437000	149438000	20
chr1	149520000	149521000	24
chr1	149521000	149522000	19
chr1	149586000	149587000	22
chr1	149638000	149639000	21
chr1	150274000	150275000	20
chr1	150287000	150288000	20
chr1	151784000	151785000	23
chr1	151873000	151874000	28
chr1	151910000	151911000	20
chr1	152162000	152163000	19
chr1	152197000	152198000	25
chr1	152229000	152230000	63
chr1	152459000	152460000	32
chr1	152511000	152512000	45
chr1	152798000	152799000	28
chr1	153176000	153177000	31
chr1	153194000	153195000	48
chr1	153213000	153214000	22
chr1	153481000	153482000	21
chr1	153545000	153546000	28
chr1	154333000	154334000	40
chr1	154342000	154343000	35
chr1	154363000	154364000	24
chr1	154430000	154431000	27
chr1	154449000	154450000	19
chr1	154574000	154575000	27
chr1	154693000	154694000	22
chr1	154737000	154738000	22
chr1	154741000	154742000	40
chr1	154965000	154966000	23
chr1	154977000	154978000	32
chr1	155003000	155004000	33
chr1	155053000	155054000	35
chr1	158160000	158161000	42
chr1	158161000	158162000	24
chr1	158579000	158580000	23
chr1	159032000	159033000	53
chr1	159282000	159283000	18
chr1	159390000	159391000	35
chr1	159402000	159403000	29
chr1	159438000	159439000	23
chr1	159462000	159463000	18
chr1	159550000	159551000	24
chr1	161558000	161559000	37
chr1	164004000	164005000	30
chr1	165864000	165865000	22
chr1	166171000	166172000	24
chr1	166172000	166173000	21
chr1	166414000	166415000	19
chr1	167840000	167841000	21
chr1	167928000	167929000	19
chr1	168030000	168031000	22
chr1	168129000	168130000	19
chr1	169721000	169722000	33
chr1	170017000	170018000	26
chr1	170768000	170769000	55
chr1	170935000	170936000	19
chr1	171950000	171951000	20
chr1	172060000	172061000	34
chr1	172103000	172104000	25
chr1	173204000	173205000	19
chr1	173235000	173236000	40
chr1	173259000	173260000	24
chr1	173529000	173530000	121
chr1	174443000	174444000	24
chr1	176414000	176415000	20
chr1	177601000	177602000	23
chr1	178118000	178119000	27
chr1	178190000	178191000	42
chr1	178390000	178391000	19
chr1	179269000	179270000	20
chr1	179324000	179325000	38
chr1	179395000	179396000	18
chr1	180852000	180853000	25
chr1	181707000	181708000	18
chr1	182990000	182991000	19
chr1	183392000	183393000	19
chr1	183552000	183553000	26
chr1	183553000	183554000	32
chr1	184611000	184612000	37
chr1	186412000	186413000	21
chr1	189952000	189953000	34
chr1	190752000	190753000	61
chr1	190811000	190812000	25
chr1	191044000	191045000	21
chr1	191357000	191358000	30
chr1	191715000	191716000	19
chr1	194418000	194419000	32
chr1	195437000	195438000	18
chr1	196393000	196394000	20
chr1	196857000	196858000	21
chr1	196892000	196893000	25
chr1	196917000	196918000	40
chr1	199255000	199256000	19
chr1	200577000	200578000	26
chr1	200584000	200585000	22
chr1	201525000	201526000	25
chr1	201526000	201527000	20
chr1	201541000	201542000	30
chr1	201563000	201564000	19
chr1	201862000	201863000	19
chr1	201918000	201919000	19
chr1	202000000	202001000	28
chr1	202097000	202098000	24
chr1	202647000	202648000	35
chr1	202752000	202753000	18
chr1	203357000	203358000	23
chr1	203524000	203525000	20
chr1	203867000	203868000	20
chr1	203985000	203986000	20
chr1	204803000	204804000	28
chr1	204852000	204853000	24
chr1	205043000	205044000	55
chr1	205163000	205164000	18
chr1	205561000	205562000	68
chr1	206063000	206064000	25
chr1	206066000	206067000	19
chr1	208024000	208025000	18
chr1	208067000	208068000	20
chr1	210525000	210526000	23
chr1	210526000	210527000	20
chr1	211031000	211032000	22
chr1	213456000	213457000	20
chr1	216525000	216526000	20
chr1	218329000	218330000	20
chr1	218512000	218513000	20
chr1	219953000	219954000	20
chr1	219982000	219983000	23
chr1	220660000	220661000	20
chr1	220884000	220885000	29
chr1	220952000	220953000	21
chr1	220953000	220954000	18
chr1	222368000	222369000	18
chr1	222436000	222437000	20
chr1	222878000	222879000	19
chr1	223699000	223700000	19
chr1	224032000	224033000	19
chr1	224151000	224152000	25
chr1	224178000	224179000	19
chr1	224253000	224254000	40
chr1	224256000	224257000	27
chr1	224917000	224918000	35
chr1	224929000	224930000	21
chr1	225194000	225195000	29
chr1	225566000	225567000	107
chr1	226394000	226395000	30
chr1	226420000	226421000	31
chr1	226712000	226713000	33
chr1	227503000	227504000	19
chr1	229074000	229075000	18
chr1	229175000	229176000	18
chr1	229181000	229182000	21
chr1	229443000	229444000	29
chr1	229540000	229541000	30
chr1	232810000	232811000	20
chr1	232813000	232814000	28
chr1	232815000	232816000	20
chr1	232926000	232927000	18
chr1	233047000	233048000	21
chr1	233214000	233215000	66
chr1	233558000	233559000	19
chr1	233734000	233735000	19
chr1	234097000	234098000	21
chr1	234229000	234230000	23
chr1	235025000	235026000	18
chr1	241485000	241486000	24
chr1	242277000	242278000	28
chr1	242278000	242279000	24
chr1	242882000	242883000	30
chr1	243064000	243065000	20
chr1	243094000	243095000	20
chr1	243199000	243200000	18
chr1	243200000	243201000	24
chr1	244796000	244797000	22
chr1	247087000	247088000	28
chr1	247099000	247100000	18
chr1	247134000	247135000	18
chr2	3360000	3361000	20
chr2	3362000	3363000	21
chr2	3600000	3601000	50
chr2	6923000	6924000	18
chr2	7089000	7090000	18
chr2	8739000	8740000	32
chr2	9613000	9614000	19
chr2	15199000	15200000	21
chr2	17144000	17145000	28
chr2	19965000	19966000	25
chr2	20414000	20415000	24
chr2	20714000	20715000	21
chr2	24003000	24004000	22
chr2	24152000	24153000	32
chr2	25048000	25049000	19
chr2	25362000	25363000	26
chr2	26422000	26423000	30
chr2	27127000	27128000	24
chr2	27157000	27158000	18
chr2	27446000	27447000	29
chr2	27566000	27567000	34
chr2	27705000	27706000	24
chr2	27966000	27967000	20
chr2	27967000	27968000	37
chr2	28468000	28469000	20
chr2	28469000	28470000	19
chr2	28698000	28699000	36
chr2	28827000	28828000	19
chr2	28946000	28947000	20
chr2	29088000	29089000	19
chr2	30222000	30223000	57
chr2	30223000	30224000	34
chr2	32089000	32090000	18
chr2	32706000	32707000	18
chr2	32994000	32995000	114
chr2	32995000	32996000	85
chr2	33554000	33555000	24
chr2	37312000	37313000	25
chr2	38747000	38748000	18
chr2	38831000	38832000	28
chr2	38832000	38833000	29
chr2	39205000	39206000	25
chr2	41921000	41922000	21
chr2	42183000	42184000	31
chr2	42186000	42187000	27
chr2	42213000	42214000	42
chr2	42296000	42297000	22
chr2	42442000	42443000	22
chr2	43211000	43212000	18
chr2	43212000	43213000	24
chr2	43214000	43215000	25
chr2	43215000	43216000	22
chr2	43217000	43218000	31
chr2	43239000	43240000	23
chr2	43255000	43256000	21
chr2	43275000	43276000	25
chr2	43299000	43300000	30
chr2	43300000	43301000	24
chr2	43676000	43677000	19
chr2	44076000	44077000	39
chr2	44249000	44250000	25
chr2	44442000	44443000	19
chr2	45731000	45732000	20
chr2	46697000	46698000	22
chr2	46779000	46780000	19
chr2	47256000	47257000	24
chr2	47257000	47258000	70
chr2	47987000	47988000	18
chr2	48394000	48395000	18
chr2	48403000	48404000	164
chr2	48521000	48522000	23
chr2	49310000	49311000	19
chr2	53753000	53754000	32
chr2	53867000	53868000	20
chr2	54655000	54656000	32
chr2	54804000	54805000	21
chr2	55131000	55132000	26
chr2	55313000	55314000	22
chr2	55600000	55601000	19
chr2	55698000	55699000	45
chr2	55774000	55775000	19
chr2	60900000	60901000	35
chr2	61619000	61620000	24
chr2	61969000	61970000	28
chr2	63669000	63670000	39
chr2	63921000	63922000	25
chr2	64604000	64605000	20
chr2	68238000	68239000	27
chr2	68331000	68332000	19
chr2	69517000	69518000	18
chr2	69518000	69519000	27
chr2	69724000	69725000	21
chr2	69725000	69726000	25
chr2	69910000	69911000	31
chr2	69974000	69975000	37
chr2	69995000	69996000	27
chr2	70167000	70168000	27
chr2	70168000	70169000	22
chr2	70223000	70224000	29
chr2	70271000	70272000	20
chr2	70374000	70375000	23
chr2	71149000	71150000	20
chr2	73818000	73819000	22
chr2	74007000	74008000	35
chr2	74472000	74473000	18
chr2	74535000	74536000	40
chr2	74538000	74539000	40
chr2	74553000	74554000	24
chr2	74563000	74564000	19
chr2	84926000	84927000	19
chr2	84986000	84987000	20
chr2	85006000	85007000	20
chr2	85408000	85409000	20
chr2	85435000	85436000	48
chr2	86119000	86120000	51
chr2	86186000	86187000	24
chr2	86276000	86277000	18
chr2	86521000	86522000	27
chr2	86644000	86645000	24
chr2	88136000	88137000	26
chr2	88708000	88709000	33
chr2	95195000	95196000	28
chr2	96175000	96176000	20
chr2	96176000	96177000	23
chr2	96178000	96179000	29
chr2	96335000	96336000	22
chr2	96566000	96567000	31
chr2	96568000	96569000	50
chr2	96667000	96668000	19
chr2	96806000	96807000	23
chr2	96992000	96993000	25
chr2	97628000	97629000	31
chr2	97696000	97697000	22
chr2	98754000	98755000	28
chr2	99163000	99164000	18
chr2	99164000	99165000	30
chr2	100304000	100305000	24
chr2	100563000	100564000	21
chr2	100985000	100986000	53
chr2	104017000	104018000	25
chr2	105320000	105321000	18
chr2	106077000	106078000	31
chr2	106078000	106079000	23
chr2	108432000	108433000	20
chr2	108604000	108605000	18
chr2	108702000	108703000	20
chr2	109014000	109015000	24
chr2	109015000	109016000	19
chr2	111332000	111333000	18
chr2	112662000	112663000	19
chr2	112749000	112750000	25
chr2	113016000	113017000	18
chr2	113058000	113059000	26
chr2	113105000	113106000	19
chr2	113119000	113120000	18
chr2	118288000	118289000	45
chr2	120233000	120234000	18
chr2	122123000	122124000	22
chr2	122229000	122230000	21
chr2	127133000	127134000	18
chr2	128000000	128001000	23
chr2	128565000	128566000	20
chr2	130816000	130817000	38
chr2	135144000	135145000	18
chr2	135392000	135393000	22
chr2	135526000	135527000	39
chr2	136005000	136006000	20
chr2	136215000	136216000	22
chr2	136592000	136593000	22
chr2	136593000	136594000	20
chr2	136605000	136606000	26
chr2	136606000	136607000	35
chr2	136608000	136609000	22
chr2	136610000	136611000	86
chr2	136713000	136714000	25
chr2	136801000	136802000	50
chr2	136856000	136857000	33
chr2	143603000	143604000	26
chr2	143886000	143887000	25
chr2	148494000	148495000	34
chr2	150152000	150153000	18
chr2	151826000	151827000	24
chr2	152393000	152394000	18
chr2	152740000	152741000	28
chr2	153282000	153283000	27
chr2	153283000	153284000	22
chr2	155228000	155229000	56
chr2	156897000	156898000	39
chr2	156899000	156900000	24
chr2	157969000	157970000	23
chr2	157983000	157984000	19
chr2	159085000	159086000	20
chr2	160277000	160278000	20
chr2	161047000	161048000	24
chr2	161725000	161726000	63
chr2	162883000	162884000	28
chr2	166518000	166519000	18
chr2	170149000	170150000	19
chr2	170259000	170260000	23
chr2	171493000	171494000	19
chr2	173036000	173037000	19
chr2	174538000	174539000	21
chr2	174968000	174969000	21
chr2	175166000	175167000	18
chr2	175351000	175352000	36
chr2	175741000	175742000	18
chr2	177785000	177786000	47
chr2	177786000	177787000	25
chr2	177836000	177837000	22
chr2	178125000	178126000	18
chr2	180415000	180416000	21
chr2	189671000	189672000	22
chr2	190014000	190015000	31
chr2	190234000	190235000	29
chr2	190357000	190358000	24
chr2	191453000	191454000	30
chr2	191593000	191594000	32
chr2	191723000	191724000	20
chr2	191724000	191725000	21
chr2	192250000	192251000	23
chr2	192251000	192252000	40
chr2	194896000	194897000	34
chr2	196106000	196107000	18
chr2	196109000	196110000	20
chr2	196132000	196133000	19
chr2	196231000	196232000	18
chr2	196641000	196642000	18
chr2	196743000	196744000	20
chr2	196744000	196745000	41
chr2	196749000	196750000	50
chr2	196784000	196785000	51
chr2	196813000	196814000	22
chr2	197772000	197773000	34
chr2	197778000	197779000	26
chr2	197785000	197786000	20
chr2	198007000	198008000	24
chr2	198008000	198009000	23
chr2	198026000	198027000	33
chr2	198072000	198073000	19
chr2	198073000	198074000	36
chr2	198088000	198089000	18
chr2	198442000	198443000	21
chr2	200528000	200529000	26
chr2	201286000	201287000	28
chr2	201384000	201385000	31
chr2	201437000	201438000	54
chr2	201462000	201463000	42
chr2	201689000	201690000	22
chr2	201831000	201832000	64
chr2	201833000	201834000	18
chr2	202024000	202025000	18
chr2	202838000	202839000	29
chr2	203812000	203813000	26
chr2	204279000	204280000	23
chr2	204314000	204315000	19
chr2	204524000	204525000	25
chr2	205540000	205541000	28
chr2	206732000	206733000	20
chr2	207338000	207339000	26
chr2	207716000	207717000	23
chr2	207739000	207740000	21
chr2	208102000	208103000	29
chr2	208103000	208104000	22
chr2	208839000	208840000	20
chr2	217071000	217072000	27
chr2	218969000	218970000	22
chr2	219141000	219142000	22
chr2	219465000	219466000	24
chr2	219779000	219780000	23
chr2	219802000	219803000	22
chr2	219826000	219827000	23
chr2	219852000	219853000	32
chr2	222090000	222091000	22
chr2	222091000	222092000	38
chr2	224530000	224531000	19
chr2	227408000	227409000	19
chr2	227409000	227410000	19
chr2	227898000	227899000	22
chr2	229420000	229421000	27
chr2	230892000	230893000	23
chr2	232037000	232038000	21
chr2	232235000	232236000	32
chr2	232280000	232281000	82
chr2	232281000	232282000	22
chr2	233123000	233124000	18
chr2	233841000	233842000	35
chr2	233905000	233906000	23
chr2	234864000	234865000	36
chr2	234865000	234866000	32
chr2	234866000	234867000	27
chr2	234882000	234883000	21
chr2	234909000	234910000	25
chr2	234996000	234997000	30
chr2	234999000	235000000	34
chr2	235019000	235020000	19
chr2	235020000	235021000	27
chr2	235037000	235038000	42
chr2	235057000	235058000	29
chr2	235062000	235063000	26
chr2	238177000	238178000	30
chr2	238247000	238248000	30
chr2	238248000	238249000	56
chr2	238261000	238262000	38
chr2	239854000	239855000	24
chr2	239956000	239957000	34
chr2	239967000	239968000	19
chr2	241149000	241150000	26
chr2	241738000	241739000	20
chr2	241903000	241904000	23
chr3	1059000	1060000	18
chr3	3196000	3197000	27
chr3	4509000	4510000	33
chr3	4510000	4511000	36
chr3	4838000	4839000	22
chr3	4847000	4848000	18
chr3	4851000	4852000	18
chr3	5138000	5139000	18
chr3	9413000	9414000	26
chr3	9809000	9810000	24
chr3	9907000	9908000	18
chr3	12500000	12501000	23
chr3	12680000	12681000	24
chr3	13028000	13029000	19
chr3	13437000	13438000	21
chr3	14141000	14142000	18
chr3	14161000	14162000	19
chr3	14195000	14196000	43
chr3	14448000	14449000	24
chr3	14668000	14669000	33
chr3	15115000	15116000	38
chr3	15288000	15289000	20
chr3	15618000	15619000	30
chr3	16281000	16282000	34
chr3	16302000	16303000	21
chr3	16328000	16329000	21
chr3	16528000	16529000	22
chr3	18455000	18456000	21
chr3	18462000	18463000	21
chr3	19963000	19964000	22
chr3	23933000	23934000	55
chr3	23962000	23963000	19
chr3	25062000	25063000	27
chr3	25780000	25781000	22
chr3	25799000	25800000	18
chr3	25806000	25807000	18
chr3	27500000	27501000	21
chr3	28365000	28366000	18
chr3	30360000	30361000	42
chr3	30675000	30676000	26
chr3	32476000	32477000	21
chr3	32701000	32702000	20
chr3	32980000	32981000	24
chr3	33064000	33065000	21
chr3	33457000	33458000	37
chr3	35220000	35221000	60
chr3	37009000	37010000	51
chr3	37010000	37011000	23
chr3	37259000	37260000	18
chr3	38181000	38182000	42
chr3	39169000	39170000	21
chr3	39423000	39424000	50
chr3	40469000	40470000	32
chr3	41978000	41979000	44
chr3	42598000	42599000	19
chr3	42607000	42608000	21
chr3	42616000	42617000	18
chr3	43406000	43407000	24
chr3	45705000	45706000	33
chr3	45858000	45859000	23
chr3	45886000	45887000	30
chr3	46555000	46556000	26
chr3	46964000	46965000	20
chr3	47054000	47055000	18
chr3	47299000	47300000	27
chr3	47397000	47398000	25
chr3	47530000	47531000	22
chr3	47798000	47799000	23
chr3	48456000	48457000	19
chr3	48489000	48490000	20
chr3	49019000	49020000	25
chr3	49033000	49034000	19
chr3	49133000	49134000	19
chr3	49424000	49425000	21
chr3	49482000	49483000	22
chr3	49952000	49953000	20
chr3	50248000	50249000	24
chr3	50363000	50364000	19
chr3	50729000	50730000	46
chr3	50940000	50941000	28
chr3	51403000	51404000	19
chr3	51951000	51952000	27
chr3	52005000	52006000	20
chr3	52066000	52067000	18
chr3	52262000	52263000	34
chr3	52419000	52420000	18
chr3	52545000	52546000	22
chr3	52695000	52696000	24
chr3	53356000	53357000	26
chr3	53900000	53901000	31
chr3	53901000	53902000	23
chr3	56793000	56794000	18
chr3	57558000	57559000	72
chr3	57653000	57654000	32
chr3	59412000	59413000	33
chr3	59971000	59972000	24
chr3	63929000	63930000	20
chr3	69184000	69185000	29
chr3	69216000	69217000	41
chr3	71196000	71197000	18
chr3	71219000	71220000	26
chr3	71576000	71577000	39
chr3	95264000	95265000	23
chr3	99275000	99276000	28
chr3	99724000	99725000	21
chr3	101019000	101020000	24
chr3	101462000	101463000	25
chr3	101602000	101603000	36
chr3	102763000	102764000	25
chr3	102775000	102776000	31
chr3	102878000	102879000	21
chr3	102888000	102889000	31
chr3	109292000	109293000	22
chr3	109327000	109328000	21
chr3	111715000	111716000	36
chr3	112749000	112750000	19
chr3	112818000	112819000	19
chr3	113763000	113764000	28
chr3	114207000	114208000	18
chr3	115258000	115259000	21
chr3	116349000	116350000	22
chr3	120495000	120496000	25
chr3	120665000	120666000	46
chr3	120699000	120700000	22
chr3	120700000	120701000	18
chr3	120878000	120879000	18
chr3	121296000	121297000	25
chr3	121297000	121298000	18
chr3	121943000	121944000	21
chr3	122862000	122863000	18
chr3	122951000	122952000	31
chr3	123036000	123037000	34
chr3	123617000	123618000	22
chr3	124403000	124404000	29
chr3	124786000	124787000	19
chr3	129325000	129326000	26
chr3	129852000	129853000	19
chr3	129882000	129883000	41
chr3	129927000	129928000	37
chr3	130362000	130363000	29
chr3	130385000	130386000	21
chr3	130641000	130642000	31
chr3	132228000	132229000	22
chr3	134774000	134775000	33
chr3	135687000	135688000	31
chr3	137396000	137397000	19
chr3	137954000	137955000	18
chr3	138063000	138064000	25
chr3	142143000	142144000	20
chr3	142513000	142514000	30
chr3	142689000	142690000	19
chr3	142700000	142701000	30
chr3	142939000	142940000	19
chr3	143780000	143781000	21
chr3	144203000	144204000	19
chr3	145173000	145174000	24
chr3	151013000	151014000	18
chr3	151746000	151747000	18
chr3	151747000	151748000	57
chr3	151964000	151965000	21
chr3	153469000	153470000	26
chr3	153499000	153500000	20
chr3	154361000	154362000	25
chr3	154362000	154363000	19
chr3	154422000	154423000	51
chr3	157054000	157055000	22
chr3	157055000	157056000	26
chr3	157874000	157875000	22
chr3	157875000	157876000	21
chr3	158360000	158361000	49
chr3	158375000	158376000	36
chr3	159310000	159311000	18
chr3	161955000	161956000	25
chr3	167110000	167111000	47
chr3	170965000	170966000	27
chr3	171167000	171168000	23
chr3	171557000	171558000	29
chr3	171558000	171559000	26
chr3	172070000	172071000	30
chr3	172660000	172661000	20
chr3	173345000	173346000	102
chr3	173951000	173952000	20
chr3	176978000	176979000	51
chr3	178397000	178398000	18
chr3	178560000	178561000	53
chr3	178561000	178562000	18
chr3	180348000	180349000	31
chr3	180548000	180549000	20
chr3	180805000	180806000	22
chr3	181802000	181803000	23
chr3	182190000	182191000	20
chr3	184300000	184301000	19
chr3	184716000	184717000	29
chr3	184756000	184757000	23
chr3	185085000	185086000	24
chr3	185449000	185450000	22
chr3	185563000	185564000	18
chr3	186786000	186787000	18
chr3	187138000	187139000	40
chr3	187767000	187768000	25
chr3	187770000	187771000	43
chr3	187983000	187984000	18
chr3	187984000	187985000	22
chr3	188228000	188229000	20
chr3	188946000	188947000	18
chr3	190525000	190526000	40
chr3	191714000	191715000	19
chr3	196758000	196759000	27
chr3	197118000	197119000	27
chr3	197293000	197294000	18
chr3	197843000	197844000	21
chr3	198153000	198154000	44
chr3	199161000	199162000	25
chr4	41000	42000	21
chr4	321000	322000	24
chr4	658000	659000	24
chr4	1185000	1186000	19
chr4	1273000	1274000	18
chr4	1330000	1331000	20
chr4	1684000	1685000	24
chr4	1692000	1693000	19
chr4	1980000	1981000	27
chr4	2253000	2254000	92
chr4	2262000	2263000	33
chr4	2384000	2385000	56
chr4	2440000	2441000	21
chr4	6693000	6694000	23
chr4	6768000	6769000	19
chr4	7120000	7121000	24
chr4	7907000	7908000	23
chr4	14613000	14614000	18
chr4	17188000	17189000	21
chr4	17225000	17226000	18
chr4	19966000	19967000	105
chr4	22169000	22170000	42
chr4	24195000	24196000	19
chr4	24771000	24772000	22
chr4	24923000	24924000	25
chr4	26194000	26195000	18
chr4	26471000	26472000	19
chr4	36064000	36065000	23
chr4	37425000	37426000	28
chr4	38345000	38346000	24
chr4	38627000	38628000	30
chr4	38860000	38861000	21
chr4	39136000	39137000	23
chr4	39998000	39999000	34
chr4	42354000	42355000	21
chr4	43719000	43720000	161
chr4	44375000	44376000	26
chr4	47160000	47161000	21
chr4	47611000	47612000	24
chr4	48527000	48528000	32
chr4	53273000	53274000	22
chr4	54625000	54626000	23
chr4	56414000	56415000	21
chr4	56948000	56949000	24
chr4	56996000	56997000	19
chr4	57028000	57029000	24
chr4	68898000	68899000	27
chr4	71773000	71774000	18
chr4	74154000	74155000	22
chr4	75869000	75870000	313
chr4	76658000	76659000	26
chr4	76868000	76869000	25
chr4	77288000	77289000	24
chr4	77353000	77354000	18
chr4	78216000	78217000	25
chr4	78960000	78961000	29
chr4	79002000	79003000	23
chr4	79003000	79004000	19
chr4	81199000	81200000	18
chr4	82612000	82613000	21
chr4	83569000	83570000	21
chr4	83570000	83571000	18
chr4	84031000	84032000	24
chr4	84040000	84041000	26
chr4	84041000	84042000	24
chr4	84153000	84154000	25
chr4	84175000	84176000	37
chr4	84596000	84597000	21
chr4	84625000	84626000	18
chr4	88146000	88147000	23
chr4	89424000	89425000	20
chr4	89425000	89426000	19
chr4	89753000	89754000	19
chr4	89963000	89964000	31
chr4	94514000	94515000	20
chr4	99803000	99804000	19
chr4	100069000	100070000	18
chr4	100135000	100136000	20
chr4	101034000	101035000	31
chr4	101089000	101090000	18
chr4	101090000	101091000	23
chr4	103485000	103486000	23
chr4	103641000	103642000	21
chr4	103967000	103968000	27
chr4	103968000	103969000	39
chr4	104009000	104010000	21
chr4	107108000	107109000	35
chr4	108861000	108862000	18
chr4	109761000	109762000	34
chr4	113777000	113778000	29
chr4	114688000	114689000	24
chr4	114902000	114903000	23
chr4	114903000	114904000	30
chr4	115042000	115043000	20
chr4	119419000	119420000	28
chr4	120353000	120354000	20
chr4	120441000	120442000	18
chr4	123719000	123720000	27
chr4	129428000	129429000	27
chr4	129429000	129430000	18
chr4	130234000	130235000	18
chr4	131589000	131590000	29
chr4	136196000	136197000	74
chr4	140156000	140157000	34
chr4	140223000	140224000	19
chr4	140224000	140225000	24
chr4	140442000	140443000	20
chr4	140594000	140595000	23
chr4	141664000	141665000	20
chr4	144325000	144326000	44
chr4	144653000	144654000	18
chr4	144654000	144655000	24
chr4	146238000	146239000	19
chr4	148058000	148059000	34
chr4	149583000	149584000	19
chr4	152156000	152157000	19
chr4	152239000	152240000	42
chr4	152240000	152241000	62
chr4	152901000	152902000	21
chr4	153241000	153242000	39
chr4	153676000	153677000	20
chr4	154255000	154256000	19
chr4	155690000	155691000	19
chr4	156517000	156518000	21
chr4	159812000	159813000	19
chr4	170770000	170771000	23
chr4	172062000	172063000	32
chr4	174492000	174493000	25
chr4	178600000	178601000	19
chr4	184602000	184603000	18
chr4	185807000	185808000	18
chr4	185892000	185893000	20
chr4	186584000	186585000	30
chr4	186848000	186849000	23
chr4	189753000	189754000	38
chr4	190863000	190864000	23
chr4	190874000	190875000	20
chr4	191098000	191099000	21
chr4	191099000	191100000	18
chr5	324000	325000	24
chr5	5475000	5476000	38
chr5	14717000	14718000	18
chr5	16518000	16519000	24
chr5	20488000	20489000	18
chr5	22084000	22085000	19
chr5	27253000	27254000	20
chr5	28926000	28927000	19
chr5	32621000	32622000	25
chr5	34038000	34039000	234
chr5	34951000	34952000	23
chr5	35847000	35848000	22
chr5	35866000	35867000	18
chr5	35890000	35891000	58
chr5	36912000	36913000	21
chr5	39213000	39214000	19
chr5	39253000	39254000	18
chr5	40446000	40447000	78
chr5	40715000	40716000	23
chr5	40791000	40792000	18
chr5	40871000	40872000	26
chr5	41906000	41907000	30
chr5	41940000	41941000	33
chr5	42794000	42795000	21
chr5	43028000	43029000	18
chr5	43029000	43030000	18
chr5	43044000	43045000	20
chr5	43053000	43054000	28
chr5	43055000	43056000	21
chr5	43076000	43077000	36
chr5	43078000	43079000	27
chr5	43100000	43101000	56
chr5	43102000	43103000	25
chr5	43550000	43551000	20
chr5	44844000	44845000	20
chr5	52057000	52058000	23
chr5	53642000	53643000	21
chr5	55390000	55391000	19
chr5	55920000	55921000	18
chr5	56505000	56506000	29
chr5	57791000	57792000	24
chr5	58458000	58459000	20
chr5	58459000	58460000	65
chr5	60662000	60663000	22
chr5	60663000	60664000	75
chr5	60740000	60741000	38
chr5	61637000	61638000	18
chr5	63407000	63408000	19
chr5	64367000	64368000	19
chr5	64894000	64895000	21
chr5	64956000	64957000	29
chr5	66538000	66539000	25
chr5	66547000	66548000	19
chr5	67611000	67612000	24
chr5	68425000	68426000	19
chr5	71651000	71652000	25
chr5	72897000	72898000	23
chr5	74098000	74099000	21
chr5	74391000	74392000	24
chr5	74668000	74669000	23
chr5	74806000	74807000	24
chr5	74843000	74844000	19
chr5	75734000	75735000	29
chr5	75879000	75880000	20
chr5	78567000	78568000	19
chr5	79739000	79740000	26
chr5	81183000	81184000	19
chr5	81688000	81689000	31
chr5	85949000	85950000	23
chr5	86744000	86745000	41
chr5	87600000	87601000	19
chr5	89741000	89742000	22
chr5	90643000	90644000	18
chr5	90712000	90713000	20
chr5	90714000	90715000	28
chr5	94916000	94917000	21
chr5	95323000	95324000	18
chr5	96296000	96297000	25
chr5	96297000	96298000	19
chr5	97284000	97285000	18
chr5	98292000	98293000	18
chr5	98293000	98294000	34
chr5	100264000	100265000	19
chr5	100267000	100268000	20
chr5	102483000	102484000	32
chr5	107745000	107746000	18
chr5	107746000	107747000	21
chr5	108772000	108773000	20
chr5	108773000	108774000	27
chr5	109285000	109286000	20
chr5	110455000	110456000	18
chr5	111524000	111525000	27
chr5	112340000	112341000	21
chr5	114989000	114990000	29
chr5	115205000	115206000	38
chr5	118434000	118435000	27
chr5	118632000	118633000	21
chr5	118704000	118705000	19
chr5	120437000	120438000	38
chr5	122138000	122139000	19
chr5	122787000	122788000	22
chr5	122875000	122876000	21
chr5	125813000	125814000	19
chr5	126394000	126395000	21
chr5	127446000	127447000	19
chr5	128458000	128459000	18
chr5	130534000	130535000	26
chr5	130616000	130617000	42
chr5	130628000	130629000	19
chr5	130743000	130744000	18
chr5	130998000	130999000	37
chr5	130999000	131000000	41
chr5	131160000	131161000	20
chr5	131774000	131775000	20
chr5	131830000	131831000	22
chr5	131836000	131837000	31
chr5	131854000	131855000	27
chr5	132415000	132416000	42
chr5	133332000	133333000	19
chr5	133368000	133369000	18
chr5	133450000	133451000	24
chr5	133589000	133590000	28
chr5	133590000	133591000	23
chr5	133730000	133731000	24
chr5	133734000	133735000	25
chr5	134122000	134123000	20
chr5	134209000	134210000	19
chr5	137117000	137118000	18
chr5	137466000	137467000	101
chr5	137701000	137702000	32
chr5	137907000	137908000	22
chr5	137939000	137940000	38
chr5	138705000	138706000	21
chr5	138767000	138768000	18
chr5	138818000	138819000	18
chr5	139761000	139762000	25
chr5	139924000	139925000	24
chr5	140007000	140008000	20
chr5	140024000	140025000	29
chr5	140051000	140052000	18
chr5	140680000	140681000	26
chr5	140978000	140979000	19
chr5	141455000	141456000	50
chr5	142362000	142363000	18
chr5	142369000	142370000	32
chr5	142582000	142583000	18
chr5	142763000	142764000	19
chr5	142765000	142766000	21
chr5	142794000	142795000	18
chr5	143530000	143531000	33
chr5	143547000	143548000	28
chr5	143549000	143550000	43
chr5	145806000	145807000	18
chr5	147743000	147744000	41
chr5	149809000	149810000	28
chr5	150060000	150061000	21
chr5	150118000	150119000	20
chr5	150574000	150575000	18
chr5	151131000	151132000	38
chr5	153398000	153399000	18
chr5	156625000	156626000	20
chr5	156631000	156632000	40
chr5	158569000	158570000	19
chr5	159368000	159369000	26
chr5	159778000	159779000	18
chr5	162865000	162866000	22
chr5	167939000	167940000	26
chr5	168058000	168059000	264
chr5	169638000	169639000	24
chr5	170747000	170748000	28
chr5	171366000	171367000	22
chr5	171534000	171535000	29
chr5	172124000	172125000	30
chr5	172125000	172126000	28
chr5	172130000	172131000	30
chr5	172131000	172132000	20
chr5	172132000	172133000	22
chr5	172504000	172505000	18
chr5	173247000	173248000	48
chr5	175748000	175749000	30
chr5	175776000	175777000	18
chr5	175807000	175808000	19
chr5	175897000	175898000	23
chr5	176711000	176712000	19
chr5	176785000	176786000	25
chr5	177986000	177987000	27
chr5	178090000	178091000	18
chr5	178983000	178984000	25
chr5	180548000	180549000	25
chr5	180581000	180582000	35
chr5	180582000	180583000	25
chr5	180603000	180604000	32
chr5	180620000	180621000	19
chr6	2710000	2711000	24
chr6	2935000	2936000	26
chr6	3014000	3015000	22
chr6	5206000	5207000	22
chr6	8009000	8010000	27
chr6	8380000	8381000	19
chr6	10803000	10804000	19
chr6	12116000	12117000	19
chr6	12169000	12170000	19
chr6	13723000	13724000	38
chr6	16237000	16238000	37
chr6	16239000	16240000	18
chr6	16582000	16583000	19
chr6	16590000	16591000	19
chr6	20509000	20510000	20
chr6	22789000	22790000	39
chr6	24829000	24830000	33
chr6	24883000	24884000	21
chr6	25060000	25061000	24
chr6	25164000	25165000	21
chr6	26128000	26129000	20
chr6	26129000	26130000	24
chr6	26130000	26131000	20
chr6	26134000	26135000	18
chr6	26135000	26136000	45
chr6	26163000	26164000	19
chr6	26212000	26213000	18
chr6	26231000	26232000	45
chr6	26232000	26233000	33
chr6	26264000	26265000	18
chr6	26266000	26267000	34
chr6	26297000	26298000	33
chr6	26303000	26304000	23
chr6	26307000	26308000	26
chr6	26312000	26313000	26
chr6	26313000	26314000	27
chr6	26324000	26325000	31
chr6	26348000	26349000	19
chr6	26381000	26382000	20
chr6	26393000	26394000	39
chr6	26582000	26583000	20
chr6	26645000	26646000	21
chr6	26646000	26647000	31
chr6	27208000	27209000	26
chr6	27221000	27222000	20
chr6	27222000	27223000	27
chr6	27829000	27830000	18
chr6	27914000	27915000	32
chr6	27948000	27949000	21
chr6	27968000	27969000	29
chr6	27969000	27970000	25
chr6	28156000	28157000	33
chr6	28519000	28520000	19
chr6	33493000	33494000	30
chr6	33494000	33495000	26
chr6	33646000	33647000	22
chr6	33647000	33648000	22
chr6	34258000	34259000	21
chr6	34833000	34834000	26
chr6	35335000	35336000	20
chr6	35378000	35379000	21
chr6	35544000	35545000	21
chr6	36670000	36671000	25
chr6	36758000	36759000	18
chr6	36961000	36962000	28
chr6	36988000	36989000	19
chr6	37578000	37579000	33
chr6	37592000	37593000	18
chr6	37593000	37594000	22
chr6	37895000	37896000	19
chr6	39190000	39191000	20
chr6	41148000	41149000	25
chr6	41863000	41864000	28
chr6	42124000	42125000	20
chr6	42821000	42822000	35
chr6	42846000	42847000	24
chr6	42847000	42848000	32
chr6	42859000	42860000	26
chr6	42955000	42956000	28
chr6	43089000	43090000	22
chr6	43135000	43136000	22
chr6	43300000	43301000	29
chr6	44322000	44323000	49
chr6	46087000	46088000	20
chr6	47553000	47554000	22
chr6	49538000	49539000	23
chr6	49914000	49915000	50
chr6	53037000	53038000	18
chr6	53520000	53521000	18
chr6	54706000	54707000	27
chr6	56956000	56957000	78
chr6	64340000	64341000	21
chr6	66105000	66106000	28
chr6	67905000	67906000	18
chr6	70563000	70564000	20
chr6	74287000	74288000	61
chr6	76010000	76011000	23
chr6	76051000	76052000	30
chr6	79844000	79845000	18
chr6	79845000	79846000	19
chr6	82123000	82124000	31
chr6	82519000	82520000	18
chr6	84994000	84995000	19
chr6	86409000	86410000	25
chr6	86445000	86446000	44
chr6	87921000	87922000	22
chr6	88468000	88469000	31
chr6	89730000	89731000	20
chr6	89846000	89847000	18
chr6	89847000	89848000	33
chr6	90719000	90720000	20
chr6	91000000	91001000	46
chr6	91040000	91041000	22
chr6	91041000	91042000	43
chr6	92020000	92021000	35
chr6	94338000	94339000	19
chr6	96690000	96691000	37
chr6	97076000	97077000	34
chr6	97479000	97480000	25
chr6	99980000	99981000	19
chr6	101300000	101301000	133
chr6	106652000	106653000	18
chr6	106672000	106673000	18
chr6	106880000	106881000	32
chr6	107074000	107075000	28
chr6	107075000	107076000	36
chr6	107184000	107185000	19
chr6	107887000	107888000	23
chr6	108250000	108251000	18
chr6	108252000	108253000	24
chr6	108689000	108690000	19
chr6	108985000	108986000	19
chr6	109523000	109524000	20
chr6	109810000	109811000	35
chr6	109882000	109883000	20
chr6	111243000	111244000	37
chr6	111302000	111303000	33
chr6	111386000	111387000	25
chr6	111409000	111410000	20
chr6	112179000	112180000	26
chr6	112187000	112188000	32
chr6	113940000	113941000	38
chr6	116707000	116708000	27
chr6	116999000	117000000	30
chr6	118030000	118031000	26
chr6	118588000	118589000	18
chr6	119439000	119440000	20
chr6	119600000	119601000	124
chr6	121697000	121698000	20
chr6	122762000	122763000	30
chr6	122834000	122835000	38
chr6	126319000	126320000	21
chr6	126349000	126350000	21
chr6	130876000	130877000	29
chr6	131562000	131563000	24
chr6	133177000	133178000	65
chr6	133368000	133369000	22
chr6	134537000	134538000	23
chr6	135417000	135418000	29
chr6	135450000	135451000	19
chr6	135860000	135861000	18
chr6	136613000	136614000	29
chr6	136651000	136652000	28
chr6	136652000	136653000	56
chr6	136653000	136654000	31
chr6	137116000	137117000	18
chr6	137155000	137156000	20
chr6	138070000	138071000	31
chr6	138078000	138079000	42
chr6	138080000	138081000	25
chr6	138186000	138187000	54
chr6	138187000	138188000	84
chr6	138230000	138231000	35
chr6	139136000	139137000	18
chr6	139497000	139498000	21
chr6	139524000	139525000	26
chr6	139686000	139687000	20
chr6	139737000	139738000	37
chr6	139738000	139739000	25
chr6	141299000	141300000	122
chr6	142509000	142510000	23
chr6	142510000	142511000	19
chr6	143220000	143221000	19
chr6	143276000	143277000	18
chr6	143289000	143290000	20
chr6	143307000	143308000	37
chr6	143309000	143310000	19
chr6	143310000	143311000	24
chr6	144147000	144148000	23
chr6	144458000	144459000	39
chr6	147565000	147566000	27
chr6	149847000	149848000	23
chr6	149848000	149849000	24
chr6	150109000	150110000	20
chr6	151753000	151754000	31
chr6	151815000	151816000	27
chr6	153804000	153805000	33
chr6	154612000	154613000	19
chr6	155096000	155097000	23
chr6	158102000	158103000	21
chr6	158105000	158106000	29
chr6	158367000	158368000	19
chr6	158990000	158991000	31
chr6	158994000	158995000	60
chr6	159210000	159211000	54
chr6	159211000	159212000	39
chr6	159383000	159384000	20
chr6	159385000	159386000	21
chr6	160067000	160068000	20
chr6	160068000	160069000	19
chr6	160130000	160131000	21
chr6	160131000	160132000	23
chr6	163755000	163756000	18
chr6	165499000	165500000	27
chr6	166821000	166822000	20
chr6	167435000	167436000	41
chr6	169865000	169866000	18
chr6	169893000	169894000	19
chr6	170705000	170706000	25
chr6	170735000	170736000	18
chr7	244000	245000	21
chr7	1946000	1947000	38
chr7	2360000	2361000	23
chr7	4648000	4649000	34
chr7	5536000	5537000	30
chr7	5565000	5566000	18
chr7	5829000	5830000	18
chr7	6087000	6088000	25
chr7	7188000	7189000	22
chr7	7646000	7647000	47
chr7	7647000	7648000	23
chr7	8138000	8139000	23
chr7	10946000	10947000	39
chr7	12217000	12218000	34
chr7	12692000	12693000	35
chr7	12693000	12694000	18
chr7	16652000	16653000	34
chr7	17946000	17947000	20
chr7	19649000	19650000	35
chr7	19715000	19716000	26
chr7	21433000	21434000	19
chr7	21519000	21520000	38
chr7	22829000	22830000	20
chr7	23020000	23021000	32
chr7	23188000	23189000	20
chr7	23305000	23306000	21
chr7	24827000	24828000	20
chr7	25131000	25132000	45
chr7	26206000	26207000	38
chr7	26207000	26208000	29
chr7	27746000	27747000	20
chr7	32496000	32497000	32
chr7	35701000	35702000	26
chr7	35806000	35807000	26
chr7	35807000	35808000	26
chr7	36159000	36160000	24
chr7	36787000	36788000	27
chr7	36791000	36792000	32
chr7	38184000	38185000	21
chr7	39955000	39956000	40
chr7	39956000	39957000	28
chr7	42938000	42939000	27
chr7	43589000	43590000	19
chr7	43654000	43655000	25
chr7	43655000	43656000	21
chr7	43656000	43657000	22
chr7	44088000	44089000	23
chr7	44496000	44497000	21
chr7	44588000	44589000	24
chr7	44612000	44613000	24
chr7	44640000	44641000	20
chr7	44802000	44803000	21
chr7	44854000	44855000	26
chr7	44891000	44892000	40
chr7	44992000	44993000	25
chr7	45117000	45118000	20
chr7	47985000	47986000	24
chr7	50277000	50278000	18
chr7	50395000	50396000	32
chr7	50775000	50776000	25
chr7	52447000	52448000	19
chr7	54794000	54795000	18
chr7	56141000	56142000	23
chr7	64476000	64477000	22
chr7	65756000	65757000	22
chr7	65947000	65948000	29
chr7	66023000	66024000	23
chr7	71936000	71937000	19
chr7	72574000	72575000	18
chr7	73504000	73505000	23
chr7	75346000	75347000	18
chr7	75382000	75383000	36
chr7	75826000	75827000	18
chr7	77163000	77164000	18
chr7	77265000	77266000	32
chr7	80309000	80310000	45
chr7	86619000	86620000	19
chr7	87343000	87344000	18
chr7	92057000	92058000	20
chr7	92699000	92700000	25
chr7	96584000	96585000	23
chr7	98761000	98762000	21
chr7	98816000	98817000	23
chr7	98844000	98845000	45
chr7	98935000	98936000	25
chr7	98983000	98984000	21
chr7	99052000	99053000	18
chr7	99451000	99452000	21
chr7	99517000	99518000	31
chr7	99554000	99555000	34
chr7	99555000	99556000	25
chr7	99584000	99585000	19
chr7	99656000	99657000	21
chr7	99864000	99865000	28
chr7	99865000	99866000	22
chr7	100021000	100022000	21
chr7	100109000	100110000	19
chr7	100310000	100311000	21
chr7	101823000	101824000	22
chr7	101853000	101854000	19
chr7	101892000	101893000	18
chr7	102772000	102773000	26
chr7	103576000	103577000	103
chr7	104372000	104373000	45
chr7	104411000	104412000	21
chr7	104440000	104441000	55
chr7	104441000	104442000	36
chr7	104630000	104631000	131
chr7	104959000	104960000	18
chr7	105119000	105120000	25
chr7	105277000	105278000	29
chr7	105449000	105450000	21
chr7	105450000	105451000	57
chr7	105529000	105530000	20
chr7	105712000	105713000	31
chr7	106596000	106597000	45
chr7	106597000	106598000	20
chr7	107171000	107172000	33
chr7	107953000	107954000	19
chr7	107997000	107998000	44
chr7	108191000	108192000	190
chr7	110510000	110511000	22
chr7	111877000	111878000	23
chr7	114443000	114444000	22
chr7	115638000	115639000	23
chr7	117611000	117612000	27
chr7	120051000	120052000	122
chr7	120378000	120379000	22
chr7	122985000	122986000	27
chr7	123176000	123177000	18
chr7	124357000	124358000	21
chr7	127012000	127013000	18
chr7	127079000	127080000	26
chr7	128482000	128483000	25
chr7	129497000	129498000	24
chr7	130296000	130297000	23
chr7	130441000	130442000	22
chr7	130443000	130444000	30
chr7	132588000	132589000	24
chr7	133981000	133982000	25
chr7	133982000	133983000	18
chr7	134005000	134006000	62
chr7	134046000	134047000	19
chr7	134893000	134894000	26
chr7	135312000	135313000	18
chr7	136118000	136119000	52
chr7	137337000	137338000	18
chr7	137795000	137796000	20
chr7	138087000	138088000	39
chr7	138088000	138089000	43
chr7	138675000	138676000	33
chr7	138676000	138677000	21
chr7	138694000	138695000	20
chr7	139521000	139522000	22
chr7	139523000	139524000	29
chr7	139576000	139577000	23
chr7	139825000	139826000	18
chr7	140271000	140272000	22
chr7	140361000	140362000	21
chr7	141084000	141085000	37
chr7	142193000	142194000	21
chr7	142216000	142217000	137
chr7	142217000	142218000	21
chr7	144164000	144165000	22
chr7	145325000	145326000	18
chr7	149895000	149896000	18
chr7	149996000	149997000	23
chr7	150083000	150084000	33
chr7	150341000	150342000	23
chr7	150356000	150357000	27
chr7	153070000	153071000	36
chr7	154628000	154629000	18
chr7	154719000	154720000	20
chr7	154721000	154722000	40
chr7	156408000	156409000	41
chr7	156988000	156989000	25
chr7	158303000	158304000	18
chr7	158315000	158316000	23
chr8	1695000	1696000	25
chr8	2063000	2064000	19
chr8	6563000	6564000	20
chr8	9450000	9451000	18
chr8	11179000	11180000	31
chr8	12657000	12658000	25
chr8	17824000	17825000	44
chr8	18691000	18692000	27
chr8	19377000	19378000	41
chr8	19398000	19399000	45
chr8	19399000	19400000	29
chr8	19413000	19414000	26
chr8	19598000	19599000	19
chr8	21923000	21924000	18
chr8	22445000	22446000	19
chr8	22518000	22519000	24
chr8	23133000	23134000	22
chr8	24128000	24129000	21
chr8	25372000	25373000	19
chr8	25374000	25375000	56
chr8	28006000	28007000	20
chr8	28314000	28315000	28
chr8	28803000	28804000	24
chr8	29443000	29444000	32
chr8	29468000	29469000	25
chr8	30059000	30060000	31
chr8	30060000	30061000	45
chr8	30133000	30134000	23
chr8	37713000	37714000	18
chr8	37739000	37740000	23
chr8	37826000	37827000	26
chr8	38208000	38209000	18
chr8	38915000	38916000	47
chr8	41505000	41506000	20
chr8	42028000	42029000	22
chr8	42117000	42118000	19
chr8	42118000	42119000	34
chr8	42129000	42130000	23
chr8	42817000	42818000	24
chr8	43211000	43212000	97
chr8	43212000	43213000	2626
chr8	43213000	43214000	598
chr8	43214000	43215000	1138
chr8	43215000	43216000	2177
chr8	43216000	43217000	431
chr8	47060000	47061000	19
chr8	49035000	49036000	20
chr8	52974000	52975000	19
chr8	53789000	53790000	18
chr8	57149000	57150000	30
chr8	61868000	61869000	19
chr8	62004000	62005000	24
chr8	62789000	62790000	21
chr8	66708000	66709000	19
chr8	66916000	66917000	18
chr8	66917000	66918000	22
chr8	67026000	67027000	25
chr8	67188000	67189000	29
chr8	67503000	67504000	20
chr8	67688000	67689000	19
chr8	67742000	67743000	25
chr8	68000000	68001000	30
chr8	68137000	68138000	18
chr8	72256000	72257000	32
chr8	74368000	74369000	29
chr8	74517000	74518000	24
chr8	74953000	74954000	19
chr8	75047000	75048000	45
chr8	77236000	77237000	35
chr8	81105000	81106000	24
chr8	81560000	81561000	29
chr8	81561000	81562000	18
chr8	86443000	86444000	25
chr8	87425000	87426000	26
chr8	90983000	90984000	20
chr8	92151000	92152000	29
chr8	92706000	92707000	24
chr8	95635000	95636000	18
chr8	96106000	96107000	24
chr8	98781000	98782000	243
chr8	100577000	100578000	56
chr8	101512000	101513000	19
chr8	101533000	101534000	21
chr8	101803000	101804000	27
chr8	101891000	101892000	24
chr8	102031000	102032000	19
chr8	102033000	102034000	26
chr8	102218000	102219000	25
chr8	103320000	103321000	20
chr8	103737000	103738000	18
chr8	103944000	103945000	19
chr8	103945000	103946000	26
chr8	104496000	104497000	38
chr8	109330000	109331000	33
chr8	110415000	110416000	19
chr8	110621000	110622000	26
chr8	112372000	112373000	44
chr8	116750000	116751000	18
chr8	117847000	117848000	27
chr8	119193000	119194000	19
chr8	120720000	120721000	23
chr8	120914000	120915000	19
chr8	123863000	123864000	27
chr8	123880000	123881000	18
chr8	124238000	124239000	29
chr8	124355000	124356000	20
chr8	125556000	125557000	24
chr8	127023000	127024000	27
chr8	128278000	128279000	25
chr8	128815000	128816000	21
chr8	129057000	129058000	18
chr8	129074000	129075000	39
chr8	131021000	131022000	20
chr8	134141000	134142000	25
chr8	134378000	134379000	19
chr8	134580000	134581000	48
chr8	134581000	134582000	22
chr8	135794000	135795000	22
chr8	136855000	136856000	30
chr8	141543000	141544000	34
chr8	141544000	141545000	31
chr8	141591000	141592000	19
chr8	141670000	141671000	22
chr8	141676000	141677000	35
chr8	141870000	141871000	20
chr8	142081000	142082000	25
chr8	142208000	142209000	24
chr8	143805000	143806000	18
chr8	144435000	144436000	22
chr8	144615000	144616000	20
chr8	144983000	144984000	20
chr8	145010000	145011000	18
chr8	145074000	145075000	27
chr8	145231000	145232000	18
chr8	145988000	145989000	32
chr8	146075000	146076000	22
chr9	2005000	2006000	25
chr9	2834000	2835000	26
chr9	3516000	3517000	28
chr9	4669000	4670000	26
chr9	4782000	4783000	21
chr9	6403000	6404000	25
chr9	6671000	6672000	28
chr9	6747000	6748000	32
chr9	7966000	7967000	18
chr9	15501000	15502000	18
chr9	19370000	19371000	70
chr9	26882000	26883000	24
chr9	27563000	27564000	38
chr9	32542000	32543000	28
chr9	32991000	32992000	25
chr9	33015000	33016000	35
chr9	33255000	33256000	18
chr9	33280000	33281000	39
chr9	33405000	33406000	27
chr9	33436000	33437000	18
chr9	34038000	34039000	20
chr9	34039000	34040000	18
chr9	34319000	34320000	27
chr9	35062000	35063000	20
chr9	35086000	35087000	18
chr9	35093000	35094000	29
chr9	35594000	35595000	34
chr9	35647000	35648000	18
chr9	35722000	35723000	19
chr9	35802000	35803000	23
chr9	36142000	36143000	18
chr9	36180000	36181000	21
chr9	37069000	37070000	22
chr9	37110000	37111000	34
chr9	37455000	37456000	21
chr9	37475000	37476000	26
chr9	37582000	37583000	22
chr9	67905000	67906000	22
chr9	67907000	67908000	31
chr9	67909000	67910000	20
chr9	67910000	67911000	29
chr9	67914000	67915000	20
chr9	67915000	67916000	28
chr9	72218000	72219000	30
chr9	72219000	72220000	22
chr9	72224000	72225000	27
chr9	73573000	73574000	28
chr9	73588000	73589000	25
chr9	73716000	73717000	25
chr9	74169000	74170000	24
chr9	79837000	79838000	26
chr9	81376000	81377000	36
chr9	85512000	85513000	25
chr9	85784000	85785000	25
chr9	85785000	85786000	24
chr9	87545000	87546000	18
chr9	87745000	87746000	28
chr9	88087000	88088000	28
chr9	89779000	89780000	19
chr9	91115000	91116000	35
chr9	91123000	91124000	22
chr9	91327000	91328000	18
chr9	93074000	93075000	22
chr9	93917000	93918000	22
chr9	94095000	94096000	20
chr9	94127000	94128000	29
chr9	94472000	94473000	34
chr9	94756000	94757000	18
chr9	94766000	94767000	39
chr9	94830000	94831000	21
chr9	94866000	94867000	53
chr9	95968000	95969000	20
chr9	96663000	96664000	20
chr9	96673000	96674000	22
chr9	97677000	97678000	19
chr9	97678000	97679000	20
chr9	99435000	99436000	24
chr9	99724000	99725000	45
chr9	99904000	99905000	24
chr9	101621000	101622000	31
chr9	101622000	101623000	20
chr9	101623000	101624000	21
chr9	103200000	103201000	30
chr9	110794000	110795000	40
chr9	113433000	113434000	27
chr9	113728000	113729000	18
chr9	115077000	115078000	20
chr9	115212000	115213000	25
chr9	116175000	116176000	18
chr9	116187000	116188000	28
chr9	116389000	116390000	23
chr9	122645000	122646000	18
chr9	122923000	122924000	24
chr9	123004000	123005000	30
chr9	124715000	124716000	30
chr9	124733000	124734000	20
chr9	126217000	126218000	33
chr9	126743000	126744000	18
chr9	127043000	127044000	33
chr9	128788000	128789000	27
chr9	129253000	129254000	28
chr9	129537000	129538000	19
chr9	129809000	129810000	18
chr9	129810000	129811000	21
chr9	129828000	129829000	82
chr9	129869000	129870000	26
chr9	130124000	130125000	22
chr9	130354000	130355000	28
chr9	130704000	130705000	21
chr9	130913000	130914000	21
chr9	130980000	130981000	21
chr9	131215000	131216000	21
chr9	131292000	131293000	21
chr9	131671000	131672000	41
chr9	131689000	131690000	26
chr9	131690000	131691000	85
chr9	132990000	132991000	23
chr9	133263000	133264000	34
chr9	133594000	133595000	21
chr9	134999000	135000000	38
chr9	135013000	135014000	18
chr9	135532000	135533000	25
chr9	135538000	135539000	26
chr9	136019000	136020000	23
chr9	139101000	139102000	21
chr9	139255000	139256000	43
chr10	506000	507000	27
chr10	1084000	1085000	27
chr10	1085000	1086000	29
chr10	1092000	1093000	20
chr10	3814000	3815000	19
chr10	3816000	3817000	19
chr10	3817000	3818000	37
chr10	3837000	3838000	34
chr10	3981000	3982000	18
chr10	5478000	5479000	21
chr10	5895000	5896000	28
chr10	6132000	6133000	20
chr10	6170000	6171000	18
chr10	6430000	6431000	36
chr10	6689000	6690000	18
chr10	7566000	7567000	18
chr10	8414000	8415000	39
chr10	11232000	11233000	18
chr10	11245000	11246000	28
chr10	11260000	11261000	34
chr10	11485000	11486000	25
chr10	12125000	12126000	21
chr10	12150000	12151000	19
chr10	12431000	12432000	21
chr10	12530000	12531000	27
chr10	12531000	12532000	18
chr10	13384000	13385000	26
chr10	13869000	13870000	19
chr10	14589000	14590000	30
chr10	14654000	14655000	20
chr10	14730000	14731000	24
chr10	14920000	14921000	18
chr10	16899000	16900000	25
chr10	17105000	17106000	18
chr10	17311000	17312000	23
chr10	17312000	17313000	31
chr10	17510000	17511000	18
chr10	17726000	17727000	18
chr10	18980000	18981000	29
chr10	18988000	18989000	21
chr10	19195000	19196000	31
chr10	22984000	22985000	19
chr10	26777000	26778000	20
chr10	27483000	27484000	29
chr10	27484000	27485000	23
chr10	27833000	27834000	19
chr10	28663000	28664000	34
chr10	28861000	28862000	18
chr10	29734000	29735000	30
chr10	30010000	30011000	38
chr10	30356000	30357000	29
chr10	32298000	32299000	18
chr10	32661000	32662000	21
chr10	32675000	32676000	26
chr10	32676000	32677000	20
chr10	33468000	33469000	25
chr10	35350000	35351000	24
chr10	35419000	35420000	19
[truncated: 1,883 more rows]

## Sheet: enrich_CBPT301
Description: Enriched regions of CBPT301 at 0.1% FDR. Not given in Table 1 but used to determine the intersection and union in Table 3.
Chromosome	Start	Stop	CBPT301
chr1	846000	847000	21
chr1	941000	942000	27
chr1	989000	990000	20
chr1	1004000	1005000	18
chr1	1126000	1127000	34
chr1	1190000	1191000	21
chr1	1233000	1234000	22
chr1	1500000	1501000	25
chr1	1540000	1541000	17
chr1	1662000	1663000	23
chr1	2177000	2178000	36
chr1	2212000	2213000	21
chr1	3219000	3220000	34
chr1	3449000	3450000	17
chr1	6707000	6708000	24
chr1	6910000	6911000	20
chr1	7100000	7101000	18
chr1	7282000	7283000	38
chr1	7283000	7284000	25
chr1	7384000	7385000	44
chr1	7453000	7454000	26
chr1	7944000	7945000	26
chr1	8008000	8009000	20
chr1	8009000	8010000	18
chr1	8010000	8011000	23
chr1	8030000	8031000	35
chr1	8080000	8081000	32
chr1	8104000	8105000	18
chr1	8120000	8121000	21
chr1	8180000	8181000	39
chr1	8194000	8195000	76
chr1	8326000	8327000	18
chr1	8856000	8857000	22
chr1	9146000	9147000	17
chr1	9258000	9259000	29
chr1	9272000	9273000	18
chr1	9285000	9286000	25
chr1	9384000	9385000	18
chr1	9411000	9412000	21
chr1	9421000	9422000	25
chr1	10057000	10058000	20
chr1	10090000	10091000	17
chr1	10192000	10193000	18
chr1	10398000	10399000	19
chr1	11788000	11789000	22
chr1	11890000	11891000	27
chr1	11891000	11892000	55
chr1	11963000	11964000	17
chr1	12126000	12127000	28
chr1	12522000	12523000	21
chr1	12532000	12533000	28
chr1	12539000	12540000	18
chr1	12562000	12563000	22
chr1	12578000	12579000	39
chr1	12598000	12599000	17
chr1	15725000	15726000	20
chr1	15995000	15996000	24
chr1	15996000	15997000	33
chr1	15998000	15999000	58
chr1	15999000	16000000	24
chr1	16118000	16119000	21
chr1	16148000	16149000	31
chr1	16344000	16345000	22
chr1	16355000	16356000	19
chr1	16363000	16364000	29
chr1	16381000	16382000	19
chr1	16639000	16640000	17
chr1	16713000	16714000	50
chr1	16812000	16813000	19
chr1	17095000	17096000	52
chr1	17104000	17105000	37
chr1	17327000	17328000	36
chr1	17407000	17408000	26
chr1	17432000	17433000	64
chr1	17433000	17434000	33
chr1	19147000	19148000	20
chr1	19209000	19210000	21
chr1	19210000	19211000	40
chr1	19409000	19410000	26
chr1	19647000	19648000	18
chr1	19648000	19649000	21
chr1	20063000	20064000	21
chr1	20813000	20814000	19
chr1	20932000	20933000	24
chr1	21221000	21222000	27
chr1	21461000	21462000	40
chr1	21523000	21524000	25
chr1	21524000	21525000	21
chr1	21533000	21534000	18
chr1	21537000	21538000	18
chr1	21837000	21838000	31
chr1	22946000	22947000	19
chr1	22949000	22950000	33
chr1	23218000	23219000	22
chr1	23388000	23389000	22
chr1	23393000	23394000	19
chr1	23396000	23397000	44
chr1	23602000	23603000	27
chr1	23756000	23757000	20
chr1	23758000	23759000	35
chr1	23761000	23762000	32
chr1	23776000	23777000	21
chr1	23784000	23785000	39
chr1	24064000	24065000	17
chr1	24493000	24494000	21
chr1	24969000	24970000	23
chr1	25222000	25223000	18
chr1	25446000	25447000	20
chr1	26483000	26484000	19
chr1	26631000	26632000	19
chr1	26819000	26820000	17
chr1	26894000	26895000	22
chr1	26986000	26987000	17
chr1	27354000	27355000	19
chr1	27521000	27522000	24
chr1	27739000	27740000	33
chr1	27858000	27859000	21
chr1	28780000	28781000	17
chr1	28847000	28848000	33
chr1	28848000	28849000	23
chr1	29402000	29403000	17
chr1	29815000	29816000	31
chr1	31069000	31070000	25
chr1	31883000	31884000	18
chr1	31928000	31929000	26
chr1	31939000	31940000	22
chr1	32036000	32037000	18
chr1	32311000	32312000	17
chr1	32371000	32372000	30
chr1	32942000	32943000	21
chr1	32963000	32964000	20
chr1	33055000	33056000	30
chr1	33337000	33338000	38
chr1	33365000	33366000	23
chr1	33580000	33581000	21
chr1	33672000	33673000	24
chr1	35163000	35164000	17
chr1	35879000	35880000	18
chr1	36387000	36388000	18
chr1	36388000	36389000	29
chr1	36462000	36463000	22
chr1	36590000	36591000	19
chr1	36612000	36613000	26
chr1	36624000	36625000	46
chr1	36625000	36626000	18
chr1	36702000	36703000	22
chr1	37709000	37710000	17
chr1	37710000	37711000	24
chr1	37717000	37718000	18
chr1	38228000	38229000	24
chr1	39430000	39431000	27
chr1	40278000	40279000	22
chr1	40399000	40400000	22
chr1	40689000	40690000	19
chr1	40929000	40930000	21
chr1	40930000	40931000	28
chr1	41104000	41105000	28
chr1	41114000	41115000	20
chr1	41136000	41137000	26
chr1	41206000	41207000	29
chr1	41479000	41480000	20
chr1	41671000	41672000	20
chr1	41731000	41732000	19
chr1	41734000	41735000	61
chr1	41736000	41737000	19
chr1	41737000	41738000	29
chr1	41865000	41866000	18
chr1	41900000	41901000	21
chr1	41901000	41902000	27
chr1	41908000	41909000	17
chr1	41910000	41911000	17
chr1	41977000	41978000	18
chr1	42021000	42022000	21
chr1	42140000	42141000	23
chr1	42573000	42574000	28
chr1	42578000	42579000	19
chr1	42896000	42897000	20
chr1	43005000	43006000	18
chr1	43161000	43162000	26
chr1	43162000	43163000	30
chr1	43166000	43167000	19
chr1	43171000	43172000	18
chr1	43174000	43175000	27
chr1	43175000	43176000	37
chr1	43176000	43177000	24
chr1	43177000	43178000	20
chr1	43179000	43180000	84
chr1	43180000	43181000	41
chr1	43188000	43189000	19
chr1	43191000	43192000	21
chr1	43196000	43197000	17
chr1	43197000	43198000	21
chr1	43200000	43201000	25
chr1	43201000	43202000	43
chr1	43202000	43203000	18
chr1	43205000	43206000	36
chr1	43410000	43411000	20
chr1	43445000	43446000	59
chr1	43588000	43589000	25
chr1	43606000	43607000	23
chr1	43628000	43629000	19
chr1	43691000	43692000	19
chr1	43692000	43693000	22
chr1	43710000	43711000	41
chr1	43711000	43712000	23
chr1	43714000	43715000	44
chr1	43888000	43889000	18
chr1	43945000	43946000	23
chr1	43946000	43947000	18
chr1	44034000	44035000	17
chr1	44060000	44061000	22
chr1	44072000	44073000	22
chr1	44073000	44074000	25
chr1	44184000	44185000	24
chr1	44213000	44214000	19
chr1	44268000	44269000	17
chr1	44282000	44283000	19
chr1	44451000	44452000	19
chr1	44452000	44453000	20
chr1	44566000	44567000	47
chr1	44628000	44629000	27
chr1	44870000	44871000	20
chr1	44959000	44960000	26
chr1	44969000	44970000	49
chr1	45013000	45014000	36
chr1	45038000	45039000	28
chr1	45045000	45046000	65
chr1	45046000	45047000	61
chr1	45048000	45049000	27
chr1	45057000	45058000	18
chr1	45058000	45059000	18
chr1	45250000	45251000	17
chr1	45504000	45505000	19
chr1	45578000	45579000	25
chr1	45760000	45761000	35
chr1	45925000	45926000	25
chr1	45926000	45927000	18
chr1	46041000	46042000	28
chr1	46110000	46111000	21
chr1	46370000	46371000	33
chr1	46371000	46372000	26
chr1	46421000	46422000	20
chr1	46541000	46542000	29
chr1	46579000	46580000	33
chr1	46842000	46843000	17
chr1	46957000	46958000	21
chr1	47417000	47418000	17
chr1	47674000	47675000	18
chr1	48120000	48121000	18
chr1	48732000	48733000	17
chr1	51474000	51475000	35
chr1	52116000	52117000	18
chr1	52117000	52118000	27
chr1	52293000	52294000	20
chr1	52603000	52604000	19
chr1	53354000	53355000	18
chr1	53384000	53385000	35
chr1	53476000	53477000	20
chr1	53780000	53781000	23
chr1	54076000	54077000	22
chr1	54291000	54292000	19
chr1	54359000	54360000	18
chr1	54574000	54575000	36
chr1	54726000	54727000	21
chr1	54780000	54781000	18
chr1	55667000	55668000	64
chr1	55681000	55682000	24
chr1	55682000	55683000	27
chr1	55957000	55958000	18
chr1	58822000	58823000	32
chr1	58823000	58824000	20
chr1	58856000	58857000	20
chr1	58965000	58966000	28
chr1	58993000	58994000	40
chr1	58994000	58995000	25
chr1	59018000	59019000	25
chr1	59020000	59021000	21
chr1	59021000	59022000	23
chr1	59022000	59023000	48
chr1	59023000	59024000	20
chr1	59087000	59088000	24
chr1	59295000	59296000	25
chr1	59381000	59382000	17
chr1	59389000	59390000	26
chr1	59535000	59536000	18
chr1	59606000	59607000	20
chr1	59804000	59805000	17
chr1	59839000	59840000	36
chr1	59917000	59918000	24
chr1	59969000	59970000	23
chr1	59977000	59978000	21
chr1	61963000	61964000	17
chr1	62190000	62191000	26
chr1	63761000	63762000	21
chr1	65136000	65137000	24
chr1	65171000	65172000	18
chr1	65172000	65173000	17
chr1	65240000	65241000	24
chr1	66781000	66782000	17
chr1	66802000	66803000	28
chr1	67163000	67164000	18
chr1	67299000	67300000	23
chr1	67808000	67809000	20
chr1	67809000	67810000	19
chr1	67921000	67922000	17
chr1	67923000	67924000	18
chr1	67924000	67925000	23
chr1	67925000	67926000	26
chr1	67939000	67940000	23
chr1	67974000	67975000	22
chr1	67988000	67989000	29
chr1	70276000	70277000	18
chr1	70443000	70444000	25
chr1	70593000	70594000	24
chr1	70649000	70650000	27
chr1	71102000	71103000	29
chr1	71113000	71114000	28
chr1	72523000	72524000	23
chr1	76024000	76025000	21
chr1	77278000	77279000	17
chr1	77775000	77776000	19
chr1	77778000	77779000	25
chr1	78126000	78127000	19
chr1	78243000	78244000	21
chr1	78729000	78730000	18
chr1	79561000	79562000	20
chr1	83341000	83342000	18
chr1	83746000	83747000	17
chr1	84237000	84238000	17
chr1	84492000	84493000	24
chr1	84509000	84510000	24
chr1	84744000	84745000	19
chr1	84842000	84843000	22
chr1	85439000	85440000	19
chr1	85440000	85441000	19
chr1	85514000	85515000	24
chr1	85517000	85518000	27
chr1	85536000	85537000	51
chr1	85567000	85568000	36
chr1	85759000	85760000	17
chr1	85760000	85761000	17
chr1	85765000	85766000	17
chr1	85814000	85815000	26
chr1	85815000	85816000	31
chr1	85816000	85817000	49
chr1	85817000	85818000	17
chr1	85818000	85819000	55
chr1	85819000	85820000	69
chr1	85820000	85821000	51
chr1	85821000	85822000	59
chr1	85822000	85823000	41
chr1	85845000	85846000	90
chr1	85846000	85847000	17
chr1	85850000	85851000	23
chr1	85867000	85868000	36
chr1	86088000	86089000	19
chr1	86668000	86669000	20
chr1	87152000	87153000	23
chr1	87153000	87154000	17
chr1	87464000	87465000	23
chr1	89129000	89130000	19
chr1	89231000	89232000	19
chr1	90082000	90083000	20
chr1	90641000	90642000	22
chr1	91260000	91261000	20
chr1	91739000	91740000	20
chr1	91970000	91971000	24
chr1	91975000	91976000	22
chr1	92068000	92069000	25
chr1	93070000	93071000	35
chr1	93200000	93201000	18
chr1	93317000	93318000	24
chr1	93418000	93419000	21
chr1	93900000	93901000	20
chr1	93919000	93920000	20
chr1	93939000	93940000	59
chr1	93940000	93941000	30
chr1	93976000	93977000	20
chr1	93992000	93993000	34
chr1	93997000	93998000	31
chr1	94013000	94014000	19
chr1	94017000	94018000	21
chr1	94117000	94118000	17
chr1	94202000	94203000	18
chr1	94258000	94259000	22
chr1	94259000	94260000	26
chr1	94275000	94276000	19
chr1	94277000	94278000	17
chr1	94306000	94307000	17
chr1	94307000	94308000	20
chr1	94563000	94564000	19
chr1	94656000	94657000	21
chr1	94777000	94778000	19
chr1	94780000	94781000	22
chr1	94818000	94819000	31
chr1	94834000	94835000	18
chr1	94847000	94848000	21
chr1	94886000	94887000	60
chr1	94948000	94949000	17
chr1	94951000	94952000	20
chr1	94952000	94953000	48
chr1	94966000	94967000	21
chr1	94977000	94978000	22
chr1	95031000	95032000	21
chr1	95092000	95093000	21
chr1	95102000	95103000	17
chr1	95103000	95104000	17
chr1	95154000	95155000	17
chr1	95164000	95165000	21
chr1	95325000	95326000	25
chr1	95355000	95356000	18
chr1	96600000	96601000	34
chr1	96654000	96655000	23
chr1	98286000	98287000	18
chr1	98325000	98326000	19
chr1	100860000	100861000	22
chr1	101133000	101134000	18
chr1	101134000	101135000	24
chr1	101529000	101530000	17
chr1	108280000	108281000	17
chr1	108935000	108936000	24
chr1	109036000	109037000	20
chr1	109091000	109092000	17
chr1	109174000	109175000	20
chr1	109506000	109507000	21
chr1	109541000	109542000	27
chr1	109627000	109628000	18
chr1	109643000	109644000	18
chr1	109715000	109716000	23
chr1	109892000	109893000	19
chr1	110165000	110166000	19
chr1	110168000	110169000	18
chr1	110217000	110218000	25
chr1	110240000	110241000	17
chr1	110254000	110255000	21
chr1	110255000	110256000	20
chr1	110328000	110329000	22
chr1	110329000	110330000	20
chr1	110348000	110349000	18
chr1	110751000	110752000	17
chr1	111949000	111950000	19
chr1	112099000	112100000	23
chr1	112963000	112964000	18
chr1	113300000	113301000	21
chr1	114156000	114157000	25
chr1	114249000	114250000	20
chr1	114273000	114274000	19
chr1	114925000	114926000	17
chr1	115101000	115102000	20
chr1	115479000	115480000	33
chr1	115513000	115514000	21
chr1	115523000	115524000	35
chr1	115534000	115535000	17
chr1	116853000	116854000	21
chr1	117334000	117335000	20
chr1	117437000	117438000	21
chr1	117492000	117493000	17
chr1	118166000	118167000	19
chr1	119484000	119485000	29
chr1	119990000	119991000	34
chr1	120056000	120057000	22
chr1	143245000	143246000	40
chr1	143638000	143639000	17
chr1	143642000	143643000	28
chr1	143643000	143644000	25
chr1	143648000	143649000	17
chr1	143652000	143653000	41
chr1	143700000	143701000	40
chr1	143701000	143702000	25
chr1	143715000	143716000	19
chr1	143720000	143721000	39
chr1	143726000	143727000	19
chr1	143735000	143736000	17
chr1	143750000	143751000	30
chr1	143751000	143752000	51
chr1	143770000	143771000	20
chr1	143801000	143802000	18
chr1	143803000	143804000	19
chr1	143804000	143805000	22
chr1	143825000	143826000	31
chr1	143826000	143827000	31
chr1	143827000	143828000	28
chr1	143828000	143829000	17
chr1	144094000	144095000	33
chr1	144108000	144109000	20
chr1	144109000	144110000	21
chr1	144160000	144161000	17
chr1	144166000	144167000	23
chr1	144167000	144168000	17
chr1	144168000	144169000	17
chr1	144254000	144255000	29
chr1	145110000	145111000	17
chr1	145479000	145480000	18
chr1	146608000	146609000	29
chr1	147490000	147491000	52
chr1	148123000	148124000	20
chr1	148125000	148126000	21
chr1	148126000	148127000	22
chr1	148401000	148402000	17
chr1	148402000	148403000	21
chr1	148726000	148727000	19
chr1	148800000	148801000	29
chr1	148808000	148809000	20
chr1	148810000	148811000	25
chr1	148812000	148813000	19
chr1	148814000	148815000	18
chr1	148817000	148818000	24
chr1	148818000	148819000	31
chr1	148843000	148844000	22
chr1	148850000	148851000	66
chr1	148868000	148869000	20
chr1	149004000	149005000	17
chr1	149210000	149211000	18
chr1	149247000	149248000	24
chr1	149405000	149406000	17
chr1	149434000	149435000	27
chr1	149520000	149521000	26
chr1	149550000	149551000	32
chr1	149565000	149566000	17
chr1	149638000	149639000	19
chr1	149786000	149787000	27
chr1	150148000	150149000	17
chr1	150231000	150232000	31
chr1	150232000	150233000	21
chr1	150234000	150235000	18
chr1	150287000	150288000	41
chr1	151772000	151773000	17
chr1	151773000	151774000	24
chr1	151774000	151775000	18
chr1	151775000	151776000	25
chr1	151805000	151806000	62
chr1	151866000	151867000	23
chr1	151873000	151874000	18
chr1	151910000	151911000	27
chr1	152202000	152203000	17
chr1	152459000	152460000	27
chr1	152644000	152645000	20
chr1	152645000	152646000	22
chr1	152684000	152685000	18
chr1	153176000	153177000	23
chr1	153211000	153212000	23
chr1	153240000	153241000	18
chr1	153256000	153257000	22
chr1	153366000	153367000	17
chr1	153374000	153375000	24
chr1	153379000	153380000	18
chr1	153412000	153413000	22
chr1	153431000	153432000	21
chr1	153445000	153446000	17
chr1	153481000	153482000	39
chr1	153545000	153546000	40
chr1	154340000	154341000	17
chr1	154342000	154343000	47
chr1	154350000	154351000	31
chr1	154351000	154352000	18
chr1	154356000	154357000	17
chr1	154362000	154363000	22
chr1	154363000	154364000	28
chr1	154365000	154366000	20
chr1	154372000	154373000	20
chr1	154374000	154375000	20
chr1	154377000	154378000	29
chr1	154381000	154382000	18
chr1	154382000	154383000	20
chr1	154383000	154384000	25
chr1	154449000	154450000	19
chr1	154693000	154694000	23
chr1	154739000	154740000	36
chr1	154741000	154742000	69
chr1	154876000	154877000	31
chr1	154896000	154897000	28
chr1	154962000	154963000	20
chr1	154965000	154966000	21
chr1	154983000	154984000	36
chr1	156247000	156248000	19
chr1	156256000	156257000	27
chr1	158160000	158161000	31
chr1	158161000	158162000	47
chr1	158442000	158443000	19
chr1	158498000	158499000	18
chr1	159390000	159391000	19
chr1	159438000	159439000	18
chr1	159626000	159627000	35
chr1	160240000	160241000	17
chr1	160797000	160798000	24
chr1	160798000	160799000	19
chr1	161083000	161084000	28
chr1	165345000	165346000	17
chr1	165372000	165373000	19
chr1	165456000	165457000	27
chr1	165951000	165952000	19
chr1	165957000	165958000	18
chr1	166414000	166415000	18
chr1	167721000	167722000	19
chr1	168030000	168031000	18
chr1	169639000	169640000	35
chr1	169721000	169722000	18
chr1	169977000	169978000	21
chr1	170017000	170018000	19
chr1	170558000	170559000	31
chr1	170594000	170595000	24
chr1	170595000	170596000	18
chr1	171145000	171146000	22
chr1	171150000	171151000	17
chr1	171164000	171165000	18
chr1	171169000	171170000	22
chr1	171426000	171427000	21
chr1	172103000	172104000	28
chr1	172104000	172105000	17
chr1	173235000	173236000	21
chr1	173259000	173260000	17
chr1	176474000	176475000	47
chr1	178118000	178119000	18
chr1	179324000	179325000	24
chr1	179348000	179349000	20
chr1	180422000	180423000	17
chr1	180495000	180496000	19
chr1	180850000	180851000	18
chr1	181075000	181076000	18
chr1	181296000	181297000	25
chr1	181416000	181417000	28
chr1	181470000	181471000	20
chr1	181707000	181708000	20
chr1	182078000	182079000	21
chr1	183552000	183553000	18
chr1	184611000	184612000	22
chr1	186078000	186079000	21
chr1	190775000	190776000	29
chr1	191044000	191045000	21
chr1	191295000	191296000	21
chr1	191340000	191341000	19
chr1	196893000	196894000	17
chr1	196904000	196905000	17
chr1	197171000	197172000	18
chr1	197508000	197509000	25
chr1	198651000	198652000	22
chr1	198905000	198906000	24
chr1	199406000	199407000	23
chr1	199697000	199698000	25
chr1	199726000	199727000	17
chr1	199739000	199740000	90
chr1	199742000	199743000	23
chr1	199787000	199788000	19
chr1	199829000	199830000	20
chr1	199838000	199839000	33
chr1	199839000	199840000	19
chr1	199932000	199933000	18
chr1	199949000	199950000	27
chr1	199950000	199951000	32
chr1	200152000	200153000	17
chr1	200471000	200472000	17
chr1	200519000	200520000	19
chr1	200584000	200585000	17
chr1	200815000	200816000	17
chr1	200825000	200826000	49
chr1	200851000	200852000	18
chr1	201794000	201795000	25
chr1	202530000	202531000	31
chr1	202555000	202556000	35
chr1	202556000	202557000	22
chr1	202647000	202648000	57
chr1	202653000	202654000	27
chr1	202730000	202731000	19
chr1	202742000	202743000	23
chr1	202752000	202753000	19
chr1	202883000	202884000	25
chr1	203411000	203412000	23
chr1	203447000	203448000	25
chr1	203520000	203521000	59
chr1	203530000	203531000	65
chr1	203534000	203535000	47
chr1	203537000	203538000	36
chr1	203557000	203558000	25
chr1	203867000	203868000	22
chr1	203915000	203916000	17
chr1	204875000	204876000	18
chr1	205105000	205106000	18
chr1	205130000	205131000	42
chr1	205136000	205137000	18
chr1	205145000	205146000	22
chr1	205561000	205562000	18
chr1	206063000	206064000	20
chr1	206064000	206065000	18
chr1	206130000	206131000	18
chr1	206496000	206497000	25
chr1	207638000	207639000	23
chr1	207897000	207898000	24
chr1	208024000	208025000	20
chr1	208080000	208081000	17
chr1	208124000	208125000	20
chr1	208473000	208474000	19
chr1	208491000	208492000	18
chr1	208613000	208614000	18
chr1	208679000	208680000	27
chr1	208838000	208839000	29
chr1	209975000	209976000	23
chr1	209976000	209977000	17
chr1	210275000	210276000	20
chr1	210722000	210723000	36
chr1	210724000	210725000	25
chr1	210725000	210726000	68
chr1	210726000	210727000	107
chr1	210728000	210729000	102
chr1	210753000	210754000	32
chr1	210758000	210759000	44
chr1	210798000	210799000	18
chr1	210799000	210800000	22
chr1	210806000	210807000	17
chr1	210807000	210808000	20
chr1	210835000	210836000	17
chr1	210836000	210837000	60
chr1	210848000	210849000	71
chr1	210849000	210850000	40
chr1	210850000	210851000	28
chr1	210851000	210852000	37
chr1	210852000	210853000	30
chr1	210853000	210854000	33
chr1	210854000	210855000	29
chr1	210855000	210856000	35
chr1	210856000	210857000	37
chr1	210857000	210858000	47
chr1	210858000	210859000	23
chr1	210859000	210860000	35
chr1	210860000	210861000	36
chr1	210861000	210862000	36
chr1	210862000	210863000	28
chr1	210907000	210908000	57
chr1	211031000	211032000	17
chr1	212667000	212668000	19
chr1	212765000	212766000	18
chr1	212791000	212792000	17
chr1	216585000	216586000	19
chr1	216616000	216617000	17
chr1	216617000	216618000	36
chr1	216620000	216621000	17
chr1	216623000	216624000	34
chr1	216700000	216701000	19
chr1	216707000	216708000	21
chr1	216720000	216721000	24
chr1	216729000	216730000	27
chr1	216736000	216737000	72
chr1	216738000	216739000	19
chr1	216946000	216947000	38
chr1	219679000	219680000	17
chr1	219680000	219681000	51
chr1	219958000	219959000	24
chr1	220079000	220080000	36
chr1	220080000	220081000	20
chr1	220127000	220128000	54
chr1	221955000	221956000	46
chr1	221957000	221958000	21
chr1	221960000	221961000	19
chr1	221961000	221962000	35
chr1	221969000	221970000	24
chr1	221975000	221976000	22
chr1	221981000	221982000	21
chr1	222142000	222143000	40
chr1	222478000	222479000	21
chr1	222878000	222879000	20
chr1	223024000	223025000	17
chr1	223762000	223763000	19
chr1	223763000	223764000	20
chr1	223907000	223908000	17
chr1	223910000	223911000	17
chr1	223954000	223955000	48
chr1	224009000	224010000	17
chr1	224021000	224022000	17
chr1	224022000	224023000	19
chr1	224064000	224065000	17
chr1	224067000	224068000	18
chr1	224072000	224073000	18
chr1	224253000	224254000	17
chr1	224256000	224257000	17
chr1	224917000	224918000	20
chr1	225069000	225070000	22
chr1	225573000	225574000	17
chr1	225611000	225612000	20
chr1	226013000	226014000	27
chr1	226363000	226364000	18
chr1	226394000	226395000	26
chr1	226420000	226421000	27
chr1	226421000	226422000	17
chr1	226483000	226484000	17
chr1	227643000	227644000	26
chr1	227710000	227711000	21
chr1	227761000	227762000	20
chr1	227827000	227828000	17
chr1	228286000	228287000	23
chr1	228287000	228288000	34
chr1	228292000	228293000	17
chr1	228307000	228308000	72
chr1	229074000	229075000	20
chr1	229443000	229444000	17
chr1	229540000	229541000	27
chr1	230740000	230741000	18
chr1	230907000	230908000	20
chr1	231093000	231094000	19
chr1	231315000	231316000	48
chr1	231316000	231317000	21
chr1	232575000	232576000	19
chr1	232701000	232702000	23
chr1	232708000	232709000	20
chr1	232725000	232726000	19
chr1	232726000	232727000	21
chr1	232767000	232768000	30
chr1	232802000	232803000	17
chr1	232810000	232811000	19
chr1	232812000	232813000	22
chr1	232813000	232814000	45
chr1	232814000	232815000	20
chr1	232815000	232816000	41
chr1	232859000	232860000	24
chr1	232902000	232903000	17
chr1	232926000	232927000	78
chr1	232974000	232975000	24
chr1	233128000	233129000	37
chr1	233164000	233165000	21
chr1	233165000	233166000	28
chr1	233172000	233173000	23
chr1	233173000	233174000	21
chr1	233177000	233178000	91
chr1	233181000	233182000	50
chr1	233183000	233184000	56
chr1	233186000	233187000	27
chr1	233189000	233190000	33
chr1	233190000	233191000	24
chr1	233199000	233200000	73
chr1	233200000	233201000	17
chr1	233214000	233215000	108
chr1	233220000	233221000	40
chr1	233313000	233314000	21
chr1	233734000	233735000	20
chr1	234112000	234113000	17
chr1	234139000	234140000	18
chr1	234140000	234141000	17
chr1	234147000	234148000	28
chr1	234150000	234151000	19
chr1	234173000	234174000	29
chr1	235025000	235026000	21
chr1	239821000	239822000	17
chr1	240067000	240068000	26
chr1	240068000	240069000	22
chr1	242147000	242148000	28
chr1	242394000	242395000	22
chr1	242444000	242445000	46
chr1	242503000	242504000	17
chr1	242504000	242505000	17
chr1	242883000	242884000	17
chr1	243094000	243095000	19
chr1	243200000	243201000	18
chr1	243815000	243816000	47
chr1	243829000	243830000	25
chr1	243835000	243836000	21
chr1	244106000	244107000	17
chr1	244340000	244341000	20
chr1	244536000	244537000	17
chr1	244838000	244839000	23
chr1	244862000	244863000	17
chr1	245012000	245013000	24
chr1	247099000	247100000	26
chr1	247134000	247135000	19
chr2	1583000	1584000	37
chr2	1588000	1589000	19
chr2	1714000	1715000	43
chr2	1719000	1720000	17
chr2	2648000	2649000	18
chr2	3501000	3502000	27
chr2	9292000	9293000	20
chr2	9345000	9346000	26
chr2	9714000	9715000	24
chr2	9733000	9734000	24
chr2	10336000	10337000	32
chr2	10343000	10344000	20
chr2	10347000	10348000	24
chr2	10355000	10356000	22
chr2	10463000	10464000	45
chr2	10993000	10994000	26
chr2	11447000	11448000	32
chr2	11449000	11450000	21
chr2	11801000	11802000	17
chr2	12227000	12228000	31
chr2	12376000	12377000	24
chr2	19778000	19779000	19
chr2	19849000	19850000	20
chr2	19864000	19865000	27
chr2	19965000	19966000	18
chr2	20510000	20511000	18
chr2	20641000	20642000	22
chr2	20642000	20643000	43
chr2	20647000	20648000	20
chr2	20648000	20649000	18
chr2	20656000	20657000	23
chr2	21544000	21545000	31
chr2	23641000	23642000	25
chr2	23672000	23673000	18
chr2	23678000	23679000	19
chr2	26422000	26423000	22
chr2	26834000	26835000	22
chr2	27127000	27128000	30
chr2	27397000	27398000	22
chr2	27796000	27797000	20
chr2	27875000	27876000	61
chr2	28157000	28158000	17
chr2	28352000	28353000	23
chr2	28466000	28467000	18
chr2	28467000	28468000	20
chr2	28660000	28661000	17
chr2	32994000	32995000	43
chr2	33148000	33149000	29
chr2	36452000	36453000	17
chr2	36567000	36568000	29
chr2	36642000	36643000	27
chr2	37471000	37472000	18
chr2	37769000	37770000	22
chr2	37849000	37850000	37
chr2	38118000	38119000	21
chr2	38157000	38158000	68
chr2	38176000	38177000	22
chr2	38177000	38178000	52
chr2	38227000	38228000	43
chr2	38255000	38256000	20
chr2	38268000	38269000	17
chr2	38349000	38350000	20
chr2	40515000	40516000	25
chr2	42047000	42048000	17
chr2	42182000	42183000	23
chr2	42213000	42214000	22
chr2	43167000	43168000	24
chr2	43374000	43375000	19
chr2	45105000	45106000	21
chr2	45258000	45259000	19
chr2	46019000	46020000	29
chr2	46073000	46074000	18
chr2	46148000	46149000	17
chr2	46178000	46179000	20
chr2	46489000	46490000	17
chr2	46771000	46772000	17
chr2	46927000	46928000	20
chr2	46935000	46936000	26
chr2	46936000	46937000	24
chr2	46954000	46955000	23
chr2	47047000	47048000	18
chr2	47114000	47115000	35
chr2	47115000	47116000	46
chr2	47157000	47158000	22
chr2	47257000	47258000	28
chr2	47272000	47273000	18
chr2	47279000	47280000	37
chr2	47280000	47281000	23
chr2	47306000	47307000	20
chr2	48187000	48188000	20
chr2	54613000	54614000	18
chr2	55131000	55132000	41
chr2	55132000	55133000	26
chr2	55192000	55193000	22
chr2	55214000	55215000	40
chr2	55500000	55501000	17
chr2	55506000	55507000	17
chr2	55943000	55944000	22
chr2	59277000	59278000	22
chr2	60962000	60963000	24
chr2	64848000	64849000	21
chr2	64912000	64913000	25
chr2	64940000	64941000	18
chr2	65056000	65057000	19
chr2	65517000	65518000	34
chr2	65657000	65658000	18
chr2	67340000	67341000	21
chr2	67341000	67342000	29
chr2	68238000	68239000	17
chr2	68910000	68911000	18
chr2	68989000	68990000	23
chr2	69163000	69164000	26
chr2	69224000	69225000	17
chr2	69258000	69259000	47
chr2	70223000	70224000	35
chr2	71961000	71962000	24
chr2	72196000	72197000	20
chr2	74007000	74008000	18
chr2	74279000	74280000	20
chr2	74948000	74949000	21
chr2	75319000	75320000	19
chr2	75686000	75687000	17
chr2	79804000	79805000	30
chr2	85000000	85001000	25
chr2	85044000	85045000	19
chr2	85072000	85073000	23
chr2	85518000	85519000	17
chr2	85585000	85586000	22
chr2	85619000	85620000	20
chr2	85822000	85823000	19
chr2	85852000	85853000	25
chr2	85853000	85854000	29
chr2	85974000	85975000	19
chr2	86521000	86522000	19
chr2	88708000	88709000	26
chr2	95363000	95364000	23
chr2	96178000	96179000	19
chr2	96365000	96366000	19
chr2	96561000	96562000	18
chr2	96667000	96668000	23
chr2	96921000	96922000	36
chr2	97853000	97854000	23
chr2	98440000	98441000	29
chr2	99681000	99682000	43
chr2	100274000	100275000	21
chr2	100275000	100276000	18
chr2	100725000	100726000	30
chr2	100885000	100886000	20
chr2	101107000	101108000	24
chr2	102210000	102211000	26
chr2	102223000	102224000	17
chr2	103118000	103119000	17
chr2	105244000	105245000	17
chr2	105379000	105380000	21
chr2	105386000	105387000	18
chr2	105387000	105388000	18
chr2	105438000	105439000	32
chr2	105780000	105781000	19
chr2	108578000	108579000	19
chr2	108702000	108703000	27
chr2	109154000	109155000	26
chr2	110216000	110217000	22
chr2	113101000	113102000	19
chr2	113268000	113269000	19
chr2	113714000	113715000	22
chr2	113715000	113716000	38
chr2	114292000	114293000	22
chr2	114364000	114365000	18
chr2	118288000	118289000	17
chr2	119905000	119906000	17
chr2	120944000	120945000	21
chr2	121014000	121015000	23
chr2	122005000	122006000	22
chr2	122108000	122109000	29
chr2	122710000	122711000	20
chr2	127132000	127133000	24
chr2	127538000	127539000	20
chr2	127539000	127540000	28
chr2	127558000	127559000	17
chr2	127650000	127651000	26
chr2	127700000	127701000	23
chr2	127862000	127863000	18
chr2	127882000	127883000	43
chr2	127982000	127983000	20
chr2	128000000	128001000	18
chr2	128780000	128781000	18
chr2	132890000	132891000	26
chr2	132912000	132913000	25
chr2	134292000	134293000	21
chr2	135392000	135393000	17
chr2	142660000	142661000	18
chr2	143347000	143348000	43
chr2	144832000	144833000	26
chr2	145133000	145134000	19
chr2	145481000	145482000	17
chr2	149634000	149635000	18
chr2	151050000	151051000	19
chr2	152740000	152741000	23
chr2	153283000	153284000	18
chr2	156906000	156907000	17
chr2	157738000	157739000	20
chr2	157747000	157748000	28
chr2	158257000	158258000	20
chr2	158403000	158404000	17
chr2	159288000	159289000	25
chr2	159663000	159664000	21
chr2	159700000	159701000	19
chr2	160277000	160278000	18
chr2	160770000	160771000	26
chr2	160772000	160773000	38
chr2	160773000	160774000	21
chr2	160779000	160780000	18
chr2	160806000	160807000	26
chr2	161595000	161596000	19
chr2	161725000	161726000	23
chr2	170149000	170150000	18
chr2	170259000	170260000	20
chr2	171493000	171494000	20
chr2	171790000	171791000	17
chr2	172252000	172253000	18
chr2	172668000	172669000	33
chr2	172670000	172671000	47
chr2	172671000	172672000	19
chr2	172826000	172827000	46
chr2	173266000	173267000	33
chr2	173283000	173284000	20
chr2	173356000	173357000	24
chr2	173541000	173542000	20
chr2	173558000	173559000	23
chr2	173568000	173569000	19
chr2	173569000	173570000	29
chr2	173621000	173622000	21
chr2	173622000	173623000	19
chr2	173648000	173649000	20
chr2	173682000	173683000	24
chr2	173757000	173758000	17
chr2	173927000	173928000	17
chr2	174144000	174145000	20
chr2	174163000	174164000	21
chr2	174225000	174226000	52
chr2	174231000	174232000	22
chr2	174253000	174254000	22
chr2	174322000	174323000	17
chr2	174536000	174537000	17
chr2	174538000	174539000	19
chr2	174609000	174610000	28
chr2	174612000	174613000	20
chr2	174821000	174822000	19
chr2	174968000	174969000	17
chr2	175351000	175352000	37
chr2	175545000	175546000	25
chr2	175578000	175579000	17
chr2	175740000	175741000	22
chr2	175741000	175742000	21
chr2	177064000	177065000	32
chr2	177156000	177157000	21
chr2	177741000	177742000	36
chr2	177785000	177786000	31
chr2	177786000	177787000	27
chr2	177813000	177814000	18
chr2	177815000	177816000	24
chr2	177818000	177819000	18
chr2	177825000	177826000	21
chr2	177836000	177837000	96
chr2	177837000	177838000	79
chr2	177838000	177839000	23
chr2	177886000	177887000	17
chr2	177905000	177906000	24
chr2	177911000	177912000	22
chr2	177912000	177913000	17
chr2	177966000	177967000	27
chr2	177969000	177970000	33
chr2	177970000	177971000	38
chr2	177971000	177972000	20
chr2	178125000	178126000	19
chr2	178177000	178178000	21
chr2	178685000	178686000	27
chr2	178977000	178978000	24
chr2	178987000	178988000	40
chr2	179023000	179024000	17
chr2	179024000	179025000	17
chr2	179051000	179052000	24
chr2	179053000	179054000	18
chr2	182364000	182365000	26
chr2	186156000	186157000	23
chr2	187059000	187060000	17
chr2	187117000	187118000	17
chr2	187148000	187149000	34
chr2	191221000	191222000	18
chr2	191587000	191588000	22
chr2	191593000	191594000	19
chr2	191739000	191740000	17
chr2	192198000	192199000	28
chr2	198026000	198027000	17
chr2	198072000	198073000	17
chr2	201286000	201287000	27
chr2	201437000	201438000	17
chr2	202371000	202372000	27
chr2	203587000	203588000	18
chr2	205025000	205026000	19
chr2	207831000	207832000	24
chr2	207907000	207908000	25
chr2	208190000	208191000	17
chr2	208198000	208199000	17
chr2	210069000	210070000	31
chr2	214642000	214643000	21
chr2	216473000	216474000	18
chr2	217108000	217109000	18
chr2	217128000	217129000	17
chr2	217150000	217151000	23
chr2	217244000	217245000	17
chr2	217256000	217257000	17
chr2	217348000	217349000	20
chr2	217620000	217621000	21
chr2	217639000	217640000	26
chr2	217678000	217679000	39
chr2	217679000	217680000	20
chr2	217735000	217736000	55
chr2	217796000	217797000	36
chr2	217850000	217851000	26
chr2	217904000	217905000	20
chr2	217940000	217941000	20
chr2	217956000	217957000	28
chr2	217960000	217961000	21
chr2	217961000	217962000	18
chr2	217969000	217970000	18
chr2	218195000	218196000	22
chr2	218226000	218227000	47
chr2	218258000	218259000	22
chr2	218268000	218269000	25
chr2	218790000	218791000	18
chr2	218969000	218970000	28
chr2	219141000	219142000	25
chr2	219379000	219380000	31
chr2	219469000	219470000	21
chr2	219536000	219537000	21
chr2	219698000	219699000	20
chr2	219715000	219716000	32
chr2	219779000	219780000	20
chr2	219802000	219803000	19
chr2	219818000	219819000	19
chr2	219847000	219848000	23
chr2	219852000	219853000	37
chr2	219935000	219936000	23
chr2	220026000	220027000	25
chr2	220170000	220171000	18
chr2	222103000	222104000	23
chr2	223282000	223283000	31
chr2	223307000	223308000	23
chr2	223555000	223556000	20
chr2	224122000	224123000	17
chr2	224298000	224299000	23
chr2	224333000	224334000	20
chr2	224659000	224660000	25
chr2	224675000	224676000	29
chr2	225058000	225059000	18
chr2	225158000	225159000	18
chr2	225901000	225902000	17
chr2	227097000	227098000	27
chr2	227979000	227980000	27
chr2	228039000	228040000	19
chr2	228391000	228392000	20
chr2	229980000	229981000	48
chr2	229981000	229982000	20
chr2	231347000	231348000	17
chr2	231367000	231368000	50
chr2	231754000	231755000	20
chr2	231795000	231796000	27
chr2	231938000	231939000	17
chr2	232037000	232038000	24
chr2	232087000	232088000	21
chr2	232177000	232178000	39
chr2	232239000	232240000	21
chr2	232587000	232588000	19
chr2	233123000	233124000	17
chr2	233197000	233198000	17
chr2	233738000	233739000	19
chr2	233924000	233925000	23
chr2	233987000	233988000	43
chr2	233988000	233989000	19
chr2	234060000	234061000	39
chr2	234273000	234274000	22
chr2	234279000	234280000	23
chr2	234337000	234338000	24
chr2	234406000	234407000	19
chr2	234548000	234549000	39
chr2	234577000	234578000	20
chr2	234825000	234826000	31
chr2	234831000	234832000	19
chr2	235206000	235207000	23
chr2	235253000	235254000	36
chr2	235366000	235367000	24
chr2	235397000	235398000	35
chr2	235412000	235413000	18
chr2	235413000	235414000	18
chr2	235523000	235524000	37
chr2	235543000	235544000	17
chr2	235552000	235553000	17
chr2	235554000	235555000	49
chr2	235555000	235556000	36
chr2	235557000	235558000	23
chr2	235569000	235570000	19
chr2	235570000	235571000	19
chr2	235571000	235572000	18
chr2	235599000	235600000	18
chr2	235967000	235968000	22
chr2	237317000	237318000	24
chr2	237343000	237344000	39
chr2	237445000	237446000	23
chr2	237659000	237660000	20
chr2	237701000	237702000	37
chr2	237715000	237716000	24
chr2	237751000	237752000	48
chr2	237752000	237753000	42
chr2	237757000	237758000	24
chr2	237770000	237771000	19
chr2	237775000	237776000	75
chr2	237795000	237796000	36
chr2	237796000	237797000	34
chr2	237801000	237802000	36
chr2	237808000	237809000	19
chr2	237828000	237829000	23
chr2	237853000	237854000	40
chr2	237864000	237865000	24
chr2	237872000	237873000	31
chr2	237888000	237889000	22
chr2	238006000	238007000	22
chr2	238029000	238030000	32
chr2	238030000	238031000	18
chr2	238056000	238057000	17
chr2	238074000	238075000	46
chr2	238277000	238278000	17
chr2	238478000	238479000	21
chr2	238717000	238718000	44
chr2	238859000	238860000	29
chr2	238862000	238863000	19
chr2	239012000	239013000	17
chr2	239013000	239014000	18
chr2	239257000	239258000	18
chr2	239258000	239259000	21
chr2	239861000	239862000	17
chr2	240345000	240346000	31
chr2	240908000	240909000	19
chr2	240962000	240963000	19
chr2	241022000	241023000	22
chr2	241903000	241904000	19
chr3	4847000	4848000	20
chr3	4848000	4849000	30
chr3	4994000	4995000	23
chr3	4995000	4996000	29
chr3	4996000	4997000	17
chr3	5000000	5001000	20
chr3	5002000	5003000	23
chr3	5003000	5004000	54
chr3	5011000	5012000	28
chr3	5033000	5034000	18
chr3	5040000	5041000	108
chr3	5043000	5044000	62
chr3	8461000	8462000	23
chr3	8500000	8501000	30
chr3	8518000	8519000	17
chr3	8646000	8647000	50
chr3	9413000	9414000	20
chr3	9809000	9810000	22
chr3	10043000	10044000	18
chr3	10208000	10209000	35
chr3	10209000	10210000	23
chr3	11113000	11114000	21
chr3	11202000	11203000	23
chr3	11584000	11585000	41
chr3	11617000	11618000	49
chr3	11620000	11621000	31
chr3	12573000	12574000	17
chr3	14160000	14161000	23
chr3	14161000	14162000	22
chr3	14427000	14428000	30
chr3	14469000	14470000	19
chr3	15285000	15286000	17
chr3	15286000	15287000	24
chr3	15785000	15786000	20
chr3	16076000	16077000	19
chr3	16281000	16282000	20
chr3	16528000	16529000	18
chr3	23684000	23685000	18
chr3	23685000	23686000	18
chr3	23933000	23934000	18
chr3	23962000	23963000	24
chr3	25598000	25599000	27
chr3	27550000	27551000	33
chr3	29711000	29712000	17
chr3	33815000	33816000	20
chr3	38181000	38182000	30
chr3	39163000	39164000	35
chr3	39167000	39168000	21
chr3	39168000	39169000	19
chr3	39169000	39170000	31
chr3	40988000	40989000	18
chr3	41134000	41135000	28
chr3	41698000	41699000	21
chr3	41978000	41979000	19
chr3	44778000	44779000	22
chr3	45071000	45072000	22
chr3	45081000	45082000	20
chr3	45150000	45151000	17
chr3	45184000	45185000	48
chr3	45194000	45195000	21
chr3	45568000	45569000	20
chr3	46130000	46131000	20
chr3	46512000	46513000	43
chr3	46992000	46993000	20
chr3	46993000	46994000	21
chr3	48576000	48577000	19
chr3	48608000	48609000	41
chr3	48611000	48612000	33
chr3	48675000	48676000	17
chr3	48676000	48677000	32
chr3	49002000	49003000	29
chr3	49736000	49737000	17
chr3	50250000	50251000	19
chr3	50312000	50313000	22
chr3	52055000	52056000	24
chr3	52163000	52164000	17
chr3	53245000	53246000	18
chr3	53279000	53280000	29
chr3	53901000	53902000	21
chr3	54963000	54964000	36
chr3	55169000	55170000	27
chr3	55174000	55175000	29
chr3	55178000	55179000	17
chr3	55198000	55199000	18
chr3	55201000	55202000	30
chr3	57557000	57558000	20
chr3	57558000	57559000	32
chr3	57935000	57936000	19
chr3	58010000	58011000	30
chr3	58013000	58014000	22
chr3	58020000	58021000	25
chr3	59206000	59207000	18
chr3	59710000	59711000	19
chr3	64150000	64151000	18
chr3	64199000	64200000	42
chr3	66562000	66563000	17
chr3	67780000	67781000	26
chr3	69565000	69566000	19
chr3	71234000	71235000	32
chr3	71262000	71263000	20
chr3	71636000	71637000	38
chr3	72471000	72472000	26
chr3	72478000	72479000	19
chr3	72619000	72620000	38
chr3	72624000	72625000	23
chr3	72723000	72724000	25
chr3	81875000	81876000	30
chr3	81892000	81893000	18
chr3	81893000	81894000	20
chr3	87465000	87466000	18
chr3	100707000	100708000	17
chr3	101019000	101020000	25
chr3	101305000	101306000	24
chr3	101412000	101413000	25
chr3	101462000	101463000	17
chr3	101471000	101472000	17
chr3	101602000	101603000	17
chr3	102775000	102776000	23
chr3	102878000	102879000	18
chr3	102888000	102889000	27
chr3	103051000	103052000	23
chr3	103053000	103054000	17
chr3	107070000	107071000	17
chr3	107547000	107548000	17
chr3	107630000	107631000	40
chr3	108424000	108425000	17
chr3	108633000	108634000	17
chr3	111975000	111976000	17
chr3	113592000	113593000	24
chr3	113763000	113764000	17
chr3	114985000	114986000	17
chr3	115258000	115259000	21
chr3	116990000	116991000	29
chr3	116992000	116993000	22
chr3	120513000	120514000	17
chr3	120524000	120525000	21
chr3	120665000	120666000	26
chr3	121296000	121297000	20
chr3	121361000	121362000	17
chr3	124934000	124935000	23
chr3	124952000	124953000	20
chr3	125018000	125019000	23
chr3	126080000	126081000	28
chr3	126264000	126265000	29
chr3	126312000	126313000	21
chr3	128792000	128793000	26
chr3	128793000	128794000	17
chr3	128899000	128900000	17
chr3	128977000	128978000	18
chr3	129325000	129326000	17
chr3	130362000	130363000	18
chr3	130641000	130642000	19
chr3	130687000	130688000	22
chr3	130853000	130854000	19
chr3	132022000	132023000	20
chr3	135529000	135530000	19
chr3	135559000	135560000	18
chr3	135576000	135577000	25
chr3	135629000	135630000	43
chr3	135687000	135688000	21
chr3	137397000	137398000	18
chr3	138095000	138096000	18
chr3	139591000	139592000	18
chr3	140123000	140124000	17
chr3	140503000	140504000	29
chr3	140504000	140505000	21
chr3	140974000	140975000	24
chr3	142143000	142144000	20
chr3	142568000	142569000	28
chr3	142569000	142570000	33
chr3	142570000	142571000	20
chr3	142909000	142910000	17
chr3	147361000	147362000	30
chr3	147364000	147365000	18
chr3	147707000	147708000	25
chr3	150380000	150381000	18
chr3	150425000	150426000	30
chr3	150540000	150541000	21
chr3	150578000	150579000	26
chr3	150587000	150588000	58
chr3	150776000	150777000	36
chr3	150858000	150859000	29
chr3	150859000	150860000	22
chr3	151171000	151172000	17
chr3	151449000	151450000	20
chr3	151549000	151550000	18
chr3	151572000	151573000	21
chr3	151609000	151610000	30
chr3	151747000	151748000	20
chr3	151803000	151804000	18
chr3	151963000	151964000	18
chr3	152505000	152506000	18
chr3	153459000	153460000	27
chr3	154339000	154340000	45
chr3	154361000	154362000	22
chr3	157755000	157756000	19
chr3	157874000	157875000	20
chr3	157875000	157876000	20
chr3	157984000	157985000	71
chr3	157988000	157989000	22
chr3	158013000	158014000	25
chr3	158017000	158018000	143
chr3	158018000	158019000	20
chr3	158019000	158020000	18
chr3	158026000	158027000	42
chr3	158027000	158028000	31
chr3	158282000	158283000	26
chr3	158289000	158290000	24
chr3	158360000	158361000	60
chr3	158361000	158362000	28
chr3	158375000	158376000	60
chr3	158637000	158638000	24
chr3	158985000	158986000	17
chr3	159923000	159924000	19
chr3	160963000	160964000	25
chr3	160964000	160965000	26
chr3	160965000	160966000	33
chr3	161030000	161031000	20
chr3	161055000	161056000	18
chr3	161129000	161130000	48
chr3	161330000	161331000	23
chr3	161600000	161601000	19
chr3	163495000	163496000	19
chr3	170973000	170974000	18
chr3	171167000	171168000	19
chr3	171381000	171382000	18
chr3	171557000	171558000	34
chr3	171558000	171559000	48
chr3	171890000	171891000	18
chr3	171927000	171928000	24
chr3	171952000	171953000	25
chr3	172070000	172071000	23
chr3	173240000	173241000	18
chr3	173330000	173331000	33
chr3	173341000	173342000	24
chr3	173353000	173354000	26
chr3	173911000	173912000	24
chr3	175641000	175642000	17
chr3	176203000	176204000	39
chr3	178546000	178547000	36
chr3	178560000	178561000	37
chr3	178679000	178680000	31
chr3	178726000	178727000	24
chr3	178847000	178848000	17
chr3	179010000	179011000	19
chr3	179028000	179029000	26
chr3	179106000	179107000	21
chr3	180264000	180265000	20
chr3	184486000	184487000	26
chr3	184865000	184866000	26
chr3	185450000	185451000	17
chr3	185563000	185564000	18
chr3	186786000	186787000	21
chr3	187014000	187015000	17
chr3	187021000	187022000	19
chr3	187030000	187031000	17
chr3	187137000	187138000	18
chr3	187138000	187139000	30
chr3	187160000	187161000	26
chr3	187626000	187627000	27
chr3	187984000	187985000	19
chr3	188389000	188390000	17
chr3	188946000	188947000	17
chr3	189114000	189115000	19
chr3	189353000	189354000	20
chr3	189354000	189355000	56
chr3	189363000	189364000	19
chr3	189471000	189472000	22
chr3	189495000	189496000	19
chr3	189669000	189670000	23
chr3	190505000	190506000	18
chr3	190525000	190526000	36
chr3	190913000	190914000	21
chr3	191138000	191139000	40
chr3	191277000	191278000	58
chr3	191352000	191353000	23
chr3	191383000	191384000	23
chr3	191432000	191433000	28
chr3	191767000	191768000	23
chr3	192529000	192530000	17
chr3	194080000	194081000	18
chr3	194793000	194794000	24
chr3	195030000	195031000	17
chr3	195070000	195071000	39
chr3	195073000	195074000	18
chr3	195203000	195204000	25
chr3	195271000	195272000	30
chr3	195290000	195291000	62
chr3	195335000	195336000	54
chr3	195341000	195342000	17
chr3	195342000	195343000	18
chr3	195471000	195472000	25
chr3	195758000	195759000	18
chr3	195774000	195775000	47
chr3	195795000	195796000	29
chr3	195800000	195801000	22
chr3	195801000	195802000	19
chr3	195842000	195843000	18
chr3	195874000	195875000	29
chr3	195887000	195888000	17
chr3	196233000	196234000	24
chr3	196406000	196407000	24
chr3	196407000	196408000	17
chr3	196909000	196910000	20
chr3	196910000	196911000	17
chr3	197126000	197127000	21
chr3	197293000	197294000	37
chr3	197714000	197715000	24
chr3	197715000	197716000	22
chr3	198153000	198154000	18
chr3	198242000	198243000	21
chr3	198520000	198521000	34
chr3	198578000	198579000	25
chr3	198606000	198607000	22
chr3	198699000	198700000	18
chr3	199161000	199162000	26
chr3	199171000	199172000	20
chr4	1027000	1028000	44
chr4	2717000	2718000	17
chr4	5090000	5091000	24
chr4	6741000	6742000	21
chr4	7881000	7882000	19
chr4	7895000	7896000	19
chr4	8493000	8494000	21
chr4	8652000	8653000	18
chr4	9717000	9718000	29
chr4	13518000	13519000	32
chr4	13531000	13532000	48
chr4	14467000	14468000	25
chr4	14613000	14614000	20
chr4	15292000	15293000	18
chr4	15751000	15752000	22
chr4	22944000	22945000	24
chr4	23821000	23822000	30
chr4	25931000	25932000	20
chr4	39136000	39137000	20
chr4	39734000	39735000	17
chr4	39735000	39736000	17
chr4	46768000	46769000	17
chr4	49207000	49208000	23
chr4	54842000	54843000	19
chr4	57626000	57627000	17
chr4	57680000	57681000	18
chr4	74789000	74790000	22
chr4	75201000	75202000	24
chr4	76984000	76985000	21
chr4	78125000	78126000	17
chr4	78216000	78217000	25
chr4	78777000	78778000	19
chr4	78960000	78961000	17
chr4	83569000	83570000	19
chr4	84688000	84689000	17
chr4	89740000	89741000	17
chr4	103641000	103642000	25
chr4	103967000	103968000	20
chr4	107456000	107457000	17
chr4	108965000	108966000	17
chr4	109761000	109762000	17
chr4	113372000	113373000	17
chr4	113777000	113778000	20
chr4	114608000	114609000	21
chr4	114609000	114610000	26
chr4	119732000	119733000	18
chr4	120595000	120596000	27
chr4	120800000	120801000	23
chr4	120870000	120871000	26
chr4	122831000	122832000	39
chr4	122852000	122853000	21
chr4	124619000	124620000	17
chr4	124973000	124974000	20
chr4	129382000	129383000	24
chr4	129495000	129496000	18
chr4	129526000	129527000	19
chr4	129693000	129694000	21
chr4	130234000	130235000	21
chr4	139362000	139363000	19
chr4	139376000	139377000	35
chr4	139382000	139383000	20
chr4	139449000	139450000	20
chr4	140155000	140156000	36
chr4	140156000	140157000	26
chr4	146759000	146760000	17
chr4	146875000	146876000	35
chr4	148718000	148719000	30
chr4	148737000	148738000	22
chr4	153676000	153677000	26
chr4	154256000	154257000	17
chr4	157047000	157048000	17
chr4	158082000	158083000	18
chr4	169792000	169793000	22
chr4	169974000	169975000	44
chr4	169989000	169990000	20
chr4	174410000	174411000	22
chr4	178466000	178467000	18
chr4	185632000	185633000	17
chr4	185971000	185972000	25
chr4	186554000	186555000	17
chr4	187884000	187885000	19
chr4	190437000	190438000	26
chr5	221000	222000	18
chr5	316000	317000	28
chr5	324000	325000	19
chr5	421000	422000	21
chr5	426000	427000	21
chr5	427000	428000	18
chr5	452000	453000	19
chr5	453000	454000	40
chr5	964000	965000	29
chr5	965000	966000	253
chr5	966000	967000	18
chr5	1010000	1011000	66
chr5	1011000	1012000	33
chr5	1012000	1013000	22
chr5	1205000	1206000	35
chr5	1206000	1207000	42
chr5	1608000	1609000	36
chr5	1621000	1622000	23
chr5	1847000	1848000	31
chr5	3363000	3364000	65
chr5	3364000	3365000	59
chr5	3373000	3374000	20
chr5	3595000	3596000	21
chr5	5071000	5072000	17
chr5	5393000	5394000	20
chr5	6819000	6820000	27
chr5	8510000	8511000	20
chr5	8882000	8883000	25
chr5	10538000	10539000	22
chr5	10604000	10605000	35
chr5	10608000	10609000	17
chr5	10773000	10774000	21
chr5	14039000	14040000	22
chr5	14062000	14063000	22
chr5	14088000	14089000	19
chr5	14089000	14090000	138
chr5	14091000	14092000	45
chr5	14209000	14210000	19
chr5	14218000	14219000	29
chr5	14224000	14225000	17
chr5	14243000	14244000	21
chr5	14261000	14262000	21
chr5	14318000	14319000	34
chr5	14321000	14322000	40
chr5	14717000	14718000	26
chr5	15061000	15062000	29
chr5	32426000	32427000	17
chr5	32804000	32805000	42
chr5	33476000	33477000	24
chr5	35888000	35889000	18
chr5	36538000	36539000	18
chr5	37704000	37705000	17
chr5	37925000	37926000	22
chr5	38819000	38820000	17
chr5	38881000	38882000	27
chr5	39136000	39137000	30
chr5	39435000	39436000	20
chr5	39796000	39797000	26
chr5	40715000	40716000	19
chr5	40725000	40726000	18
chr5	40791000	40792000	20
chr5	40871000	40872000	20
chr5	41939000	41940000	21
chr5	42986000	42987000	31
chr5	43029000	43030000	24
chr5	43053000	43054000	22
chr5	43075000	43076000	17
chr5	43349000	43350000	54
chr5	44038000	44039000	23
chr5	52738000	52739000	24
chr5	53995000	53996000	21
chr5	54032000	54033000	36
chr5	54033000	54034000	24
chr5	54075000	54076000	19
chr5	54076000	54077000	26
chr5	54639000	54640000	21
chr5	55326000	55327000	37
chr5	55444000	55445000	22
chr5	55455000	55456000	19
chr5	55611000	55612000	19
chr5	55678000	55679000	26
chr5	55682000	55683000	34
chr5	55773000	55774000	23
chr5	56505000	56506000	22
chr5	56648000	56649000	43
chr5	56715000	56716000	29
chr5	56773000	56774000	19
chr5	57024000	57025000	31
chr5	57067000	57068000	17
chr5	57147000	57148000	19
chr5	57156000	57157000	20
chr5	57169000	57170000	27
chr5	57173000	57174000	17
chr5	57221000	57222000	19
chr5	57591000	57592000	28
chr5	57791000	57792000	29
chr5	58459000	58460000	22
chr5	59118000	59119000	21
chr5	59124000	59125000	20
chr5	60494000	60495000	17
chr5	60633000	60634000	38
chr5	60663000	60664000	33
chr5	60740000	60741000	28
chr5	60741000	60742000	19
chr5	61735000	61736000	19
chr5	61744000	61745000	17
chr5	64459000	64460000	25
chr5	64530000	64531000	20
chr5	65258000	65259000	19
chr5	65475000	65476000	18
chr5	67665000	67666000	17
chr5	67765000	67766000	73
chr5	67766000	67767000	21
chr5	67781000	67782000	34
chr5	67782000	67783000	22
chr5	68256000	68257000	18
chr5	71264000	71265000	31
chr5	71473000	71474000	30
chr5	71784000	71785000	21
chr5	71799000	71800000	17
chr5	72148000	72149000	21
chr5	72702000	72703000	45
chr5	72830000	72831000	18
chr5	73128000	73129000	20
chr5	73647000	73648000	26
chr5	74098000	74099000	17
chr5	74668000	74669000	34
chr5	76021000	76022000	21
chr5	76022000	76023000	18
chr5	76070000	76071000	26
chr5	76122000	76123000	32
chr5	76137000	76138000	21
chr5	77836000	77837000	20
chr5	77917000	77918000	17
chr5	77923000	77924000	27
chr5	77926000	77927000	30
chr5	77970000	77971000	25
chr5	78239000	78240000	20
chr5	78846000	78847000	25
chr5	78878000	78879000	19
chr5	79739000	79740000	18
chr5	80299000	80300000	30
chr5	80754000	80755000	46
chr5	81082000	81083000	17
chr5	81100000	81101000	30
chr5	81183000	81184000	17
chr5	81737000	81738000	28
chr5	81745000	81746000	25
chr5	86453000	86454000	18
chr5	86744000	86745000	28
chr5	87600000	87601000	18
chr5	87992000	87993000	32
chr5	89861000	89862000	19
chr5	90612000	90613000	66
chr5	90628000	90629000	17
chr5	90643000	90644000	75
chr5	90645000	90646000	27
chr5	90646000	90647000	28
chr5	90714000	90715000	18
chr5	92440000	92441000	24
chr5	92553000	92554000	37
chr5	92940000	92941000	18
chr5	92944000	92945000	26
chr5	92982000	92983000	20
chr5	92983000	92984000	25
chr5	95073000	95074000	22
chr5	95074000	95075000	23
chr5	95184000	95185000	19
chr5	95185000	95186000	18
chr5	95220000	95221000	26
chr5	95223000	95224000	18
chr5	95263000	95264000	20
chr5	95269000	95270000	18
chr5	95323000	95324000	38
chr5	95429000	95430000	26
chr5	95511000	95512000	25
chr5	95588000	95589000	17
chr5	95934000	95935000	49
chr5	96023000	96024000	18
chr5	96064000	96065000	24
chr5	96076000	96077000	20
chr5	96296000	96297000	19
chr5	96297000	96298000	20
chr5	97673000	97674000	30
chr5	102119000	102120000	17
chr5	102483000	102484000	18
chr5	106226000	106227000	17
chr5	108165000	108166000	19
chr5	108773000	108774000	20
chr5	110264000	110265000	27
chr5	110876000	110877000	42
chr5	110927000	110928000	20
chr5	111044000	111045000	25
chr5	111121000	111122000	29
chr5	111361000	111362000	44
chr5	111524000	111525000	19
chr5	112853000	112854000	19
chr5	114989000	114990000	20
chr5	115205000	115206000	28
chr5	115304000	115305000	19
chr5	115818000	115819000	18
chr5	118687000	118688000	17
chr5	121332000	121333000	17
chr5	122787000	122788000	17
chr5	122875000	122876000	23
chr5	123064000	123065000	21
chr5	123280000	123281000	17
chr5	123315000	123316000	27
chr5	123960000	123961000	38
chr5	123963000	123964000	22
chr5	123992000	123993000	40
chr5	123993000	123994000	18
chr5	124106000	124107000	22
chr5	124327000	124328000	23
chr5	124504000	124505000	20
chr5	124774000	124775000	19
chr5	124848000	124849000	20
chr5	127298000	127299000	20
chr5	127446000	127447000	17
chr5	128458000	128459000	23
chr5	130999000	131000000	17
chr5	131160000	131161000	17
chr5	131453000	131454000	21
chr5	131751000	131752000	24
chr5	131753000	131754000	45
chr5	131790000	131791000	31
chr5	131801000	131802000	22
chr5	131822000	131823000	25
chr5	131823000	131824000	22
chr5	131843000	131844000	19
chr5	131854000	131855000	30
chr5	131859000	131860000	22
chr5	131861000	131862000	37
chr5	131862000	131863000	18
chr5	131869000	131870000	24
chr5	132230000	132231000	28
chr5	132327000	132328000	21
chr5	132415000	132416000	22
chr5	132604000	132605000	23
chr5	133099000	133100000	35
chr5	133234000	133235000	21
chr5	133331000	133332000	21
chr5	133332000	133333000	25
chr5	133422000	133423000	17
chr5	133589000	133590000	25
chr5	133611000	133612000	18
chr5	133730000	133731000	18
chr5	133800000	133801000	20
chr5	133830000	133831000	18
chr5	133872000	133873000	18
chr5	133873000	133874000	28
chr5	133919000	133920000	19
chr5	134011000	134012000	18
chr5	134012000	134013000	50
chr5	134209000	134210000	24
chr5	134503000	134504000	38
chr5	134572000	134573000	22
chr5	134610000	134611000	22
chr5	134633000	134634000	17
chr5	134672000	134673000	20
chr5	134674000	134675000	19
chr5	135357000	135358000	22
chr5	135370000	135371000	17
chr5	135383000	135384000	27
chr5	135384000	135385000	45
chr5	135392000	135393000	21
chr5	135395000	135396000	17
chr5	135417000	135418000	36
chr5	135421000	135422000	29
chr5	135422000	135423000	89
chr5	136510000	136511000	21
chr5	136834000	136835000	19
chr5	137542000	137543000	18
chr5	137701000	137702000	37
chr5	137827000	137828000	28
chr5	137828000	137829000	32
chr5	137829000	137830000	55
chr5	137830000	137831000	46
chr5	137831000	137832000	51
chr5	137832000	137833000	30
chr5	137833000	137834000	78
chr5	137906000	137907000	45
chr5	137907000	137908000	24
chr5	137938000	137939000	17
chr5	137939000	137940000	23
chr5	138060000	138061000	23
chr5	138088000	138089000	19
chr5	138637000	138638000	18
chr5	138705000	138706000	19
chr5	138920000	138921000	17
chr5	138997000	138998000	23
chr5	139056000	139057000	25
[truncated: 4,520 more rows]

## Sheet: enrich_CBPT302
Description: Enriched regions of CBPT302 at 0.1% FDR. Not given in Table 1 but used to determine the intersection and union in Table3.
Chromosome	Start	Stop	CBPT302
chr1	703000	704000	39
chr1	846000	847000	19
chr1	865000	866000	27
chr1	867000	868000	23
chr1	925000	926000	31
chr1	926000	927000	34
chr1	989000	990000	60
chr1	1004000	1005000	21
chr1	1005000	1006000	19
chr1	1126000	1127000	79
chr1	1190000	1191000	153
chr1	1233000	1234000	48
chr1	1437000	1438000	23
chr1	1499000	1500000	19
chr1	1500000	1501000	39
chr1	1540000	1541000	24
chr1	1580000	1581000	19
chr1	1607000	1608000	97
chr1	1645000	1646000	34
chr1	1662000	1663000	74
chr1	1685000	1686000	21
chr1	2110000	2111000	22
chr1	2116000	2117000	27
chr1	2134000	2135000	21
chr1	2155000	2156000	35
chr1	2156000	2157000	24
chr1	2176000	2177000	32
chr1	2177000	2178000	168
chr1	2178000	2179000	19
chr1	2212000	2213000	49
chr1	2243000	2244000	24
chr1	2333000	2334000	19
chr1	2444000	2445000	19
chr1	3213000	3214000	59
chr1	3219000	3220000	118
chr1	3220000	3221000	23
chr1	3410000	3411000	34
chr1	4923000	4924000	20
chr1	5407000	5408000	38
chr1	6182000	6183000	23
chr1	6340000	6341000	30
chr1	6562000	6563000	19
chr1	6583000	6584000	35
chr1	6585000	6586000	35
chr1	6586000	6587000	25
chr1	6707000	6708000	51
chr1	6767000	6768000	35
chr1	6842000	6843000	40
chr1	6943000	6944000	20
chr1	7100000	7101000	47
chr1	7281000	7282000	39
chr1	7282000	7283000	123
chr1	7283000	7284000	125
chr1	7362000	7363000	24
chr1	7384000	7385000	218
chr1	7452000	7453000	30
chr1	7453000	7454000	65
chr1	7461000	7462000	43
chr1	7474000	7475000	24
chr1	7532000	7533000	58
chr1	7766000	7767000	19
chr1	7852000	7853000	24
chr1	7876000	7877000	23
chr1	7923000	7924000	43
chr1	7924000	7925000	25
chr1	7944000	7945000	58
chr1	7987000	7988000	29
chr1	7988000	7989000	21
chr1	7993000	7994000	20
chr1	7995000	7996000	20
chr1	7998000	7999000	19
chr1	7999000	8000000	24
chr1	8002000	8003000	20
chr1	8005000	8006000	19
chr1	8007000	8008000	24
chr1	8008000	8009000	24
chr1	8009000	8010000	29
chr1	8010000	8011000	47
chr1	8023000	8024000	40
chr1	8028000	8029000	35
chr1	8030000	8031000	171
chr1	8041000	8042000	27
chr1	8042000	8043000	22
chr1	8044000	8045000	57
chr1	8059000	8060000	21
chr1	8060000	8061000	38
chr1	8072000	8073000	32
chr1	8073000	8074000	24
chr1	8077000	8078000	20
chr1	8079000	8080000	140
chr1	8080000	8081000	121
chr1	8099000	8100000	34
chr1	8104000	8105000	39
chr1	8116000	8117000	67
chr1	8117000	8118000	25
chr1	8120000	8121000	112
chr1	8165000	8166000	26
chr1	8177000	8178000	19
chr1	8180000	8181000	95
chr1	8184000	8185000	21
chr1	8185000	8186000	22
chr1	8194000	8195000	184
chr1	8195000	8196000	25
chr1	8201000	8202000	24
chr1	8241000	8242000	27
chr1	8242000	8243000	41
chr1	8326000	8327000	43
chr1	8508000	8509000	22
chr1	8609000	8610000	44
chr1	8686000	8687000	23
chr1	8695000	8696000	96
chr1	8800000	8801000	20
chr1	8805000	8806000	19
chr1	8856000	8857000	40
chr1	8860000	8861000	23
chr1	8861000	8862000	42
chr1	8862000	8863000	44
chr1	8872000	8873000	34
chr1	8886000	8887000	54
chr1	9063000	9064000	33
chr1	9146000	9147000	80
chr1	9222000	9223000	22
chr1	9258000	9259000	40
chr1	9272000	9273000	26
chr1	9277000	9278000	24
chr1	9285000	9286000	55
chr1	9286000	9287000	33
chr1	9298000	9299000	36
chr1	9303000	9304000	22
chr1	9384000	9385000	39
chr1	9411000	9412000	38
chr1	9421000	9422000	49
chr1	9426000	9427000	30
chr1	9522000	9523000	22
chr1	9669000	9670000	26
chr1	9670000	9671000	29
chr1	9864000	9865000	20
chr1	10015000	10016000	23
chr1	10038000	10039000	32
chr1	10049000	10050000	40
chr1	10057000	10058000	58
chr1	10090000	10091000	26
chr1	10091000	10092000	63
chr1	10192000	10193000	30
chr1	10370000	10371000	68
chr1	10381000	10382000	24
chr1	10385000	10386000	36
chr1	10398000	10399000	41
chr1	10493000	10494000	24
chr1	10511000	10512000	107
chr1	11719000	11720000	27
chr1	11773000	11774000	47
chr1	11788000	11789000	64
chr1	11890000	11891000	72
chr1	11891000	11892000	79
chr1	11892000	11893000	38
chr1	12058000	12059000	27
chr1	12114000	12115000	21
chr1	12115000	12116000	32
chr1	12126000	12127000	81
chr1	12136000	12137000	19
chr1	12144000	12145000	19
chr1	12420000	12421000	25
chr1	12463000	12464000	24
chr1	12522000	12523000	64
chr1	12532000	12533000	71
chr1	12539000	12540000	34
chr1	12556000	12557000	20
chr1	12562000	12563000	81
chr1	12563000	12564000	43
chr1	12578000	12579000	87
chr1	12579000	12580000	49
chr1	12587000	12588000	35
chr1	12598000	12599000	43
chr1	12619000	12620000	21
chr1	13966000	13967000	33
chr1	14941000	14942000	59
chr1	15025000	15026000	30
chr1	15041000	15042000	27
chr1	15358000	15359000	26
chr1	15366000	15367000	36
chr1	15367000	15368000	41
chr1	15378000	15379000	37
chr1	15399000	15400000	33
chr1	15489000	15490000	21
chr1	15551000	15552000	53
chr1	15555000	15556000	41
chr1	15556000	15557000	29
chr1	15616000	15617000	34
chr1	15723000	15724000	19
chr1	15725000	15726000	25
chr1	15816000	15817000	22
chr1	15817000	15818000	24
chr1	15879000	15880000	29
chr1	15987000	15988000	21
chr1	15994000	15995000	38
chr1	15995000	15996000	90
chr1	15996000	15997000	102
chr1	15998000	15999000	147
chr1	15999000	16000000	49
chr1	16000000	16001000	21
chr1	16030000	16031000	20
chr1	16031000	16032000	64
chr1	16032000	16033000	31
chr1	16033000	16034000	22
chr1	16034000	16035000	26
chr1	16035000	16036000	22
chr1	16048000	16049000	20
chr1	16085000	16086000	29
chr1	16092000	16093000	19
chr1	16102000	16103000	24
chr1	16118000	16119000	56
chr1	16123000	16124000	22
chr1	16138000	16139000	20
chr1	16148000	16149000	93
chr1	16149000	16150000	35
chr1	16151000	16152000	31
chr1	16152000	16153000	20
chr1	16275000	16276000	39
chr1	16338000	16339000	43
chr1	16344000	16345000	77
chr1	16345000	16346000	31
chr1	16355000	16356000	19
chr1	16363000	16364000	94
chr1	16372000	16373000	20
chr1	16375000	16376000	30
chr1	16381000	16382000	27
chr1	16436000	16437000	20
chr1	16550000	16551000	21
chr1	16551000	16552000	24
chr1	16566000	16567000	37
chr1	16567000	16568000	19
chr1	16574000	16575000	41
chr1	16712000	16713000	30
chr1	16713000	16714000	68
chr1	16812000	16813000	22
chr1	17095000	17096000	68
chr1	17104000	17105000	97
chr1	17327000	17328000	183
chr1	17367000	17368000	142
chr1	17369000	17370000	26
chr1	17370000	17371000	23
chr1	17389000	17390000	79
chr1	17407000	17408000	28
chr1	17412000	17413000	22
chr1	17432000	17433000	163
chr1	17433000	17434000	84
chr1	17458000	17459000	33
chr1	17486000	17487000	23
chr1	17640000	17641000	20
chr1	17768000	17769000	32
chr1	17964000	17965000	20
chr1	18065000	18066000	26
chr1	19101000	19102000	23
chr1	19121000	19122000	22
chr1	19125000	19126000	20
chr1	19147000	19148000	40
chr1	19151000	19152000	19
chr1	19164000	19165000	25
chr1	19165000	19166000	19
chr1	19208000	19209000	34
chr1	19209000	19210000	91
chr1	19210000	19211000	182
chr1	19251000	19252000	51
chr1	19407000	19408000	21
chr1	19408000	19409000	20
chr1	19409000	19410000	56
chr1	19597000	19598000	50
chr1	19626000	19627000	32
chr1	19629000	19630000	20
chr1	19647000	19648000	36
chr1	19648000	19649000	28
chr1	19649000	19650000	54
chr1	19650000	19651000	40
chr1	19684000	19685000	19
chr1	19704000	19705000	20
chr1	19708000	19709000	34
chr1	19795000	19796000	24
chr1	19796000	19797000	20
chr1	19957000	19958000	21
chr1	19964000	19965000	41
chr1	19999000	20000000	24
chr1	20062000	20063000	26
chr1	20063000	20064000	66
chr1	20066000	20067000	20
chr1	20081000	20082000	21
chr1	20466000	20467000	24
chr1	20579000	20580000	23
chr1	20693000	20694000	25
chr1	20707000	20708000	21
chr1	20751000	20752000	21
chr1	20800000	20801000	25
chr1	20803000	20804000	38
chr1	20813000	20814000	54
chr1	20897000	20898000	19
chr1	20932000	20933000	56
chr1	20938000	20939000	24
chr1	20985000	20986000	24
chr1	21221000	21222000	135
chr1	21373000	21374000	19
chr1	21374000	21375000	28
chr1	21460000	21461000	32
chr1	21461000	21462000	78
chr1	21464000	21465000	32
chr1	21493000	21494000	33
chr1	21516000	21517000	35
chr1	21522000	21523000	19
chr1	21523000	21524000	82
chr1	21524000	21525000	44
chr1	21533000	21534000	38
chr1	21537000	21538000	31
chr1	21711000	21712000	23
chr1	21785000	21786000	19
chr1	21786000	21787000	39
chr1	21837000	21838000	95
chr1	21838000	21839000	31
chr1	21982000	21983000	20
chr1	22061000	22062000	23
chr1	22130000	22131000	45
chr1	22138000	22139000	24
chr1	22650000	22651000	21
chr1	22911000	22912000	31
chr1	22938000	22939000	23
chr1	22939000	22940000	30
chr1	22946000	22947000	54
chr1	22949000	22950000	96
chr1	23218000	23219000	22
chr1	23299000	23300000	30
chr1	23388000	23389000	69
chr1	23393000	23394000	56
chr1	23394000	23395000	64
chr1	23395000	23396000	22
chr1	23396000	23397000	131
chr1	23397000	23398000	71
chr1	23449000	23450000	24
chr1	23482000	23483000	33
chr1	23543000	23544000	38
chr1	23576000	23577000	45
chr1	23593000	23594000	19
chr1	23601000	23602000	34
chr1	23602000	23603000	36
chr1	23754000	23755000	24
chr1	23755000	23756000	45
chr1	23756000	23757000	23
chr1	23757000	23758000	37
chr1	23758000	23759000	62
chr1	23759000	23760000	46
chr1	23761000	23762000	124
chr1	23775000	23776000	24
chr1	23776000	23777000	61
chr1	23784000	23785000	192
chr1	23785000	23786000	24
chr1	23823000	23824000	35
chr1	23890000	23891000	19
chr1	23990000	23991000	21
chr1	23998000	23999000	20
chr1	23999000	24000000	22
chr1	24024000	24025000	27
chr1	24064000	24065000	88
chr1	24465000	24466000	43
chr1	24493000	24494000	53
chr1	24494000	24495000	22
chr1	24521000	24522000	28
chr1	24611000	24612000	23
chr1	24616000	24617000	19
chr1	24842000	24843000	41
chr1	24924000	24925000	19
chr1	24944000	24945000	23
chr1	24969000	24970000	129
chr1	25110000	25111000	26
chr1	25148000	25149000	31
chr1	25165000	25166000	25
chr1	25221000	25222000	25
chr1	25222000	25223000	30
chr1	25446000	25447000	34
chr1	25560000	25561000	30
chr1	25629000	25630000	24
chr1	25768000	25769000	21
chr1	25894000	25895000	21
chr1	26091000	26092000	21
chr1	26197000	26198000	35
chr1	26479000	26480000	21
chr1	26483000	26484000	66
chr1	26484000	26485000	30
chr1	26631000	26632000	33
chr1	26819000	26820000	38
chr1	26820000	26821000	26
chr1	26891000	26892000	31
chr1	26897000	26898000	23
chr1	26904000	26905000	22
chr1	26905000	26906000	19
chr1	26922000	26923000	25
chr1	26971000	26972000	22
chr1	26986000	26987000	26
chr1	26987000	26988000	19
chr1	26999000	27000000	23
chr1	27048000	27049000	36
chr1	27064000	27065000	25
chr1	27089000	27090000	20
chr1	27099000	27100000	32
chr1	27120000	27121000	22
chr1	27198000	27199000	51
chr1	27210000	27211000	38
chr1	27311000	27312000	22
chr1	27318000	27319000	19
chr1	27354000	27355000	54
chr1	27521000	27522000	33
chr1	27591000	27592000	26
chr1	27689000	27690000	29
chr1	27739000	27740000	74
chr1	27858000	27859000	36
chr1	27972000	27973000	32
chr1	28029000	28030000	20
chr1	28062000	28063000	25
chr1	28074000	28075000	32
chr1	28322000	28323000	19
chr1	28448000	28449000	53
chr1	28458000	28459000	53
chr1	28528000	28529000	29
chr1	28545000	28546000	19
chr1	28591000	28592000	35
chr1	28594000	28595000	20
chr1	28616000	28617000	38
chr1	28636000	28637000	22
chr1	28637000	28638000	21
chr1	28717000	28718000	21
chr1	28794000	28795000	30
chr1	28847000	28848000	104
chr1	28848000	28849000	53
chr1	28935000	28936000	19
chr1	29084000	29085000	21
chr1	29171000	29172000	31
chr1	29380000	29381000	19
chr1	29438000	29439000	19
chr1	29448000	29449000	29
chr1	29815000	29816000	67
chr1	29954000	29955000	21
chr1	29955000	29956000	30
chr1	30304000	30305000	22
chr1	30329000	30330000	32
chr1	30768000	30769000	25
chr1	30771000	30772000	67
chr1	31002000	31003000	25
chr1	31069000	31070000	60
chr1	31416000	31417000	32
chr1	31812000	31813000	26
chr1	31882000	31883000	35
chr1	31883000	31884000	42
chr1	31928000	31929000	51
chr1	31939000	31940000	59
chr1	31950000	31951000	22
chr1	32036000	32037000	48
chr1	32037000	32038000	66
chr1	32170000	32171000	20
chr1	32177000	32178000	21
chr1	32192000	32193000	19
chr1	32193000	32194000	47
chr1	32194000	32195000	48
chr1	32251000	32252000	21
chr1	32339000	32340000	20
chr1	32371000	32372000	81
chr1	32438000	32439000	20
chr1	32474000	32475000	83
chr1	32530000	32531000	19
chr1	32632000	32633000	25
chr1	32888000	32889000	25
chr1	32889000	32890000	19
chr1	32941000	32942000	43
chr1	32942000	32943000	87
chr1	32963000	32964000	37
chr1	33027000	33028000	28
chr1	33055000	33056000	49
chr1	33056000	33057000	21
chr1	33219000	33220000	37
chr1	33227000	33228000	37
chr1	33288000	33289000	23
chr1	33298000	33299000	25
chr1	33299000	33300000	40
chr1	33337000	33338000	129
chr1	33338000	33339000	22
chr1	33365000	33366000	53
chr1	33402000	33403000	39
chr1	33482000	33483000	19
chr1	33580000	33581000	36
chr1	33585000	33586000	66
chr1	33603000	33604000	26
chr1	33672000	33673000	25
chr1	35744000	35745000	33
chr1	35795000	35796000	20
chr1	36380000	36381000	29
chr1	36387000	36388000	46
chr1	36388000	36389000	60
chr1	36389000	36390000	37
chr1	36462000	36463000	69
chr1	36486000	36487000	38
chr1	36538000	36539000	22
chr1	36589000	36590000	40
chr1	36612000	36613000	60
chr1	36624000	36625000	120
chr1	36625000	36626000	62
chr1	36636000	36637000	19
chr1	36702000	36703000	30
chr1	37693000	37694000	43
chr1	37709000	37710000	42
[truncated: 21,817 more rows]

## Sheet: enrich_p300T301
Description: Enriched regions of p300T301 at 0.1% FDR. Not given in Table 1 but used to determine the intersection and union in Table3.
[truncated: 26,448 more rows]

[truncated: 7 more sheets: enrich_p300T302, enrich_CBPT301CBPT302inter, enrich_CBPT30inter, enrich_CBPT30union, enrich_p300T301p300T302inter, enrich_p300T30inter, enrich_p300T301p300T302union]
